# Supplementary material for: Dynamic TMT-Based Quantitative Proteomics Analysis of Critical Initiation Process of Totipotency during Cotton Somatic Embryogenesis Transdifferentiation
Source: Int J Mol Sci. 2019 Apr 4;20(7):1691. doi: 10.3390/ijms20071691 (PMC6480670; doi:10.3390/ijms20071691)
Supplement: Supplementary file 1 [file ijms-20-01691-s001.zip]

Archive with 2 entries (2 files):
- Supplementary Table 1-Mar. 26, 2019.xlsx
- Supplementary Table 2-Mar. 26, 2019.xlsx
