# Supplementary material for: Dynamic TMT-Based Quantitative Proteomics Analysis of Critical Initiation Process of Totipotency during Cotton Somatic Embryogenesis Transdifferentiation
Source: Int J Mol Sci. 2019 Apr 4;20(7):1691. doi: 10.3390/ijms20071691 (PMC6480670; doi:10.3390/ijms20071691)
Supplement: Supplementary file 1 [file ijms-20-01691-s001.zip › Supplementary Table 1-Mar. 26, 2019.xlsx]

## Sheet: Summary
Header line description of worksheet "Proteins quant"
Protein accession	Protein accession number of database used for search
Protein description	Protein functional description
Gene name	Indicates the name of the gene that code for the protein sequence
MW [kDa]	Protein molecular weight ,unit [kDa]
Score	A simple rule to be used to judge whether a result is significant or not
Coverage [%]	Percent of identified peptdie sequence covering in protein sequence
Peptides	Number of peptides whitch spectrum hit
PSMs	Number of spectrum which protein matched
Unique peptides	Number of identified peptides that only come form this protein groups
Header line description of worksheet "Peptides quant"
ID	Identified peptide index number
Sequence	Identified peptide amino acid sequence
Protein accession	Protein accession number of database used for search
Protein description	Protein functional description
Charge	Carried charge of peptide
m/z	Mass-to-charge ratio of peptide
mass error [ppm]	Parts per million ratio of peptide mass error between the theory and practice
PEP	The maximal posterior error probability for peptides
Score	A simple rule to be used to judge whether a result is significant or not
Unique [yes/no]	When marked with 'yes', this particular peptide is unique to a single identified protein group

## Sheet: Proteins quant
Supplementary Table 1. List of identification protein detailed annotation in present work.
ID	Protein accession	Gene name	Protein description	MW [kDa]	Score	Coverage [%]	Peptides	PSMs	Unique peptides	GE1	GE2	GE3	NEC1	NEC2	NEC3	PEC1	PEC2	PEC3	PEC/NEC Ratio	PEC/NEC P value	GE/NEC Ratio	GE/NEC P value	GE/PEC Ratio	GE/PEC P value	Subcellular localization	Biological Process	Cellular Component	Molecular Function	KEGG KO No.	KEGG Gene	KEGG pathway	IPR ID	Domain description
1	A0A024CI39	---	Pentatricopeptide repeat protein OS=Gossypium hirsutum	72.154	1.675	1.6	1	1	1																cytoplasm			GO:0005515 protein binding; GO:0005488 binding;				IPR011990;	Tetratricopeptide-like helical domain;
2	A0A067XV71	FBP	"Fructose-1,6-bisphosphatase OS=Gossypium hirsutum GN=FBP"	37.259	34.698	17	5	9	2	1.041	0.913	0.968	1.032	1.1	1.094	0.983	1.073	0.989	0.944	0.170637	0.906	0.081081	0.96	0.42608	cytoplasm	GO:0008152 metabolic process; GO:0006793 phosphorus metabolic process; GO:0044238 primary metabolic process; GO:0005975 carbohydrate metabolic process; GO:0016311 dephosphorylation; GO:0009987 cellular process; GO:0044237 cellular metabolic process; GO:0006796 phosphate-containing compound metabolic process; GO:0071704 organic substance metabolic process;		GO:0019203 carbohydrate phosphatase activity; GO:0042578 phosphoric ester hydrolase activity; GO:0003824 catalytic activity; GO:0016791 phosphatase activity; GO:0016788 hydrolase activity, acting on ester bonds; GO:0016787 hydrolase activity; GO:0050308 sugar-phosphatase activity; GO:0042132 fructose 1,6-bisphosphate 1-phosphatase activity;	K03841	FBP; fructose-1,6-bisphosphatase I [EC:3.1.3.11]	ghi00051 Fructose and mannose metabolism - Gossypium hirsutum (upland cotton); ghi00010 Glycolysis / Gluconeogenesis - Gossypium hirsutum (upland cotton); ghi00710 Carbon fixation in photosynthetic organisms - Gossypium hirsutum (upland cotton); ghi01200 Carbon metabolism - Gossypium hirsutum (upland cotton); ghi01110 Biosynthesis of secondary metabolites - Gossypium hirsutum (upland cotton); ghi…	IPR033391;	Fructose-1-6-bisphosphatase class I, N-terminal;
3	A0A068EUN7	LOC107951145	Endoglucanase OS=Gossypium hirsutum GN=LOC107951145	53.602	116.11	36.5	13	26	1				1.601	1.077	1.793	0.796	0.708	0.876	0.532	0.021276					chloroplast	GO:0009251 glucan catabolic process; GO:0006073 cellular glucan metabolic process; GO:0044275 cellular carbohydrate catabolic process; GO:0044042 glucan metabolic process; GO:0030243 cellulose metabolic process; GO:0044247 cellular polysaccharide catabolic process; GO:0005975 carbohydrate metabolic process; GO:0044238 primary metabolic process; GO:0000272 polysaccharide catabolic process; GO:0044…		GO:0004553 hydrolase activity, hydrolyzing O-glycosyl compounds; GO:0016787 hydrolase activity; GO:0003824 catalytic activity; GO:0008810 cellulase activity; GO:0016798 hydrolase activity, acting on glycosyl bonds;				IPR012341; IPR008928;	Six-hairpin glycosidase; Six-hairpin glycosidase-like;
4	A0A068EXJ9	LOC107912359	Endoglucanase OS=Gossypium hirsutum GN=LOC107912359	56.885	10.92	8.8	4	4	1																chloroplast	GO:0009251 glucan catabolic process; GO:0006073 cellular glucan metabolic process; GO:0044275 cellular carbohydrate catabolic process; GO:0044042 glucan metabolic process; GO:0030243 cellulose metabolic process; GO:0044247 cellular polysaccharide catabolic process; GO:0005975 carbohydrate metabolic process; GO:0044238 primary metabolic process; GO:0000272 polysaccharide catabolic process; GO:0044…		GO:0004553 hydrolase activity, hydrolyzing O-glycosyl compounds; GO:0016787 hydrolase activity; GO:0003824 catalytic activity; GO:0008810 cellulase activity; GO:0016798 hydrolase activity, acting on glycosyl bonds;				IPR012341; IPR008928;	Six-hairpin glycosidase; Six-hairpin glycosidase-like;
5	A0A075C4Z3	TCTP1	Translationally controlled tumor protein OS=Gossypium hirsutum GN=TCTP1	19.145	-2	49.4	8	21	1																nucleus							IPR011323; IPR011057;	Mss4/translationally controlled tumour-associated TCTP; Mss4-like;
6	A0A075T4D3	PLC	Phosphoinositide phospholipase C OS=Gossypium hirsutum GN=PLC	66.254	174.64	23	13	17	11	0.631	0.689	0.623	1.985	2.166	2.179	0.579	0.636	0.587	0.285	3.7251e-06	0.307	1.55717e-05	1.078	0.156157	mitochondria	GO:0050794 regulation of cellular process; GO:0044700 single organism signaling; GO:0051716 cellular response to stimulus; GO:0016042 lipid catabolic process; GO:0035556 intracellular signal transduction; GO:0044712 single-organism catabolic process; GO:0044699 single-organism process; GO:0023052 signaling; GO:0050896 response to stimulus; GO:0044238 primary metabolic process; GO:0071704 organic …	GO:0005623 cell; GO:0005622 intracellular; GO:0044464 cell part;	GO:0004435 phosphatidylinositol phospholipase C activity; GO:0003824 catalytic activity; GO:0042578 phosphoric ester hydrolase activity; GO:0005488 binding; GO:0004629 phospholipase C activity; GO:0016788 hydrolase activity, acting on ester bonds; GO:0004620 phospholipase activity; GO:0005515 protein binding; GO:0016787 hydrolase activity; GO:0008081 phosphoric diester hydrolase activity; GO:0016…	K05857	PLCD; phosphatidylinositol phospholipase C, delta [EC:3.1.4.11]	ghi04070 Phosphatidylinositol signaling system - Gossypium hirsutum (upland cotton); ghi00562 Inositol phosphate metabolism - Gossypium hirsutum (upland cotton); ghi04933 AGE-RAGE signaling pathway in diabetic complications - Gossypium hirsutum (upland cotton); ghi01100 Metabolic pathways - Gossypium hirsutum (upland cotton);	IPR000909; IPR015359; IPR017946; IPR011992; IPR000008; IPR001711;	Phosphatidylinositol-specific phospholipase C, X domain; Phosphoinositide-specific phospholipase C, EF-hand-like domain; PLC-like phosphodiesterase, TIM beta/alpha-barrel domain; EF-hand domain pair; C2 domain; Phospholipase C, phosphatidylinositol-specific, Y domain;
7	A0A076FRP6	PPO-8	Polyphenol oxidase-8 (Fragment) OS=Gossypium hirsutum GN=PPO-8	69.584	12.885	10.5	6	6	6	1.137	1.145	1.035	0.476	0.542	0.591	1.197	1.205	1.342	2.327	0.0003175	2.062	0.00050472	0.886	0.070601	chloroplast	GO:0046148 pigment biosynthetic process; GO:0044699 single-organism process; GO:0008152 metabolic process; GO:0042440 pigment metabolic process; GO:0055114 oxidation-reduction process; GO:0044710 single-organism metabolic process;		GO:0016682 oxidoreductase activity, acting on diphenols and related substances as donors, oxygen as acceptor; GO:0016679 oxidoreductase activity, acting on diphenols and related substances as donors; GO:0003824 catalytic activity; GO:0005488 binding; GO:0004097 catechol oxidase activity; GO:0043167 ion binding; GO:0043169 cation binding; GO:0046872 metal ion binding; GO:0016491 oxidoreductase act…	K00422	E1.10.3.1; polyphenol oxidase [EC:1.10.3.1]	ghi00350 Tyrosine metabolism - Gossypium hirsutum (upland cotton); ghi01110 Biosynthesis of secondary metabolites - Gossypium hirsutum (upland cotton); ghi01100 Metabolic pathways - Gossypium hirsutum (upland cotton); ghi00950 Isoquinoline alkaloid biosynthesis - Gossypium hirsutum (upland cotton);	IPR022739; IPR008922; IPR002227; IPR022740;	Polyphenol oxidase, central domain; Uncharacterised domain, di-copper centre; Tyrosinase copper-binding domain; Polyphenol oxidase, C-terminal;
8	A0A096ZQK8	PK1	Pyruvate kinase OS=Gossypium hirsutum GN=PK1	55.018	4.9565	37.4	14	38	0																cytoplasm	GO:0006757 ATP generation from ADP; GO:0009116 nucleoside metabolic process; GO:0042278 purine nucleoside metabolic process; GO:0006165 nucleoside diphosphate phosphorylation; GO:0046031 ADP metabolic process; GO:0019362 pyridine nucleotide metabolic process; GO:0006096 glycolytic process; GO:0009167 purine ribonucleoside monophosphate metabolic process; GO:0009117 nucleotide metabolic process; G…		GO:0000287 magnesium ion binding; GO:0004743 pyruvate kinase activity; GO:0016301 kinase activity; GO:0016773 phosphotransferase activity, alcohol group as acceptor; GO:0003824 catalytic activity; GO:0005488 binding; GO:0043167 ion binding; GO:0030955 potassium ion binding; GO:0046872 metal ion binding; GO:0043169 cation binding; GO:0031420 alkali metal ion binding; GO:0016740 transferase activit…	K00873	PK; pyruvate kinase [EC:2.7.1.40]	ghi00010 Glycolysis / Gluconeogenesis - Gossypium hirsutum (upland cotton); ghi00230 Purine metabolism - Gossypium hirsutum (upland cotton); ghi00620 Pyruvate metabolism - Gossypium hirsutum (upland cotton); ghi01200 Carbon metabolism - Gossypium hirsutum (upland cotton); ghi01230 Biosynthesis of amino acids - Gossypium hirsutum (upland cotton); ghi01110 Biosynthesis of secondary metabolites - Go…	IPR011037; IPR015794; IPR015813; IPR015806; IPR015795; IPR015793;	Pyruvate kinase-like, insert domain; Pyruvate kinase, alpha/beta; Pyruvate/Phosphoenolpyruvate kinase-like domain; Pyruvate kinase, beta-barrel insert domain; Pyruvate kinase, C-terminal; Pyruvate kinase, barrel;
9	A0A0A7R535	MPK6	Mitogen-activated protein kinase OS=Gossypium hirsutum GN=MPK6	45.905	7.0883	21.1	9	23	2	0.89	0.924	0.925	1.324	1.383	1.283	0.901	0.942	0.87	0.68	0.0002603	0.686	0.000118701	1.01	0.72522	cytoplasm	GO:0023014 signal transduction by protein phosphorylation; GO:0050794 regulation of cellular process; GO:0044700 single organism signaling; GO:0051716 cellular response to stimulus; GO:0016310 phosphorylation; GO:0035556 intracellular signal transduction; GO:0044267 cellular protein metabolic process; GO:0044763 single-organism cellular process; GO:0044699 single-organism process; GO:0044238 prim…	GO:0005623 cell; GO:0005622 intracellular; GO:0044464 cell part;	GO:0005524 ATP binding; GO:1901265 nucleoside phosphate binding; GO:0016773 phosphotransferase activity, alcohol group as acceptor; GO:0001882 nucleoside binding; GO:0043167 ion binding; GO:0004672 protein kinase activity; GO:0000166 nucleotide binding; GO:0004702 signal transducer, downstream of receptor, with serine/threonine kinase activity; GO:0004871 signal transducer activity; GO:0004707 MA…	K14512	MPK6; mitogen-activated protein kinase 6 [EC:2.7.11.24]	ghi04075 Plant hormone signal transduction - Gossypium hirsutum (upland cotton); ghi04016 MAPK signaling pathway - plant - Gossypium hirsutum (upland cotton);	IPR000719; IPR011009;	Protein kinase domain; Protein kinase-like domain;
10	A0A0A7R547	MPK18	Mitogen-activated protein kinase OS=Gossypium hirsutum GN=MPK18	42.6	87.095	31.4	9	15	3	0.788	0.738	0.896	1.646	1.47	1.403	0.861	0.926	0.888	0.592	0.00054376	0.536	0.00108282	0.905	0.16786	cytoplasm	GO:0023014 signal transduction by protein phosphorylation; GO:0050794 regulation of cellular process; GO:0044700 single organism signaling; GO:0051716 cellular response to stimulus; GO:0016310 phosphorylation; GO:0035556 intracellular signal transduction; GO:0044267 cellular protein metabolic process; GO:0044763 single-organism cellular process; GO:0044699 single-organism process; GO:0044238 prim…	GO:0005623 cell; GO:0005622 intracellular; GO:0044464 cell part;	GO:0005524 ATP binding; GO:1901265 nucleoside phosphate binding; GO:0016773 phosphotransferase activity, alcohol group as acceptor; GO:0001882 nucleoside binding; GO:0043167 ion binding; GO:0004672 protein kinase activity; GO:0000166 nucleotide binding; GO:0004702 signal transducer, downstream of receptor, with serine/threonine kinase activity; GO:0004871 signal transducer activity; GO:0004707 MA…	K20600	MPK4; mitogen-activated protein kinase 4 [EC:2.7.11.24]	ghi04016 MAPK signaling pathway - plant - Gossypium hirsutum (upland cotton);	IPR000719; IPR011009;	Protein kinase domain; Protein kinase-like domain;
11	A0A0A7R5A9	MPK10	Mitogen-activated protein kinase OS=Gossypium hirsutum GN=MPK10	42.672	23.992	23.3	7	14	3	1.129	1.138	1.148	0.771	0.761	0.77	1.062	1.089	1.06	1.395	2.1016e-06	1.483	2.0273e-07	1.064	0.0034425	cytoplasm	GO:0023014 signal transduction by protein phosphorylation; GO:0050794 regulation of cellular process; GO:0044700 single organism signaling; GO:0051716 cellular response to stimulus; GO:0016310 phosphorylation; GO:0035556 intracellular signal transduction; GO:0044267 cellular protein metabolic process; GO:0044763 single-organism cellular process; GO:0044699 single-organism process; GO:0044238 prim…	GO:0005623 cell; GO:0005622 intracellular; GO:0044464 cell part;	GO:0005524 ATP binding; GO:1901265 nucleoside phosphate binding; GO:0016773 phosphotransferase activity, alcohol group as acceptor; GO:0001882 nucleoside binding; GO:0043167 ion binding; GO:0004672 protein kinase activity; GO:0000166 nucleotide binding; GO:0004702 signal transducer, downstream of receptor, with serine/threonine kinase activity; GO:0004871 signal transducer activity; GO:0004707 MA…				IPR000719; IPR011009;	Protein kinase domain; Protein kinase-like domain;
12	A0A0A7R5E2	MPK9	Mitogen-activated protein kinase OS=Gossypium hirsutum GN=MPK9	43.018	5.7929	15.7	5	7	3	0.88	0.897	0.933	1.33	1.013	1.086	0.995	1.153	0.983	0.913	0.41894	0.79	0.051817	0.866	0.058419	cytoskeleton	GO:0023014 signal transduction by protein phosphorylation; GO:0050794 regulation of cellular process; GO:0044700 single organism signaling; GO:0051716 cellular response to stimulus; GO:0016310 phosphorylation; GO:0035556 intracellular signal transduction; GO:0044267 cellular protein metabolic process; GO:0044763 single-organism cellular process; GO:0044699 single-organism process; GO:0044238 prim…	GO:0005623 cell; GO:0005622 intracellular; GO:0044464 cell part;	GO:0005524 ATP binding; GO:1901265 nucleoside phosphate binding; GO:0016773 phosphotransferase activity, alcohol group as acceptor; GO:0001882 nucleoside binding; GO:0043167 ion binding; GO:0004672 protein kinase activity; GO:0000166 nucleotide binding; GO:0004702 signal transducer, downstream of receptor, with serine/threonine kinase activity; GO:0004871 signal transducer activity; GO:0004707 MA…	K20536	MPK3; mitogen-activated protein kinase 3 [EC:2.7.11.24]	ghi04016 MAPK signaling pathway - plant - Gossypium hirsutum (upland cotton);	IPR000719; IPR011009;	Protein kinase domain; Protein kinase-like domain;
13	A0A0C5LA06	MPK4	Mitogen-activated protein kinase OS=Gossypium hirsutum GN=MPK4	42.379	5.9923	26	8	12	1	0.885	1.229	1.112	1.188	1.128	0.921	0.849	0.938	0.959	0.848	0.137144	0.997	0.95938	1.175	0.21512	cytoplasm	GO:0023014 signal transduction by protein phosphorylation; GO:0050794 regulation of cellular process; GO:0044700 single organism signaling; GO:0051716 cellular response to stimulus; GO:0016310 phosphorylation; GO:0035556 intracellular signal transduction; GO:0044267 cellular protein metabolic process; GO:0044763 single-organism cellular process; GO:0044699 single-organism process; GO:0044238 prim…	GO:0005623 cell; GO:0005622 intracellular; GO:0044464 cell part;	GO:0005524 ATP binding; GO:1901265 nucleoside phosphate binding; GO:0016773 phosphotransferase activity, alcohol group as acceptor; GO:0001882 nucleoside binding; GO:0043167 ion binding; GO:0004672 protein kinase activity; GO:0000166 nucleotide binding; GO:0004702 signal transducer, downstream of receptor, with serine/threonine kinase activity; GO:0004871 signal transducer activity; GO:0004707 MA…	K20600	MPK4; mitogen-activated protein kinase 4 [EC:2.7.11.24]	ghi04016 MAPK signaling pathway - plant - Gossypium hirsutum (upland cotton);	IPR000719; IPR011009;	Protein kinase domain; Protein kinase-like domain;
14	A0A0N9YJ86	CDK-E1	Cyclin-dependent kinase E-1-like protein OS=Gossypium hirsutum GN=CDK-E1	52.937	2.3377	1.9	1	1	1																cytoplasm	GO:0016310 phosphorylation; GO:0044267 cellular protein metabolic process; GO:0044238 primary metabolic process; GO:0044237 cellular metabolic process; GO:0006796 phosphate-containing compound metabolic process; GO:0071704 organic substance metabolic process; GO:0008152 metabolic process; GO:0006468 protein phosphorylation; GO:0006793 phosphorus metabolic process; GO:0044260 cellular macromolecul…		GO:0005524 ATP binding; GO:1901265 nucleoside phosphate binding; GO:0016773 phosphotransferase activity, alcohol group as acceptor; GO:0001882 nucleoside binding; GO:0043167 ion binding; GO:0000166 nucleotide binding; GO:0004672 protein kinase activity; GO:0097159 organic cyclic compound binding; GO:1901363 heterocyclic compound binding; GO:0032549 ribonucleoside binding; GO:0097367 carbohydrate …	K02208			IPR000719; IPR011009;	Protein kinase domain; Protein kinase-like domain;
15	A0A0P0FI08	KCS40	3-ketoacyl-CoA synthase OS=Gossypium hirsutum GN=KCS40	59.868	5.1218	4.7	2	2	2																plasma membrane	GO:0044711 single-organism biosynthetic process; GO:0016053 organic acid biosynthetic process; GO:0044281 small molecule metabolic process; GO:0044763 single-organism cellular process; GO:0044699 single-organism process; GO:0044255 cellular lipid metabolic process; GO:0009058 biosynthetic process; GO:0006631 fatty acid metabolic process; GO:0044238 primary metabolic process; GO:0044237 cellular m…	GO:0031224 intrinsic component of membrane; GO:0016020 membrane; GO:0016021 integral component of membrane; GO:0044425 membrane part;	GO:0016746 transferase activity, transferring acyl groups; GO:0016747 transferase activity, transferring acyl groups other than amino-acyl groups; GO:0003824 catalytic activity; GO:0016740 transferase activity;	K15397	KCS; 3-ketoacyl-CoA synthase [EC:2.3.1.199]	ghi00062 Fatty acid elongation - Gossypium hirsutum (upland cotton); ghi01110 Biosynthesis of secondary metabolites - Gossypium hirsutum (upland cotton);	IPR016039; IPR013747; IPR013601;	Thiolase-like; 3-Oxoacyl-[acyl-carrier-protein (ACP)] synthase III, C-terminal; FAE1/Type III polyketide synthase-like protein;
16	A0A0U1VMW2	---	Acidic chitinase OS=Gossypium hirsutum	31.228	127.99	27.6	6	16	6	0.379	0.295	0.339	2.574	2.509	2.656	0.55	0.661	0.64	0.239	1.85212e-05	0.131	1.52563e-05	0.547	0.002765	chloroplast	GO:0008152 metabolic process; GO:0005975 carbohydrate metabolic process; GO:0044238 primary metabolic process; GO:0071704 organic substance metabolic process;		GO:0004553 hydrolase activity, hydrolyzing O-glycosyl compounds; GO:0016787 hydrolase activity; GO:0003824 catalytic activity; GO:0016798 hydrolase activity, acting on glycosyl bonds;	K01183	E3.2.1.14; chitinase [EC:3.2.1.14]	ghi00520 Amino sugar and nucleotide sugar metabolism - Gossypium hirsutum (upland cotton); ghi01100 Metabolic pathways - Gossypium hirsutum (upland cotton);	IPR001223; IPR017853; IPR013781;	Glycoside hydrolase family 18, catalytic domain; Glycoside hydrolase superfamily; Glycoside hydrolase, catalytic domain;
17	A0A0U1WT38	LOC107891011	Glutathione S-transferase OS=Gossypium hirsutum GN=LOC107891011	26.916	26.597	32.1	8	15	1	0.401	0.367	0.361	1.966	1.717	1.73	1.06	1.162	1.137	0.621	0.00078398	0.209	4.4323e-06	0.336	1.70524e-05	cytoplasm			GO:0005515 protein binding; GO:0016740 transferase activity; GO:0003824 catalytic activity; GO:0005488 binding;	K00799	GST; glutathione S-transferase [EC:2.5.1.18]	ghi00480 Glutathione metabolism - Gossypium hirsutum (upland cotton);	IPR010987; IPR012336; IPR004045;	Glutathione S-transferase, C-terminal-like; Thioredoxin-like fold; Glutathione S-transferase, N-terminal;
18	A0A0U1WT56	---	RPL24A OS=Gossypium hirsutum	18.555	3.86	28.7	5	7	1	1.642	1.324	1.665	0.38	0.506	0.671	0.826	0.865	0.768	1.579	0.045175	2.974	0.0035018	1.883	0.00154217	cytoplasm				K02896	RP-L24e; large subunit ribosomal protein L24e	ghi03010 Ribosome - Gossypium hirsutum (upland cotton);	IPR011017;	TRASH domain;
19	A0A0U1WT57	---	Tubulin alpha chain OS=Gossypium hirsutum	45.745	129.63	51.9	19	52	1	0.927	0.975	1.028	1.316	1.269	1.34	0.835	0.79	0.868	0.635	0.000138545	0.746	0.00098154	1.175	0.0163013	cytoplasm	GO:0016043 cellular component organization; GO:0007010 cytoskeleton organization; GO:0007017 microtubule-based process; GO:0009987 cellular process; GO:0006996 organelle organization; GO:0071840 cellular component organization or biogenesis;	GO:0043229 intracellular organelle; GO:0099513 polymeric cytoskeletal fiber; GO:0005874 microtubule; GO:0043232 intracellular non-membrane-bounded organelle; GO:0044430 cytoskeletal part; GO:0005737 cytoplasm; GO:0044446 intracellular organelle part; GO:0099512 supramolecular fiber; GO:0044424 intracellular part; GO:0099080 supramolecular complex; GO:0005623 cell; GO:0044422 organelle part; GO:00…	GO:1901265 nucleoside phosphate binding; GO:0001882 nucleoside binding; GO:0043167 ion binding; GO:0016817 hydrolase activity, acting on acid anhydrides; GO:0016787 hydrolase activity; GO:0000166 nucleotide binding; GO:0017111 nucleoside-triphosphatase activity; GO:1901363 heterocyclic compound binding; GO:0097159 organic cyclic compound binding; GO:0032549 ribonucleoside binding; GO:0097367 carb…				IPR003008; IPR023123; IPR018316; IPR008280;	Tubulin/FtsZ, GTPase domain; Tubulin, C-terminal; Tubulin/FtsZ, 2-layer sandwich domain; Tubulin/FtsZ, C-terminal;
20	A0A0U1WT61	---	60S ribosomal protein L13 OS=Gossypium hirsutum	23.71	57.034	44.9	10	16	1	1.126	1.195	1.101	1.053	0.91	1.003	0.874	0.912	0.935	0.917	0.14698	1.154	0.043201	1.258	0.00187835	chloroplast	GO:0006518 peptide metabolic process; GO:0043043 peptide biosynthetic process; GO:0044267 cellular protein metabolic process; GO:0006807 nitrogen compound metabolic process; GO:0009058 biosynthetic process; GO:0043603 cellular amide metabolic process; GO:0044238 primary metabolic process; GO:1901566 organonitrogen compound biosynthetic process; GO:1901576 organic substance biosynthetic process; G…	GO:0005840 ribosome; GO:0043226 organelle; GO:0043229 intracellular organelle; GO:0043232 intracellular non-membrane-bounded organelle; GO:0044464 cell part; GO:0005622 intracellular; GO:0005737 cytoplasm; GO:0032991 macromolecular complex; GO:0044424 intracellular part; GO:1990904 ribonucleoprotein complex; GO:0005623 cell; GO:0030529 intracellular ribonucleoprotein complex; GO:0044444 cytoplasm…	GO:0003735 structural constituent of ribosome; GO:0005198 structural molecule activity;	K02873	RP-L13e; large subunit ribosomal protein L13e	ghi03010 Ribosome - Gossypium hirsutum (upland cotton);
21	A0A0U2KX08	AOC1	AOC1 OS=Gossypium hirsutum GN=AOC1	27.75	38.161	24.1	5	7	1																chloroplast		GO:0043226 organelle; GO:0043231 intracellular membrane-bounded organelle; GO:0043229 intracellular organelle; GO:0044464 cell part; GO:0005622 intracellular; GO:0005737 cytoplasm; GO:0044424 intracellular part; GO:0043227 membrane-bounded organelle; GO:0005623 cell; GO:0009536 plastid; GO:0044444 cytoplasmic part; GO:0009507 chloroplast;	GO:0016853 isomerase activity; GO:0003824 catalytic activity;	K10525	AOC; allene oxide cyclase [EC:5.3.99.6]	ghi00592 alpha-Linolenic acid metabolism - Gossypium hirsutum (upland cotton); ghi01110 Biosynthesis of secondary metabolites - Gossypium hirsutum (upland cotton); ghi01100 Metabolic pathways - Gossypium hirsutum (upland cotton);
22	A0A0U2L631	FER2	Ferritin OS=Gossypium hirsutum GN=FER2	28.136	45.156	36.4	7	21	4	0.993	0.942	0.935	1.418	1.447	1.462	0.84	0.814	0.781	0.563	1.74778e-05	0.663	3.9975e-05	1.179	0.0043953	mitochondria	GO:0006879 cellular iron ion homeostasis; GO:0065008 regulation of biological quality; GO:0055076 transition metal ion homeostasis; GO:0030001 metal ion transport; GO:0030003 cellular cation homeostasis; GO:0055072 iron ion homeostasis; GO:0044699 single-organism process; GO:0006826 iron ion transport; GO:0055082 cellular chemical homeostasis; GO:0051234 establishment of localization; GO:0000041 …	GO:0005623 cell;	GO:0016722 oxidoreductase activity, oxidizing metal ions; GO:0005506 iron ion binding; GO:0008199 ferric iron binding; GO:0046914 transition metal ion binding; GO:0016724 oxidoreductase activity, oxidizing metal ions, oxygen as acceptor; GO:0003824 catalytic activity; GO:0005488 binding; GO:0043167 ion binding; GO:0043169 cation binding; GO:0046872 metal ion binding; GO:0004322 ferroxidase activi…	K00522			IPR012347; IPR009040; IPR009078; IPR008331;	Ferritin-related; Ferritin-like diiron domain; Ferritin-like superfamily; Ferritin/DPS protein domain;
23	A0A0U2L6E0	FER3	Ferritin OS=Gossypium hirsutum GN=FER3	29.238	110.95	40.8	7	12	5	1.39	1.261	1.321	1.013	0.982	0.971	0.7	0.763	0.647	0.711	0.0022439	1.339	0.00069995	1.882	0.00033521	chloroplast	GO:0006879 cellular iron ion homeostasis; GO:0065008 regulation of biological quality; GO:0055076 transition metal ion homeostasis; GO:0030001 metal ion transport; GO:0030003 cellular cation homeostasis; GO:0055072 iron ion homeostasis; GO:0044699 single-organism process; GO:0006826 iron ion transport; GO:0055082 cellular chemical homeostasis; GO:0051234 establishment of localization; GO:0000041 …	GO:0005623 cell;	GO:0016722 oxidoreductase activity, oxidizing metal ions; GO:0005506 iron ion binding; GO:0008199 ferric iron binding; GO:0046914 transition metal ion binding; GO:0016724 oxidoreductase activity, oxidizing metal ions, oxygen as acceptor; GO:0003824 catalytic activity; GO:0005488 binding; GO:0043167 ion binding; GO:0043169 cation binding; GO:0046872 metal ion binding; GO:0004322 ferroxidase activi…	K00522			IPR012347; IPR009040; IPR009078; IPR008331;	Ferritin-related; Ferritin-like diiron domain; Ferritin-like superfamily; Ferritin/DPS protein domain;
24	A0A120KAE0	PIN2	Auxin efflux carrier component OS=Gossypium hirsutum GN=PIN2	66.18	24.992	3.4	1	2	1	0.889	1.026	1.04	0.763	0.465	0.492	1.366	1.376	1.315	2.359	0.030217	1.718	0.026464	0.728	0.0035998	plasma membrane	GO:0044700 single organism signaling; GO:0050794 regulation of cellular process; GO:0065008 regulation of biological quality; GO:0009914 hormone transport; GO:0060918 auxin transport; GO:0071310 cellular response to organic substance; GO:0023051 regulation of signaling; GO:0044699 single-organism process; GO:0050896 response to stimulus; GO:0051234 establishment of localization; GO:0007165 signal…	GO:0031224 intrinsic component of membrane; GO:0016020 membrane; GO:0016021 integral component of membrane; GO:0044425 membrane part;	GO:0015562 efflux transmembrane transporter activity; GO:0010329 auxin efflux transmembrane transporter activity; GO:0080161 auxin transmembrane transporter activity; GO:0022892 substrate-specific transporter activity; GO:0022891 substrate-specific transmembrane transporter activity; GO:0022857 transmembrane transporter activity; GO:0005215 transporter activity;	K13947
25	A0A139YGX0	GeBP	GL1-enhancer binding protein OS=Gossypium hirsutum GN=GeBP	42.762	1.765	18.5	8	13	1	1.155	1.312	1.172	0.907	0.754	0.827	0.891	0.977	0.965	1.139	0.09534	1.463	0.0046596	1.285	0.0073009	nucleus	GO:0050794 regulation of cellular process; GO:0010468 regulation of gene expression; GO:0006355 regulation of transcription, DNA-templated; GO:0031326 regulation of cellular biosynthetic process; GO:0080090 regulation of primary metabolic process; GO:0060255 regulation of macromolecule metabolic process; GO:0019219 regulation of nucleobase-containing compound metabolic process; GO:0010556 regulat…
26	A0A160DSG7	SnRK1alpha	Non-specific serine/threonine protein kinase OS=Gossypium hirsutum GN=SnRK1alpha	57.641	34.787	23	11	15	3	0.918	0.84	0.925	1.322	1.221	1.355	0.995	0.913	0.918	0.725	0.00156022	0.688	0.00106245	0.949	0.27868	cytoplasm	GO:0016310 phosphorylation; GO:0044267 cellular protein metabolic process; GO:0044238 primary metabolic process; GO:0044237 cellular metabolic process; GO:0006796 phosphate-containing compound metabolic process; GO:0071704 organic substance metabolic process; GO:0008152 metabolic process; GO:0006468 protein phosphorylation; GO:0006793 phosphorus metabolic process; GO:0044260 cellular macromolecul…		GO:0005524 ATP binding; GO:1901265 nucleoside phosphate binding; GO:0016773 phosphotransferase activity, alcohol group as acceptor; GO:0001882 nucleoside binding; GO:0043167 ion binding; GO:0005515 protein binding; GO:0000166 nucleotide binding; GO:0004672 protein kinase activity; GO:0097159 organic cyclic compound binding; GO:1901363 heterocyclic compound binding; GO:0032549 ribonucleoside bindi…	K07198			IPR015940; IPR001772; IPR028375; IPR000719; IPR009060; IPR011009;	Ubiquitin-associated domain; Kinase associated domain 1 (KA1); KA1 domain/Ssp2, C-terminal; Protein kinase domain; UBA-like; Protein kinase-like domain;
27	A0A193CLH7	---	Pyruvate kinase OS=Gossypium hirsutum	55.034	214.83	38.7	15	40	2	1.122	1.079	1.189	0.872	0.906	0.957	0.985	1.01	0.959	1.08	0.065882	1.239	0.0053371	1.148	0.0127002	cytoplasm	GO:0006757 ATP generation from ADP; GO:0009116 nucleoside metabolic process; GO:0042278 purine nucleoside metabolic process; GO:0006165 nucleoside diphosphate phosphorylation; GO:0046031 ADP metabolic process; GO:0019362 pyridine nucleotide metabolic process; GO:0006096 glycolytic process; GO:0009167 purine ribonucleoside monophosphate metabolic process; GO:0009117 nucleotide metabolic process; G…		GO:0000287 magnesium ion binding; GO:0004743 pyruvate kinase activity; GO:0016301 kinase activity; GO:0016773 phosphotransferase activity, alcohol group as acceptor; GO:0003824 catalytic activity; GO:0005488 binding; GO:0043167 ion binding; GO:0030955 potassium ion binding; GO:0046872 metal ion binding; GO:0043169 cation binding; GO:0031420 alkali metal ion binding; GO:0016740 transferase activit…	K00873	PK; pyruvate kinase [EC:2.7.1.40]	ghi00010 Glycolysis / Gluconeogenesis - Gossypium hirsutum (upland cotton); ghi00230 Purine metabolism - Gossypium hirsutum (upland cotton); ghi00620 Pyruvate metabolism - Gossypium hirsutum (upland cotton); ghi01200 Carbon metabolism - Gossypium hirsutum (upland cotton); ghi01230 Biosynthesis of amino acids - Gossypium hirsutum (upland cotton); ghi01110 Biosynthesis of secondary metabolites - Go…	IPR015794; IPR011037; IPR015813; IPR015806; IPR015795; IPR015793;	Pyruvate kinase, alpha/beta; Pyruvate kinase-like, insert domain; Pyruvate/Phosphoenolpyruvate kinase-like domain; Pyruvate kinase, beta-barrel insert domain; Pyruvate kinase, C-terminal; Pyruvate kinase, barrel;
28	A0A1B1HY16	FPS2	Farnesyl pyrophosphate synthase 2 OS=Gossypium hirsutum GN=FPS2	39.545	88.052	28.4	9	20	1	0.479	0.497	0.454	2.223	2.033	2.061	0.787	0.849	0.803	0.386	1.60015e-05	0.226	1.3113e-06	0.586	0.000102022	cytoplasm	GO:0006720 isoprenoid metabolic process; GO:0044711 single-organism biosynthetic process; GO:0044763 single-organism cellular process; GO:0044699 single-organism process; GO:0009058 biosynthetic process; GO:0044255 cellular lipid metabolic process; GO:0044238 primary metabolic process; GO:1901576 organic substance biosynthetic process; GO:0044237 cellular metabolic process; GO:0044249 cellular bi…		GO:0016740 transferase activity; GO:0003824 catalytic activity;	K00787	FDPS; farnesyl diphosphate synthase [EC:2.5.1.1 2.5.1.10]	ghi01110 Biosynthesis of secondary metabolites - Gossypium hirsutum (upland cotton); ghi01100 Metabolic pathways - Gossypium hirsutum (upland cotton); ghi00900 Terpenoid backbone biosynthesis - Gossypium hirsutum (upland cotton);	IPR008949;	Isoprenoid synthase domain;
29	A0A1L6YTL8	CLASPB1	CLIP-associated protein B1 OS=Gossypium hirsutum GN=CLASPB1	139.9	80.353	7.7	8	9	4	1.057	1.092	1.046	0.964	0.938	0.94	0.982	1.048	1.006	1.068	0.034737	1.124	0.00171677	1.052	0.089696	nucleus			GO:0005515 protein binding; GO:0005488 binding;				IPR034085; IPR011989; IPR024395; IPR016024;	TOG domain; Armadillo-like helical; CLASP N-terminal domain; Armadillo-type fold;
30	A0A1U8HGJ2	LOC107885937	ubiquitin-conjugating enzyme E2 13-like OS=Gossypium hirsutum GN=LOC107885937	12.483	2.9683	13.8	1	1	1	0.791	0.856	0.972	0.887	0.822	0.748	1.37	1.135	1.375	1.579	0.0047606	1.066	0.46514	0.675	0.0108183	cytoplasm				K10575	UBE2G1; ubiquitin-conjugating enzyme E2 G1 [EC:2.3.2.23]	ghi04120 Ubiquitin mediated proteolysis - Gossypium hirsutum (upland cotton); ghi04141 Protein processing in endoplasmic reticulum - Gossypium hirsutum (upland cotton);	IPR016135; IPR000608;	Ubiquitin-conjugating enzyme/RWD-like; Ubiquitin-conjugating enzyme E2;
31	A0A1U8HGR5	LOC107886038	mitochondrial import inner membrane translocase subunit TIM10-like OS=Gossypium hirsutum GN=LOC107886038	9.666	24.461	28.2	2	5	1	1.138	1.246	1.252	0.646	0.711	0.654	1.103	0.937	1.119	1.571	0.0022191	1.808	0.000162456	1.151	0.092335	chloroplast				K17778			IPR004217;	Tim10/DDP family zinc finger;
32	A0A1U8HGW8	LOC107886065	Ribosomal protein L15 OS=Gossypium hirsutum GN=LOC107886065	24.219	64.05	35.3	7	12	1	1.488	1.535	1.518	0.63	0.581	0.674	0.736	0.839	0.762	1.24	0.020765	2.409	3.8154e-05	1.943	7.9008e-05	nucleus	GO:0006518 peptide metabolic process; GO:0043043 peptide biosynthetic process; GO:0044267 cellular protein metabolic process; GO:0006807 nitrogen compound metabolic process; GO:0009058 biosynthetic process; GO:0043603 cellular amide metabolic process; GO:0044238 primary metabolic process; GO:1901566 organonitrogen compound biosynthetic process; GO:1901576 organic substance biosynthetic process; G…	GO:0005840 ribosome; GO:0043226 organelle; GO:0043229 intracellular organelle; GO:0043232 intracellular non-membrane-bounded organelle; GO:0044464 cell part; GO:0005622 intracellular; GO:0005737 cytoplasm; GO:0032991 macromolecular complex; GO:0044424 intracellular part; GO:1990904 ribonucleoprotein complex; GO:0005623 cell; GO:0030529 intracellular ribonucleoprotein complex; GO:0044444 cytoplasm…	GO:0003735 structural constituent of ribosome; GO:0005198 structural molecule activity;	K02877	RP-L15e; large subunit ribosomal protein L15e	ghi03010 Ribosome - Gossypium hirsutum (upland cotton);	IPR012678; IPR024794;	Ribosomal protein L23/L15e core domain; Ribosomal protein L15e core domain;
33	A0A1U8HGZ9	LOC107886061	Acyl-coenzyme A oxidase OS=Gossypium hirsutum GN=LOC107886061	78.832	32.578	33.6	21	33	2	1	1.172	0.969	0.668	0.852	0.819	1.107	1.12	1.198	1.464	0.0082155	1.343	0.036085	0.917	0.23344	mitochondria	GO:0034440 lipid oxidation; GO:0044699 single-organism process; GO:0044255 cellular lipid metabolic process; GO:0044237 cellular metabolic process; GO:0071704 organic substance metabolic process; GO:0008152 metabolic process; GO:0030258 lipid modification; GO:0044248 cellular catabolic process; GO:0032787 monocarboxylic acid metabolic process; GO:0009987 cellular process; GO:0006629 lipid metabol…	GO:0043226 organelle; GO:0043231 intracellular membrane-bounded organelle; GO:0043229 intracellular organelle; GO:0044464 cell part; GO:0005622 intracellular; GO:0005777 peroxisome; GO:0042579 microbody; GO:0005737 cytoplasm; GO:0044424 intracellular part; GO:0005623 cell; GO:0043227 membrane-bounded organelle; GO:0044444 cytoplasmic part;	GO:0016634 oxidoreductase activity, acting on the CH-CH group of donors, oxygen as acceptor; GO:1901265 nucleoside phosphate binding; GO:0050660 flavin adenine dinucleotide binding; GO:0043167 ion binding; GO:0003997 acyl-CoA oxidase activity; GO:0000166 nucleotide binding; GO:0048037 cofactor binding; GO:0016491 oxidoreductase activity; GO:0016627 oxidoreductase activity, acting on the CH-CH gro…	K00232	E1.3.3.6; acyl-CoA oxidase [EC:1.3.3.6]	ghi00592 alpha-Linolenic acid metabolism - Gossypium hirsutum (upland cotton); ghi01040 Biosynthesis of unsaturated fatty acids - Gossypium hirsutum (upland cotton); ghi01212 Fatty acid metabolism - Gossypium hirsutum (upland cotton); ghi04146 Peroxisome - Gossypium hirsutum (upland cotton); ghi01110 Biosynthesis of secondary metabolites - Gossypium hirsutum (upland cotton); ghi01100 Metabolic pa…	IPR029320; IPR009100; IPR013786; IPR006091; IPR002655; IPR009075;	Acyl-coenzyme A oxidase, N-terminal; Acyl-CoA dehydrogenase/oxidase, N-terminal and middle domain; Acyl-CoA dehydrogenase/oxidase, N-terminal; Acyl-CoA oxidase/dehydrogenase, central domain; Acyl-CoA oxidase, C-terminal; Acyl-CoA dehydrogenase/oxidase C-terminal;
34	A0A1U8HH30	LOC107886082	vesicle-associated protein 1-2-like OS=Gossypium hirsutum GN=LOC107886082	26.144	30.193	31.5	7	13	3	1.123	1.072	1.09	0.883	0.851	0.902	0.982	1.075	0.96	1.145	0.025324	1.246	0.00053879	1.089	0.081238	Golgi apparatus		GO:0016020 membrane; GO:0043229 intracellular organelle; GO:0005783 endoplasmic reticulum; GO:0042175 nuclear outer membrane-endoplasmic reticulum membrane network; GO:0005737 cytoplasm; GO:0044446 intracellular organelle part; GO:0012505 endomembrane system; GO:0044424 intracellular part; GO:0005623 cell; GO:0044422 organelle part; GO:0043231 intracellular membrane-bounded organelle; GO:0043226 …					IPR008962; IPR000535;	PapD-like; Major sperm protein (MSP) domain;
35	A0A1U8HH53	LOC107886121	Plasma membrane ATPase OS=Gossypium hirsutum GN=LOC107886121	105.33	145.69	41.2	36	65	16	1.16	1.149	1.107	0.789	0.773	0.733	1.036	1.035	1.059	1.364	0.000179562	1.488	0.00010449	1.091	0.0056232	plasma membrane	GO:0009116 nucleoside metabolic process; GO:0042278 purine nucleoside metabolic process; GO:0009167 purine ribonucleoside monophosphate metabolic process; GO:0009117 nucleotide metabolic process; GO:0044699 single-organism process; GO:0046129 purine ribonucleoside biosynthetic process; GO:0009163 nucleoside biosynthetic process; GO:0009058 biosynthetic process; GO:0009156 ribonucleoside monophosp…	GO:0031224 intrinsic component of membrane; GO:0016020 membrane; GO:0016021 integral component of membrane; GO:0044425 membrane part;	GO:1901265 nucleoside phosphate binding; GO:0043167 ion binding; GO:0016817 hydrolase activity, acting on acid anhydrides; GO:0016787 hydrolase activity; GO:0000166 nucleotide binding; GO:0017111 nucleoside-triphosphatase activity; GO:0016887 ATPase activity; GO:1901363 heterocyclic compound binding; GO:0097159 organic cyclic compound binding; GO:0016462 pyrophosphatase activity; GO:0003824 catal…	K01535	PMA1; H+-transporting ATPase [EC:3.6.3.6]	ghi00190 Oxidative phosphorylation - Gossypium hirsutum (upland cotton);	IPR004014; IPR023298; IPR023299; IPR008250; IPR023214;	Cation-transporting P-type ATPase, N-terminal; P-type ATPase, transmembrane domain; P-type ATPase, cytoplasmic domain N; P-type ATPase, A domain; HAD-like domain;
36	A0A1U8HH66	LOC107886126	nuclear ribonuclease Z-like OS=Gossypium hirsutum GN=LOC107886126	33.62	4.4561	7.3	2	3	1																cytoplasm				K00784	rnz; ribonuclease Z [EC:3.1.26.11]	ghi03013 RNA transport - Gossypium hirsutum (upland cotton);	IPR001279;	Metallo-beta-lactamase;
37	A0A1U8HH67	LOC107886086	vacuolar-processing enzyme-like OS=Gossypium hirsutum GN=LOC107886086	54.778	9.9333	8.1	3	6	2																chloroplast	GO:0006508 proteolysis; GO:0008152 metabolic process; GO:0043170 macromolecule metabolic process; GO:0019538 protein metabolic process; GO:0044238 primary metabolic process; GO:0071704 organic substance metabolic process;		GO:0008233 peptidase activity; GO:0016787 hydrolase activity; GO:0003824 catalytic activity;	K01369
38	A0A1U8HH69	LOC107886130	HVA22-like protein OS=Gossypium hirsutum GN=LOC107886130	20.273	1.8916	15.6	2	2	1																cytoplasm				K17279
39	A0A1U8HHB1	LOC107886118	dnaJ homolog subfamily B member 4-like OS=Gossypium hirsutum GN=LOC107886118	39.717	2.1641	5.7	2	2	2																cytoplasm	GO:0006457 protein folding; GO:0009987 cellular process;		GO:0005515 protein binding; GO:0051082 unfolded protein binding; GO:0005488 binding;	K09510			IPR008971; IPR002939; IPR001623;	HSP40/DnaJ peptide-binding; Chaperone DnaJ, C-terminal; DnaJ domain;
40	A0A1U8HHB9	LOC107886159	uncharacterized protein LOC107886159 OS=Gossypium hirsutum GN=LOC107886159	79.081	277.99	36.4	19	36	3	0.948	0.964	1.033	0.941	0.921	0.911	1.118	1.148	1.076	1.205	0.00090113	1.062	0.100058	0.881	0.0171838	plasma membrane			GO:0005488 binding;				IPR003891; IPR016024; IPR016021;	Initiation factor eIF-4 gamma, MA3; Armadillo-type fold; MIF4G-like domain;
41	A0A1U8HHC9	LOC107886163	callose synthase 10-like OS=Gossypium hirsutum GN=LOC107886163	217.95	2.2866	12.3	20	21	1																plasma membrane	GO:0016051 carbohydrate biosynthetic process; GO:0006074 (1->3)-beta-D-glucan metabolic process; GO:0044711 single-organism biosynthetic process; GO:0006073 cellular glucan metabolic process; GO:0000271 polysaccharide biosynthetic process; GO:0044042 glucan metabolic process; GO:0044763 single-organism cellular process; GO:0044699 single-organism process; GO:0033692 cellular polysaccharide biosyn…	GO:0016020 membrane; GO:1902494 catalytic complex; GO:0044459 plasma membrane part; GO:0044425 membrane part; GO:0044464 cell part; GO:0071944 cell periphery; GO:0032991 macromolecular complex; GO:1990234 transferase complex; GO:0005623 cell; GO:0000148 1,3-beta-D-glucan synthase complex; GO:0005886 plasma membrane;	GO:0016758 transferase activity, transferring hexosyl groups; GO:0003824 catalytic activity; GO:0035251 UDP-glucosyltransferase activity; GO:0008194 UDP-glycosyltransferase activity; GO:0046527 glucosyltransferase activity; GO:0016757 transferase activity, transferring glycosyl groups; GO:0003843 1,3-beta-D-glucan synthase activity; GO:0016740 transferase activity;	K11000			IPR026899;	1,3-beta-glucan synthase subunit FKS1-like, domain-1;
42	A0A1U8HHE4	LOC107886161	Glutathione peroxidase OS=Gossypium hirsutum GN=LOC107886161	18.91	12.499	24.4	5	6	4	0.573	0.56	0.537	2.159	2.046	2.037	0.682	0.733	0.727	0.343	1.7218e-06	0.268	4.9974e-07	0.78	0.00110365	nucleus	GO:0008152 metabolic process; GO:0006950 response to stress; GO:0055114 oxidation-reduction process; GO:0044710 single-organism metabolic process; GO:0006979 response to oxidative stress; GO:0044699 single-organism process; GO:0050896 response to stimulus;		GO:0016209 antioxidant activity; GO:0004601 peroxidase activity; GO:0004602 glutathione peroxidase activity; GO:0003824 catalytic activity; GO:0016491 oxidoreductase activity; GO:0016684 oxidoreductase activity, acting on peroxide as acceptor;	K00432	gpx; glutathione peroxidase [EC:1.11.1.9]	ghi00480 Glutathione metabolism - Gossypium hirsutum (upland cotton); ghi00590 Arachidonic acid metabolism - Gossypium hirsutum (upland cotton);	IPR012336;	Thioredoxin-like fold;
43	A0A1U8HHI4	LOC107886212	protein NBR1 homolog OS=Gossypium hirsutum GN=LOC107886212	86.572	16.826	9.4	7	7	2	0.901	0.886	0.981	1.152	1.004	0.895	1.049	1.137	1.145	1.092	0.30294	0.907	0.30692	0.831	0.0117831	chloroplast			GO:0043169 cation binding; GO:0046872 metal ion binding; GO:0005515 protein binding; GO:0008270 zinc ion binding; GO:0046914 transition metal ion binding; GO:0005488 binding; GO:0043167 ion binding;	K17987			IPR000270; IPR032350; IPR000433; IPR009060;	PB1 domain; Next to BRCA1, central domain; Zinc finger, ZZ-type; UBA-like;
44	A0A1U8HHI9	LOC107886220	21 kDa protein-like OS=Gossypium hirsutum GN=LOC107886220	21.377	38.182	24	4	9	4	0.411	0.413	0.377	1.902	2.14	2.045	0.855	0.927	0.846	0.432	4.3995e-05	0.197	1.8202e-06	0.457	4.2939e-05	chloroplast			GO:0004857 enzyme inhibitor activity; GO:0098772 molecular function regulator; GO:0030234 enzyme regulator activity;				IPR006501;	Pectinesterase inhibitor domain;
45	A0A1U8HHJ4	LOC107886205	expansin-A4-like OS=Gossypium hirsutum GN=LOC107886205	28.2	29.439	16.3	3	5	3	0.74	0.741	0.751	1.327	1.375	1.474	1.026	1.006	1.058	0.74	0.00092093	0.534	0.0024801	0.722	2.4894e-05	nucleus	GO:0071554 cell wall organization or biogenesis; GO:0009664 plant-type cell wall organization; GO:0016043 cellular component organization; GO:0071555 cell wall organization; GO:0045229 external encapsulating structure organization; GO:0009987 cellular process; GO:0071669 plant-type cell wall organization or biogenesis; GO:0071840 cellular component organization or biogenesis;	GO:0005576 extracellular region;					IPR009009; IPR007112; IPR007117;	RlpA-like protein, double-psi beta-barrel domain; Expansin/pollen allergen, DPBB domain; Expansin, cellulose-binding-like domain;
46	A0A1U8HHJ5	LOC107886226	60S ribosomal protein L7a-like OS=Gossypium hirsutum GN=LOC107886226	29.327	1.7688	38.8	12	18	1	1.524	1.655	1.788	0.415	0.519	0.526	0.71	0.722	0.762	1.503	0.0066417	3.402	0.000162267	2.264	8.4102e-05	cytoplasm	GO:0044085 cellular component biogenesis; GO:0042254 ribosome biogenesis; GO:0022613 ribonucleoprotein complex biogenesis; GO:0071840 cellular component organization or biogenesis;	GO:0044464 cell part; GO:0005622 intracellular; GO:0032991 macromolecular complex; GO:0044424 intracellular part; GO:1990904 ribonucleoprotein complex; GO:0005623 cell; GO:0030529 intracellular ribonucleoprotein complex;		K02936	RP-L7Ae; large subunit ribosomal protein L7Ae	ghi03010 Ribosome - Gossypium hirsutum (upland cotton);	IPR029064; IPR004038;	50S ribosomal protein L30e-like; Ribosomal protein L7Ae/L30e/S12e/Gadd45;
47	A0A1U8HHL0	LOC107886225	11-beta-hydroxysteroid dehydrogenase 1B-like OS=Gossypium hirsutum GN=LOC107886225	39.321	177.72	48.9	15	32	2	1.612	1.541	1.616	0.6	0.643	0.598	0.647	0.709	0.778	1.159	0.066998	2.59	2.3093e-06	2.235	0.000124772	chloroplast			GO:0003824 catalytic activity; GO:0016491 oxidoreductase activity;	K22418			IPR016040;	NAD(P)-binding domain;
48	A0A1U8HHL4	LOC107886193	Chalcone-flavonone isomerase family protein OS=Gossypium hirsutum GN=LOC107886193	24.413	47.904	39.2	8	15	2	0.703	0.876	0.869	1.354	1.365	1.421	0.918	1.078	0.901	0.7	0.0036168	0.591	0.0019621	0.845	0.137456	nucleus	GO:0008152 metabolic process; GO:0009058 biosynthetic process; GO:0009813 flavonoid biosynthetic process; GO:0009812 flavonoid metabolic process; GO:1901576 organic substance biosynthetic process; GO:0071704 organic substance metabolic process;		GO:0016872 intramolecular lyase activity; GO:0045430 chalcone isomerase activity; GO:0016853 isomerase activity; GO:0003824 catalytic activity;	K01859	E5.5.1.6; chalcone isomerase [EC:5.5.1.6]	ghi00941 Flavonoid biosynthesis - Gossypium hirsutum (upland cotton); ghi01110 Biosynthesis of secondary metabolites - Gossypium hirsutum (upland cotton); ghi01100 Metabolic pathways - Gossypium hirsutum (upland cotton);	IPR016088; IPR016087;	Chalcone isomerase, 3-layer sandwich; Chalcone isomerase;
49	A0A1U8HHL5	LOC107886228	"glutamate-1-semialdehyde 2,1-aminomutase 2, chloroplastic-like isoform X2 OS=Gossypium hirsutum GN=LOC107886228"	50.038	34.752	27.3	8	12	2	0.922	0.89	0.816	1.504	1.334	1.093	0.861	0.948	1.062	0.73	0.049577	0.669	0.0167033	0.915	0.2902	chloroplast	GO:0018130 heterocycle biosynthetic process; GO:0006725 cellular aromatic compound metabolic process; GO:0006807 nitrogen compound metabolic process; GO:1901360 organic cyclic compound metabolic process; GO:0009058 biosynthetic process; GO:1901566 organonitrogen compound biosynthetic process; GO:1901576 organic substance biosynthetic process; GO:0044237 cellular metabolic process; GO:0044249 cell…		GO:0097159 organic cyclic compound binding; GO:1901363 heterocyclic compound binding; GO:0016769 transferase activity, transferring nitrogenous groups; GO:0016853 isomerase activity; GO:0042286 glutamate-1-semialdehyde 2,1-aminomutase activity; GO:0003824 catalytic activity; GO:0005488 binding; GO:0043167 ion binding; GO:0043168 anion binding; GO:0016869 intramolecular transferase activity, trans…	K01845	hemL; glutamate-1-semialdehyde 2,1-aminomutase [EC:5.4.3.8]	ghi00860 Porphyrin and chlorophyll metabolism - Gossypium hirsutum (upland cotton); ghi01110 Biosynthesis of secondary metabolites - Gossypium hirsutum (upland cotton); ghi01100 Metabolic pathways - Gossypium hirsutum (upland cotton);	IPR015424; IPR015421; IPR015422;	Pyridoxal phosphate-dependent transferase; Pyridoxal phosphate-dependent transferase, major region, subdomain 1; Pyridoxal phosphate-dependent transferase, major region, subdomain 2;
50	A0A1U8HHN8	LOC107886254	DNA-directed RNA polymerases II and IV subunit 5A-like OS=Gossypium hirsutum GN=LOC107886254	24.059	32.653	32.7	6	6	6	1.13	1.179	1.179	0.697	0.671	0.698	1.045	1.029	1.103	1.538	6.1946e-05	1.688	1.53273e-05	1.098	0.020997	cytoplasm	GO:0018130 heterocycle biosynthetic process; GO:0006725 cellular aromatic compound metabolic process; GO:0097659 nucleic acid-templated transcription; GO:0034654 nucleobase-containing compound biosynthetic process; GO:1901360 organic cyclic compound metabolic process; GO:0006807 nitrogen compound metabolic process; GO:0032774 RNA biosynthetic process; GO:0009058 biosynthetic process; GO:0044238 p…	GO:0043226 organelle; GO:0043231 intracellular membrane-bounded organelle; GO:0043229 intracellular organelle; GO:0005634 nucleus; GO:0044464 cell part; GO:0005622 intracellular; GO:0044424 intracellular part; GO:0043227 membrane-bounded organelle; GO:0005623 cell;	GO:0097159 organic cyclic compound binding; GO:1901363 heterocyclic compound binding; GO:0003677 DNA binding; GO:0016779 nucleotidyltransferase activity; GO:0034062 5'-3' RNA polymerase activity; GO:0003824 catalytic activity; GO:0097747 RNA polymerase activity; GO:0005488 binding; GO:0003676 nucleic acid binding; GO:0003899 DNA-directed 5'-3' RNA polymerase activity; GO:0016740 transferase activ…	K03013	RPB5; DNA-directed RNA polymerases I, II, and III subunit RPABC1	ghi00230 Purine metabolism - Gossypium hirsutum (upland cotton); ghi03020 RNA polymerase - Gossypium hirsutum (upland cotton); ghi00240 Pyrimidine metabolism - Gossypium hirsutum (upland cotton); ghi01100 Metabolic pathways - Gossypium hirsutum (upland cotton);	IPR005571; IPR000783;	RNA polymerase, Rpb5, N-terminal; RNA polymerase, subunit H/Rpb5 C-terminal;
51	A0A1U8HHP2	LOC107886245	Purple acid phosphatase OS=Gossypium hirsutum GN=LOC107886245	69.36	3.1898	5.2	3	3	1	0.621	0.747	0.702	1.964	1.95	1.657	0.793	0.811	0.715	0.416	0.00020352	0.372	0.00021895	0.893	0.159802	nucleus			GO:0003993 acid phosphatase activity; GO:0042578 phosphoric ester hydrolase activity; GO:0003824 catalytic activity; GO:0016791 phosphatase activity; GO:0005488 binding; GO:0016788 hydrolase activity, acting on ester bonds; GO:0043167 ion binding; GO:0043169 cation binding; GO:0046872 metal ion binding; GO:0016787 hydrolase activity;	K22390			IPR015914; IPR029052; IPR004843; IPR025733; IPR008963;	Purple acid phosphatase, N-terminal; Metallo-dependent phosphatase-like; Calcineurin-like phosphoesterase domain, ApaH type; Iron/zinc purple acid phosphatase-like C-terminal domain; Purple acid phosphatase-like, N-terminal;
52	A0A1U8HHZ0	LOC107886284	uncharacterized protein LOC107886284 OS=Gossypium hirsutum GN=LOC107886284	31.403	31.698	22.9	5	8	3	1.63	1.542	1.584	0.502	0.466	0.57	0.811	0.885	0.767	1.601	0.0027975	3.092	4.4729e-05	1.931	0.00012098	plasma membrane
53	A0A1U8HI02	LOC107886334	THO complex subunit 2-like OS=Gossypium hirsutum GN=LOC107886334	209.3	85.502	11.4	20	23	4	1.177	1.129	1.178	0.721	0.724	0.734	1.06	1.088	1.026	1.457	2.4901e-05	1.599	3.1355e-06	1.098	0.0132978	nucleus				K12879	THOC2; THO complex subunit 2	ghi03013 RNA transport - Gossypium hirsutum (upland cotton); ghi03040 Spliceosome - Gossypium hirsutum (upland cotton);	IPR021418; IPR032302; IPR021726;	THO complex, subunitTHOC2, C-terminal; THO complex subunit 2, N-terminal domain; THO complex, subunitTHOC2, N-terminal;
54	A0A1U8HIC5	LOC107886393	uncharacterized protein LOC107886393 OS=Gossypium hirsutum GN=LOC107886393	157.36	2.329	0.7	1	1	1																plasma membrane							IPR011641;	Tyrosine-protein kinase ephrin type A/B receptor-like;
55	A0A1U8HIE2	LOC107886389	regulator of nonsense transcripts 1 homolog OS=Gossypium hirsutum GN=LOC107886389	138.74	9.8945	12.8	11	13	1																nucleus	GO:0006725 cellular aromatic compound metabolic process; GO:0060255 regulation of macromolecule metabolic process; GO:0048519 negative regulation of biological process; GO:0044237 cellular metabolic process; GO:0071704 organic substance metabolic process; GO:0044270 cellular nitrogen compound catabolic process; GO:0008152 metabolic process; GO:0000184 nuclear-transcribed mRNA catabolic process, n…	GO:0044424 intracellular part; GO:0005623 cell; GO:0044464 cell part; GO:0005622 intracellular; GO:0005737 cytoplasm;	GO:1901265 nucleoside phosphate binding; GO:0016817 hydrolase activity, acting on acid anhydrides; GO:0016787 hydrolase activity; GO:1901363 heterocyclic compound binding; GO:0097159 organic cyclic compound binding; GO:0016462 pyrophosphatase activity; GO:0003824 catalytic activity; GO:0032553 ribonucleotide binding; GO:0005488 binding; GO:0032550 purine ribonucleoside binding; GO:0043169 cation …	K14326	UPF1; regulator of nonsense transcripts 1 [EC:3.6.4.-]	ghi03015 mRNA surveillance pathway - Gossypium hirsutum (upland cotton); ghi03013 RNA transport - Gossypium hirsutum (upland cotton);	IPR006935; IPR014001; IPR027417; IPR018999;	Helicase/UvrB, N-terminal; Helicase superfamily 1/2, ATP-binding domain; P-loop containing nucleoside triphosphate hydrolase; RNA helicase UPF1, UPF2-interacting domain;
56	A0A1U8HIE4	LOC107886415	uncharacterized protein LOC107886415 OS=Gossypium hirsutum GN=LOC107886415	27.897	32.622	17.5	4	4	2	0.744	1.016	0.64	1.377	1.648	1.626	0.924	0.909	0.761	0.558	0.0023249	0.516	0.0101786	0.925	0.56844	chloroplast
57	A0A1U8HIE7	LOC107886409	calcineurin B-like protein 9 isoform X2 OS=Gossypium hirsutum GN=LOC107886409	22.772	3.4996	10	2	2	2	0.89	0.891	0.891	1.302	1.334	1.288	0.934	0.959	0.929	0.719	2.0455e-05	0.681	0.00072479	0.947	0.031	nucleus			GO:0043169 cation binding; GO:0046872 metal ion binding; GO:0005509 calcium ion binding; GO:0005488 binding; GO:0043167 ion binding;	K06268			IPR002048; IPR011992;	EF-hand domain; EF-hand domain pair;
58	A0A1U8HII4	LOC107886441	"chloroplast stem-loop binding protein of 41 kDa b, chloroplastic-like OS=Gossypium hirsutum GN=LOC107886441"	42.362	50.545	28.5	10	13	1	0.72	0.75	0.852	0.847	1.273	1.16	1.275	1.198	1.134	1.1	0.4437	0.708	0.066697	0.644	0.00192126	chloroplast			GO:0048037 cofactor binding; GO:0003824 catalytic activity; GO:0005488 binding; GO:0050662 coenzyme binding;				IPR001509; IPR016040;	NAD-dependent epimerase/dehydratase; NAD(P)-binding domain;
59	A0A1U8HII9	LOC107886449	"multiple organellar RNA editing factor 8, chloroplastic/mitochondrial-like OS=Gossypium hirsutum GN=LOC107886449"	45.89	42.606	23.2	8	15	1	1.05	1.065	1.201	0.655	0.63	0.719	1.145	1.174	1.162	1.737	0.000157965	1.655	0.00096236	0.953	0.30892	chloroplast
60	A0A1U8HIJ4	LOC107886452	probable pre-mRNA-splicing factor ATP-dependent RNA helicase DEAH4 isoform X2 OS=Gossypium hirsutum GN=LOC107886452	63.369	13.887	8.7	4	4	4	0.995	1.014	1.016	0.891	0.959	0.916	1.081	1.068	1.107	1.177	0.0023849	1.094	0.0160752	0.929	0.004135	mitochondria			GO:0016462 pyrophosphatase activity; GO:0004386 helicase activity; GO:0003824 catalytic activity; GO:0016817 hydrolase activity, acting on acid anhydrides; GO:0016787 hydrolase activity; GO:0016818 hydrolase activity, acting on acid anhydrides, in phosphorus-containing anhydrides; GO:0017111 nucleoside-triphosphatase activity;	K12818	DHX8; ATP-dependent RNA helicase DHX8/PRP22 [EC:3.6.4.13]	ghi03040 Spliceosome - Gossypium hirsutum (upland cotton);	IPR007502; IPR011709; IPR027417; IPR001650;	Helicase-associated domain; Domain of unknown function DUF1605; P-loop containing nucleoside triphosphate hydrolase; Helicase, C-terminal;
61	A0A1U8HIK2	LOC107886464	mitochondrial import receptor subunit TOM20-like OS=Gossypium hirsutum GN=LOC107886464	21.896	128.64	49.8	9	20	9	1.099	1.101	1.1	0.698	0.664	0.72	1.085	1.116	1.109	1.59	5.5105e-05	1.585	0.0026034	0.997	0.76282	nucleus	GO:0016043 cellular component organization; GO:0046907 intracellular transport; GO:0072594 establishment of protein localization to organelle; GO:0007006 mitochondrial membrane organization; GO:0017038 protein import; GO:0006839 mitochondrial transport; GO:0044699 single-organism process; GO:0015031 protein transport; GO:0051234 establishment of localization; GO:0006605 protein targeting; GO:0045…	GO:0016020 membrane; GO:0019867 outer membrane; GO:0031090 organelle membrane; GO:0098796 membrane protein complex; GO:0005737 cytoplasm; GO:0032991 macromolecular complex; GO:0098798 mitochondrial protein complex; GO:0044424 intracellular part; GO:0044455 mitochondrial membrane part; GO:0005623 cell; GO:0044422 organelle part; GO:0005740 mitochondrial envelope; GO:0044425 membrane part; GO:00444…	GO:0005515 protein binding; GO:0005488 binding;				IPR011990;	Tetratricopeptide-like helical domain;
62	A0A1U8HIS5	LOC107886513	Glyceraldehyde-3-phosphate dehydrogenase OS=Gossypium hirsutum GN=LOC107886513	37.194	323.31	78.1	22	121	1																cytoplasm	GO:0006006 glucose metabolic process; GO:0044723 single-organism carbohydrate metabolic process; GO:0008152 metabolic process; GO:0055114 oxidation-reduction process; GO:0044710 single-organism metabolic process; GO:0044281 small molecule metabolic process; GO:0005996 monosaccharide metabolic process; GO:0044699 single-organism process; GO:0044238 primary metabolic process; GO:0005975 carbohydrat…		GO:0097159 organic cyclic compound binding; GO:1901363 heterocyclic compound binding; GO:0016620 oxidoreductase activity, acting on the aldehyde or oxo group of donors, NAD or NADP as acceptor; GO:1901265 nucleoside phosphate binding; GO:0051287 NAD binding; GO:0003824 catalytic activity; GO:0005488 binding; GO:0016903 oxidoreductase activity, acting on the aldehyde or oxo group of donors; GO:005…	K00134	GAPDH; glyceraldehyde 3-phosphate dehydrogenase [EC:1.2.1.12]	ghi00010 Glycolysis / Gluconeogenesis - Gossypium hirsutum (upland cotton); ghi00710 Carbon fixation in photosynthetic organisms - Gossypium hirsutum (upland cotton); ghi01200 Carbon metabolism - Gossypium hirsutum (upland cotton); ghi01230 Biosynthesis of amino acids - Gossypium hirsutum (upland cotton); ghi01110 Biosynthesis of secondary metabolites - Gossypium hirsutum (upland cotton); ghi0110…	IPR020829; IPR016040; IPR020828;	Glyceraldehyde 3-phosphate dehydrogenase, catalytic domain; NAD(P)-binding domain; Glyceraldehyde 3-phosphate dehydrogenase, NAD(P) binding domain;
63	A0A1U8HIU1	LOC107886518	"protein Iojap-related, mitochondrial-like OS=Gossypium hirsutum GN=LOC107886518"	21.259	2.3901	4.8	1	1	1	1.23	1.156	1.325	0.826	0.854	0.794	0.901	0.872	0.993	1.118	0.067377	1.5	0.00082412	1.342	0.0061004	chloroplast
64	A0A1U8HIV0	LOC107886530	Alpha-galactosidase OS=Gossypium hirsutum GN=LOC107886530	71.797	2.4644	22.1	15	18	2																chloroplast	GO:0008152 metabolic process; GO:0005975 carbohydrate metabolic process; GO:0044238 primary metabolic process; GO:0071704 organic substance metabolic process;		GO:0004553 hydrolase activity, hydrolyzing O-glycosyl compounds; GO:0016787 hydrolase activity; GO:0003824 catalytic activity; GO:0016798 hydrolase activity, acting on glycosyl bonds;				IPR013785; IPR013780; IPR000772; IPR017853;	Aldolase-type TIM barrel; Glycosyl hydrolase, all-beta; Ricin B, lectin domain; Glycoside hydrolase superfamily;
65	A0A1U8HIW2	LOC107886536	paramyosin-like OS=Gossypium hirsutum GN=LOC107886536	78.261	6.8475	7.2	4	4	4	0.808	0.812	0.866	1.358	1.306	1.29	0.995	1.035	0.905	0.742	0.0021832	0.629	6.4401e-05	0.847	0.022503	cytoplasm
66	A0A1U8HIW7	LOC107886539	protein DETOXIFICATION 29-like OS=Gossypium hirsutum GN=LOC107886539	44.457	1.4283	2.7	1	1	1																plasma membrane	GO:0006810 transport; GO:0042493 response to drug; GO:0055085 transmembrane transport; GO:0042221 response to chemical; GO:1902578 single-organism localization; GO:0044699 single-organism process; GO:0015893 drug transport; GO:0050896 response to stimulus; GO:0051179 localization; GO:0044765 single-organism transport; GO:0006855 drug transmembrane transport; GO:0051234 establishment of localizati…	GO:0016020 membrane;	GO:0022804 active transmembrane transporter activity; GO:0015291 secondary active transmembrane transporter activity; GO:0015238 drug transmembrane transporter activity; GO:0090484 drug transporter activity; GO:0015297 antiporter activity; GO:0022857 transmembrane transporter activity; GO:0005215 transporter activity;	K03327
67	A0A1U8HJ28	LOC107886589	probable nucleoredoxin 1 OS=Gossypium hirsutum GN=LOC107886589	63.907	35.843	33.5	17	38	2	0.873	0.869	0.858	1.279	1.313	1.196	0.98	1.011	0.999	0.789	0.00128068	0.686	0.000182751	0.87	0.000180443	cytoplasm	GO:0050794 regulation of cellular process; GO:0042592 homeostatic process; GO:0065008 regulation of biological quality; GO:0050789 regulation of biological process; GO:0045454 cell redox homeostasis; GO:0044763 single-organism cellular process; GO:0019725 cellular homeostasis; GO:0044699 single-organism process; GO:0009987 cellular process; GO:0065007 biological regulation;			K17609			IPR013083; IPR004146; IPR012336; IPR013766;	Zinc finger, RING/FYVE/PHD-type; DC1; Thioredoxin-like fold; Thioredoxin domain;
68	A0A1U8HJ39	LOC107886588	uncharacterized protein LOC107886588 isoform X2 OS=Gossypium hirsutum GN=LOC107886588	238.42	16.207	3.2	6	7	6	0.948	0.961	0.878	1.156	1.141	1.11	1.041	1.033	0.968	0.893	0.0119021	0.818	0.0027396	0.916	0.073175	chloroplast			GO:0005488 binding;				IPR025481; IPR011989; IPR016024; IPR025614; IPR029473;	Cell morphogenesis protein C-terminal; Armadillo-like helical; Armadillo-type fold; Cell morphogenesis protein N-terminal; Cell morphogenesis central region;
69	A0A1U8HJH1	LOC107886680	protein trichome birefringence-like 38 OS=Gossypium hirsutum GN=LOC107886680	41.426	109.83	29.9	8	13	3	0.346	0.393	0.278	2.293	1.884	2.056	0.925	1.015	0.85	0.448	0.00046278	0.163	9.8166e-05	0.365	0.00085735	vacuolar membrane							IPR025846;	PMR5 N-terminal domain;
70	A0A1U8HJI9	LOC107886684	GDSL esterase/lipase At5g45920-like isoform X1 OS=Gossypium hirsutum GN=LOC107886684	26.872	29.143	38.2	8	13	3	0.708	0.821	0.766	1.246	1.254	1.223	1.175	1.141	1.049	0.904	0.042575	0.616	0.00036216	0.682	0.0021762	chloroplast							IPR013830;	SGNH hydrolase-type esterase domain;
71	A0A1U8HJK9	LOC107886698	Pyruvate dehydrogenase E1 component subunit beta OS=Gossypium hirsutum GN=LOC107886698	38.66	169.23	30.9	9	40	4	0.773	0.74	0.757	1.413	1.544	1.525	0.961	1.002	0.955	0.651	0.00017504	0.506	2.1925e-05	0.778	0.00021813	mitochondria	GO:0008152 metabolic process;		GO:0003824 catalytic activity;	K00162	PDHB; pyruvate dehydrogenase E1 component beta subunit [EC:1.2.4.1]	ghi00010 Glycolysis / Gluconeogenesis - Gossypium hirsutum (upland cotton); ghi00020 Citrate cycle (TCA cycle) - Gossypium hirsutum (upland cotton); ghi00620 Pyruvate metabolism - Gossypium hirsutum (upland cotton); ghi01200 Carbon metabolism - Gossypium hirsutum (upland cotton); ghi01110 Biosynthesis of secondary metabolites - Gossypium hirsutum (upland cotton); ghi01100 Metabolic pathways - Gos…	IPR009014; IPR033248; IPR029061; IPR005475;	Transketolase C-terminal/Pyruvate-ferredoxin oxidoreductase domain II; Transketolase, C-terminal domain; Thiamin diphosphate-binding fold; Transketolase-like, pyrimidine-binding domain;
72	A0A1U8HJM7	LOC107886719	Glucose-6-phosphate 1-dehydrogenase OS=Gossypium hirsutum GN=LOC107886719	66.807	15.621	28.2	16	29	7	0.908	0.94	0.843	0.716	0.73	0.753	1.358	1.249	1.352	1.8	4.2515e-05	1.224	0.0047003	0.68	0.0007808	chloroplast	GO:0006006 glucose metabolic process; GO:0044723 single-organism carbohydrate metabolic process; GO:0008152 metabolic process; GO:0055114 oxidation-reduction process; GO:0044710 single-organism metabolic process; GO:0044281 small molecule metabolic process; GO:0005996 monosaccharide metabolic process; GO:0044699 single-organism process; GO:0044238 primary metabolic process; GO:0005975 carbohydrat…		GO:0016614 oxidoreductase activity, acting on CH-OH group of donors; GO:0097159 organic cyclic compound binding; GO:1901363 heterocyclic compound binding; GO:0016616 oxidoreductase activity, acting on the CH-OH group of donors, NAD or NADP as acceptor; GO:1901265 nucleoside phosphate binding; GO:0003824 catalytic activity; GO:0005488 binding; GO:0004345 glucose-6-phosphate dehydrogenase activity;…	K00036	G6PD; glucose-6-phosphate 1-dehydrogenase [EC:1.1.1.49 1.1.1.363]	ghi00480 Glutathione metabolism - Gossypium hirsutum (upland cotton); ghi01200 Carbon metabolism - Gossypium hirsutum (upland cotton); ghi01110 Biosynthesis of secondary metabolites - Gossypium hirsutum (upland cotton); ghi01100 Metabolic pathways - Gossypium hirsutum (upland cotton); ghi00030 Pentose phosphate pathway - Gossypium hirsutum (upland cotton);	IPR022675; IPR016040; IPR022674;	Glucose-6-phosphate dehydrogenase, C-terminal; NAD(P)-binding domain; Glucose-6-phosphate dehydrogenase, NAD-binding;
73	A0A1U8HJQ4	LOC107886744	uncharacterized protein LOC107886744 OS=Gossypium hirsutum GN=LOC107886744	62.449	85.035	22.9	11	14	6	1.118	1.12	1.197	0.546	0.458	0.597	1.273	1.245	1.224	2.337	0.008363	2.146	0.0006843	0.918	0.026902	nucleus
74	A0A1U8HJR7	LOC107886757	"(R,S)-reticuline 7-O-methyltransferase-like OS=Gossypium hirsutum GN=LOC107886757"	42.271	17.343	14.8	4	6	4	0.768	0.725	0.526	1.733	1.466	1.81	0.731	1.035	0.734	0.499	0.0059216	0.403	0.002383	0.808	0.26516	cytoplasm			GO:0016741 transferase activity, transferring one-carbon groups; GO:0005515 protein binding; GO:0008171 O-methyltransferase activity; GO:0008168 methyltransferase activity; GO:0003824 catalytic activity; GO:0016740 transferase activity; GO:0005488 binding; GO:0046983 protein dimerization activity;				IPR011991; IPR012967; IPR029063; IPR001077;	Winged helix-turn-helix DNA-binding domain; Plant methyltransferase dimerisation; S-adenosyl-L-methionine-dependent methyltransferase; O-methyltransferase, family 2;
75	A0A1U8HJS7	LOC107886763	protein STABILIZED1-like isoform X1 OS=Gossypium hirsutum GN=LOC107886763	115.38	108.27	22.1	21	27	21	1.102	1.111	1.138	0.804	0.82	0.76	1.065	1.063	1.029	1.324	0.00037792	1.406	0.000160208	1.061	0.0155572	chloroplast	GO:0006396 RNA processing; GO:0006725 cellular aromatic compound metabolic process; GO:1901360 organic cyclic compound metabolic process; GO:0006807 nitrogen compound metabolic process; GO:0044238 primary metabolic process; GO:0044237 cellular metabolic process; GO:0071704 organic substance metabolic process; GO:0006397 mRNA processing; GO:0016070 RNA metabolic process; GO:0000398 mRNA splicing, …	GO:0043226 organelle; GO:0043231 intracellular membrane-bounded organelle; GO:0043229 intracellular organelle; GO:0005634 nucleus; GO:0044464 cell part; GO:0005622 intracellular; GO:0044424 intracellular part; GO:0043227 membrane-bounded organelle; GO:0005623 cell;	GO:0005515 protein binding; GO:0005488 binding;	K12855	PRPF6; pre-mRNA-processing factor 6	ghi03040 Spliceosome - Gossypium hirsutum (upland cotton);	IPR010491; IPR011990; IPR029071; IPR013026;	PRP1 splicing factor, N-terminal; Tetratricopeptide-like helical domain; Ubiquitin-related domain; Tetratricopeptide repeat-containing domain;
76	A0A1U8HJU3	LOC107886775	two pore calcium channel protein 1-like OS=Gossypium hirsutum GN=LOC107886775	84.695	6.5573	1.6	1	1	1	0.714	0.533	0.604	1.675	1.525	1.621	1.008	1.048	0.978	0.629	0.000164377	0.384	0.00041671	0.61	0.0045181	plasma membrane	GO:0006810 transport; GO:0055085 transmembrane transport; GO:0051179 localization; GO:0006811 ion transport; GO:0051234 establishment of localization;	GO:0016020 membrane;	GO:0015075 ion transmembrane transporter activity; GO:0022838 substrate-specific channel activity; GO:0005488 binding; GO:0043167 ion binding; GO:0022803 passive transmembrane transporter activity; GO:0043169 cation binding; GO:0046872 metal ion binding; GO:0022892 substrate-specific transporter activity; GO:0005216 ion channel activity; GO:0005509 calcium ion binding; GO:0015267 channel activity…	K16900			IPR005821; IPR011992; IPR002048; IPR027359;	Ion transport domain; EF-hand domain pair; EF-hand domain; Voltage-dependent channel, four helix bundle domain;
77	A0A1U8HJV7	LOC107886784	putative RNA polymerase II subunit B1 CTD phosphatase RPAP2 homolog OS=Gossypium hirsutum GN=LOC107886784	76.105	3.3295	3.5	2	2	2	0.864	1.121	1.108	0.978	0.982	1.176	0.946	0.932	0.91	0.889	0.139018	0.986	0.87832	1.109	0.37522	nucleus				K20827			IPR007308;	Protein of unknown function DUF408;
78	A0A1U8HK17	LOC107886828	Alanine--tRNA ligase OS=Gossypium hirsutum GN=LOC107886828	111.1	40.899	39.3	34	69	5	1.057	1.012	1.076	0.988	0.894	0.963	1.03	0.966	0.982	1.047	0.26434	1.105	0.045297	1.056	0.108318	chloroplast	GO:0006518 peptide metabolic process; GO:0006725 cellular aromatic compound metabolic process; GO:0044267 cellular protein metabolic process; GO:0044699 single-organism process; GO:0009058 biosynthetic process; GO:1901566 organonitrogen compound biosynthetic process; GO:0043039 tRNA aminoacylation; GO:0044237 cellular metabolic process; GO:0071704 organic substance metabolic process; GO:0008152 m…	GO:0044424 intracellular part; GO:0005623 cell; GO:0044464 cell part; GO:0005622 intracellular; GO:0005737 cytoplasm;	GO:0016876 ligase activity, forming aminoacyl-tRNA and related compounds; GO:0005524 ATP binding; GO:1901265 nucleoside phosphate binding; GO:0016875 ligase activity, forming carbon-oxygen bonds; GO:0001882 nucleoside binding; GO:0043167 ion binding; GO:0016874 ligase activity; GO:0000166 nucleotide binding; GO:0097159 organic cyclic compound binding; GO:1901363 heterocyclic compound binding; GO:…	K01872	AARS; alanyl-tRNA synthetase [EC:6.1.1.7]	ghi00970 Aminoacyl-tRNA biosynthesis - Gossypium hirsutum (upland cotton);	IPR018164; IPR018163; IPR012947; IPR003156; IPR018162; IPR009000; IPR018165;	Alanyl-tRNA synthetase, class IIc, N-terminal; Threonyl/alanyl tRNA synthetase, class II-like, putative editing domain; Threonyl/alanyl tRNA synthetase, SAD; DHHA1 domain; Alanine-tRNA ligase, class IIc, anti-codon-binding domain; Translation protein, beta-barrel domain; Alanyl-tRNA synthetase, class IIc, core domain;
79	A0A1U8HK48	LOC107886854	"NADH dehydrogenase [ubiquinone] complex I, assembly factor 7-like OS=Gossypium hirsutum GN=LOC107886854"	53.045	23.414	9.2	3	5	3	0.767	0.795	0.765	1.283	1.502	1.378	1.004	0.923	1.068	0.719	0.0061186	0.559	0.0002564	0.777	0.0047163	chloroplast				K18164			IPR029063;	S-adenosyl-L-methionine-dependent methyltransferase;
80	A0A1U8HK51	LOC107886853	protein CLP1 homolog OS=Gossypium hirsutum GN=LOC107886853	41.769	23.631	17.6	6	11	6	1.094	1.029	1.127	0.765	0.779	0.749	1.103	1.105	1.092	1.439	3.43e-06	1.417	0.00027951	0.985	0.6146	cytoplasm	GO:0006396 RNA processing; GO:0031123 RNA 3'-end processing; GO:0006725 cellular aromatic compound metabolic process; GO:0031124 mRNA 3'-end processing; GO:1901360 organic cyclic compound metabolic process; GO:0006807 nitrogen compound metabolic process; GO:0044238 primary metabolic process; GO:0044237 cellular metabolic process; GO:0071704 organic substance metabolic process; GO:0016070 RNA meta…			K14399	CLP1; polyribonucleotide 5'-hydroxyl-kinase [EC:2.7.1.78]	ghi03015 mRNA surveillance pathway - Gossypium hirsutum (upland cotton);	IPR010655; IPR027417; IPR032319; IPR032324;	Pre-mRNA cleavage complex subunit Clp1; P-loop containing nucleoside triphosphate hydrolase; Polyribonucleotide 5'-hydroxyl-kinase Clp1, P-loop domain; Clp1, N-terminal beta-sandwich domain;
81	A0A1U8HK66	LOC107886867	mitochondrial import receptor subunit TOM40-1-like OS=Gossypium hirsutum GN=LOC107886867	34.536	21.528	17.7	4	10	1	0.99	0.976	1.046	0.789	0.886	0.959	1.203	1.097	1.057	1.274	0.023444	1.144	0.086396	0.897	0.070621	nucleus	GO:0006810 transport; GO:0055085 transmembrane transport; GO:0051179 localization; GO:0051234 establishment of localization;	GO:0016020 membrane; GO:0043229 intracellular organelle; GO:0019867 outer membrane; GO:0044429 mitochondrial part; GO:0098588 bounding membrane of organelle; GO:0031090 organelle membrane; GO:0005741 mitochondrial outer membrane; GO:0005737 cytoplasm; GO:0044446 intracellular organelle part; GO:0031967 organelle envelope; GO:0044424 intracellular part; GO:0005623 cell; GO:0044422 organelle part; …		K11518			IPR023614;	Porin domain;
82	A0A1U8HK73	LOC107886869	5-oxoprolinase-like OS=Gossypium hirsutum GN=LOC107886869	138.38	10.388	26.6	26	42	1																cytoplasm			GO:0016787 hydrolase activity; GO:0003824 catalytic activity;	K01469	OPLAH; 5-oxoprolinase (ATP-hydrolysing) [EC:3.5.2.9]	ghi00480 Glutathione metabolism - Gossypium hirsutum (upland cotton); ghi01100 Metabolic pathways - Gossypium hirsutum (upland cotton);	IPR008040;	Hydantoinaseoxoprolinase, N-terminal;
83	A0A1U8HK74	LOC107886868	46 kDa FK506-binding nuclear protein-like OS=Gossypium hirsutum GN=LOC107886868	23.876	3.1158	5.6	1	1	1	0.759	0.907	0.854	1.263	1.275	1.337	0.958	1.015	1.028	0.774	0.00079586	0.65	0.00143543	0.84	0.035398	nucleus
84	A0A1U8HK93	LOC107886889	lysine-specific demethylase JMJ25-like OS=Gossypium hirsutum GN=LOC107886889	107.59	13.664	8.3	6	6	1	1.353	1.354	1.39	0.592	0.614	0.558	0.999	0.915	0.955	1.626	0.00020371	2.323	4.3022e-06	1.428	0.000182822	nucleus			GO:0097159 organic cyclic compound binding; GO:1901363 heterocyclic compound binding; GO:0003677 DNA binding; GO:0046914 transition metal ion binding; GO:0005488 binding; GO:0043167 ion binding; GO:0003676 nucleic acid binding; GO:0043169 cation binding; GO:0046872 metal ion binding; GO:0005515 protein binding; GO:0008270 zinc ion binding;	K15601			IPR003347; IPR001841; IPR018866;	JmjC domain; Zinc finger, RING-type; Zinc-finger domain of monoamine-oxidase A repressor R1;
85	A0A1U8HK95	LOC107886892	"porphobilinogen deaminase, chloroplastic-like OS=Gossypium hirsutum GN=LOC107886892"	40.095	20.822	21.3	7	11	7	1.003	0.9	0.97	1.308	1.1	1.26	0.85	0.887	0.957	0.734	0.0081998	0.783	0.0169846	1.066	0.2435	chloroplast	GO:0018160 peptidyl-pyrromethane cofactor linkage; GO:0006725 cellular aromatic compound metabolic process; GO:0044267 cellular protein metabolic process; GO:0009058 biosynthetic process; GO:1901566 organonitrogen compound biosynthetic process; GO:0044237 cellular metabolic process; GO:0018065 protein-cofactor linkage; GO:0071704 organic substance metabolic process; GO:0008152 metabolic process; …		GO:0016765 transferase activity, transferring alkyl or aryl (other than methyl) groups; GO:0004418 hydroxymethylbilane synthase activity; GO:0003824 catalytic activity; GO:0016740 transferase activity;	K01749	hemC; hydroxymethylbilane synthase [EC:2.5.1.61]	ghi00860 Porphyrin and chlorophyll metabolism - Gossypium hirsutum (upland cotton); ghi01110 Biosynthesis of secondary metabolites - Gossypium hirsutum (upland cotton); ghi01100 Metabolic pathways - Gossypium hirsutum (upland cotton);	IPR022417; IPR022418;	Porphobilinogen deaminase, N-terminal; Porphobilinogen deaminase, C-terminal;
86	A0A1U8HKA4	LOC107886901	Alanine--tRNA ligase OS=Gossypium hirsutum GN=LOC107886901	111.35	323.31	39.6	34	69	5	1.068	1.097	1.119	0.928	0.89	0.836	0.979	1.037	0.986	1.131	0.024817	1.237	0.0029995	1.094	0.0164173	chloroplast	GO:0006518 peptide metabolic process; GO:0006725 cellular aromatic compound metabolic process; GO:0044267 cellular protein metabolic process; GO:0044699 single-organism process; GO:0009058 biosynthetic process; GO:1901566 organonitrogen compound biosynthetic process; GO:0043039 tRNA aminoacylation; GO:0044237 cellular metabolic process; GO:0071704 organic substance metabolic process; GO:0008152 m…	GO:0044424 intracellular part; GO:0005623 cell; GO:0044464 cell part; GO:0005622 intracellular; GO:0005737 cytoplasm;	GO:0016876 ligase activity, forming aminoacyl-tRNA and related compounds; GO:0005524 ATP binding; GO:1901265 nucleoside phosphate binding; GO:0016875 ligase activity, forming carbon-oxygen bonds; GO:0001882 nucleoside binding; GO:0043167 ion binding; GO:0016874 ligase activity; GO:0000166 nucleotide binding; GO:0097159 organic cyclic compound binding; GO:1901363 heterocyclic compound binding; GO:…	K01872	AARS; alanyl-tRNA synthetase [EC:6.1.1.7]	ghi00970 Aminoacyl-tRNA biosynthesis - Gossypium hirsutum (upland cotton);	IPR018163; IPR018164; IPR012947; IPR018162; IPR018165; IPR009000;	Threonyl/alanyl tRNA synthetase, class II-like, putative editing domain; Alanyl-tRNA synthetase, class IIc, N-terminal; Threonyl/alanyl tRNA synthetase, SAD; Alanine-tRNA ligase, class IIc, anti-codon-binding domain; Alanyl-tRNA synthetase, class IIc, core domain; Translation protein, beta-barrel domain;
87	A0A1U8HKA5	LOC107886904	uncharacterized protein LOC107886904 OS=Gossypium hirsutum GN=LOC107886904	54.594	1.8489	3.5	2	2	2																chloroplast
88	A0A1U8HKB0	LOC107886907	peroxisome biogenesis protein 22-like OS=Gossypium hirsutum GN=LOC107886907	30.864	13.273	11.8	3	4	1	0.96	1.048	0.909	0.884	0.817	1.02	1.167	1.165	1.062	1.247	0.035738	1.072	0.40244	0.859	0.042557	chloroplast
89	A0A1U8HKB8	LOC107886916	Xyloglucan endotransglucosylase/hydrolase OS=Gossypium hirsutum GN=LOC107886916	33.623	9.5299	11.6	3	7	1																extracellular	GO:0044085 cellular component biogenesis; GO:0006073 cellular glucan metabolic process; GO:0044036 cell wall macromolecule metabolic process; GO:0044042 glucan metabolic process; GO:0005975 carbohydrate metabolic process; GO:0044238 primary metabolic process; GO:0044237 cellular metabolic process; GO:0010410 hemicellulose metabolic process; GO:0044264 cellular polysaccharide metabolic process; GO…	GO:0048046 apoplast; GO:0030312 external encapsulating structure; GO:0044464 cell part; GO:0071944 cell periphery; GO:0005618 cell wall; GO:0005623 cell; GO:0005576 extracellular region;	GO:0016762 xyloglucan:xyloglucosyl transferase activity; GO:0016758 transferase activity, transferring hexosyl groups; GO:0003824 catalytic activity; GO:0016798 hydrolase activity, acting on glycosyl bonds; GO:0004553 hydrolase activity, hydrolyzing O-glycosyl compounds; GO:0016757 transferase activity, transferring glycosyl groups; GO:0016787 hydrolase activity; GO:0016740 transferase activity;	K08235			IPR010713; IPR013320; IPR000757;	Xyloglucan endo-transglycosylase, C-terminal; Concanavalin A-like lectin/glucanase domain; Glycoside hydrolase family 16;
90	A0A1U8HKD2	LOC107886925	Pyruvate kinase OS=Gossypium hirsutum GN=LOC107886925	54.954	293.93	40	19	47	3	0.994	1.098	1.056	1.037	0.879	1.015	1.006	1.026	0.991	1.031	0.5612	1.074	0.28528	1.041	0.26398	cytoplasm	GO:0006757 ATP generation from ADP; GO:0009116 nucleoside metabolic process; GO:0042278 purine nucleoside metabolic process; GO:0006165 nucleoside diphosphate phosphorylation; GO:0046031 ADP metabolic process; GO:0019362 pyridine nucleotide metabolic process; GO:0006096 glycolytic process; GO:0009167 purine ribonucleoside monophosphate metabolic process; GO:0009117 nucleotide metabolic process; G…		GO:0000287 magnesium ion binding; GO:0004743 pyruvate kinase activity; GO:0016773 phosphotransferase activity, alcohol group as acceptor; GO:0003824 catalytic activity; GO:0005488 binding; GO:0043167 ion binding; GO:0030955 potassium ion binding; GO:0046872 metal ion binding; GO:0043169 cation binding; GO:0031420 alkali metal ion binding; GO:0016740 transferase activity; GO:0016772 transferase ac…	K00873	PK; pyruvate kinase [EC:2.7.1.40]	ghi00010 Glycolysis / Gluconeogenesis - Gossypium hirsutum (upland cotton); ghi00230 Purine metabolism - Gossypium hirsutum (upland cotton); ghi00620 Pyruvate metabolism - Gossypium hirsutum (upland cotton); ghi01200 Carbon metabolism - Gossypium hirsutum (upland cotton); ghi01230 Biosynthesis of amino acids - Gossypium hirsutum (upland cotton); ghi01110 Biosynthesis of secondary metabolites - Go…	IPR015794; IPR011037; IPR015813; IPR015806; IPR015795; IPR015793;	Pyruvate kinase, alpha/beta; Pyruvate kinase-like, insert domain; Pyruvate/Phosphoenolpyruvate kinase-like domain; Pyruvate kinase, beta-barrel insert domain; Pyruvate kinase, C-terminal; Pyruvate kinase, barrel;
91	A0A1U8HKD5	LOC107886924	uncharacterized protein LOC107886924 OS=Gossypium hirsutum GN=LOC107886924	38.003	122.78	28.8	7	11	7	0.94	0.981	0.942	0.958	0.883	0.997	1.07	1.146	1.109	1.172	0.0175794	1.009	0.81	0.861	0.0034977	chloroplast
92	A0A1U8HKG2	LOC107886946	universal stress protein A-like protein OS=Gossypium hirsutum GN=LOC107886946	18.722	3.2394	32.4	5	10	1	0.909	0.994	0.872	0.977	0.974	1.121	1.067	1.025	1.194	1.07	0.35874	0.903	0.169476	0.844	0.048059	nucleus	GO:0006950 response to stress; GO:0050896 response to stimulus;						IPR006016; IPR014729;	UspA; Rossmann-like alpha/beta/alpha sandwich fold;
93	A0A1U8HKJ9	LOC107886977	probable NAD(P)H dehydrogenase (Quinone) FQR1-like 2 OS=Gossypium hirsutum GN=LOC107886977	27.56	59.77	12.4	2	3	2	0.596	0.578	0.602	2.192	1.97	2.107	0.661	0.672	0.691	0.323	2.376e-06	0.283	1.4873e-06	0.877	0.00183987	cytoplasm			GO:0016651 oxidoreductase activity, acting on NAD(P)H; GO:1901265 nucleoside phosphate binding; GO:0003955 NAD(P)H dehydrogenase (quinone) activity; GO:0043167 ion binding; GO:0000166 nucleotide binding; GO:0048037 cofactor binding; GO:0016655 oxidoreductase activity, acting on NAD(P)H, quinone or similar compound as acceptor; GO:0016491 oxidoreductase activity; GO:1901363 heterocyclic compound b…	K03809	wrbA; NAD(P)H dehydrogenase (quinone) [EC:1.6.5.2]	ghi00130 Ubiquinone and other terpenoid-quinone biosynthesis - Gossypium hirsutum (upland cotton); ghi01110 Biosynthesis of secondary metabolites - Gossypium hirsutum (upland cotton);	IPR005025; IPR029039; IPR008254;	NADPH-dependent FMN reductase-like; Flavoprotein-like domain; Flavodoxin/nitric oxide synthase;
94	A0A1U8HKL4	LOC107886988	proline-rich extensin-like protein EPR1 OS=Gossypium hirsutum GN=LOC107886988	47.133	4.9323	6.2	2	3	1																cytoplasm			GO:0005515 protein binding; GO:0005488 binding;				IPR000270;	PB1 domain;
95	A0A1U8HKR0	LOC107887018	serpin-ZX-like OS=Gossypium hirsutum GN=LOC107887018	42.703	284.08	57.7	18	56	9	1.103	0.935	0.971	1.137	1.115	1.156	0.845	0.89	0.892	0.771	0.00022114	0.883	0.067795	1.145	0.065456	chloroplast				K13963			IPR023796;	Serpin domain;
96	A0A1U8HKS6	LOC107887034	prostaglandin E synthase 2-like OS=Gossypium hirsutum GN=LOC107887034	36.802	17.395	19	6	8	5	0.891	0.842	0.904	1.017	1.071	1.027	1.143	1.112	1.093	1.075	0.0245	0.847	0.0034215	0.788	0.00069943	chloroplast	GO:0050794 regulation of cellular process; GO:0042592 homeostatic process; GO:0065008 regulation of biological quality; GO:0050789 regulation of biological process; GO:0045454 cell redox homeostasis; GO:0044763 single-organism cellular process; GO:0019725 cellular homeostasis; GO:0044699 single-organism process; GO:0009987 cellular process; GO:0065007 biological regulation;		GO:0015035 protein disulfide oxidoreductase activity; GO:0015036 disulfide oxidoreductase activity; GO:0009055 electron carrier activity; GO:0016853 isomerase activity; GO:0003824 catalytic activity; GO:0005488 binding; GO:0016667 oxidoreductase activity, acting on a sulfur group of donors; GO:0005515 protein binding; GO:0016860 intramolecular oxidoreductase activity; GO:0050220 prostaglandin-E s…	K05309	PTGES2; microsomal prostaglandin-E synthase 2 [EC:5.3.99.3]	ghi00590 Arachidonic acid metabolism - Gossypium hirsutum (upland cotton); ghi01100 Metabolic pathways - Gossypium hirsutum (upland cotton);	IPR002109; IPR034335; IPR010987; IPR012336; IPR004045;	Glutaredoxin; Prostaglandin E synthase 2, C-terminal; Glutathione S-transferase, C-terminal-like; Thioredoxin-like fold; Glutathione S-transferase, N-terminal;
97	A0A1U8HKU0	LOC107887054	COP9 signalosome complex subunit 4 OS=Gossypium hirsutum GN=LOC107887054	45.276	4.4722	22.4	8	12	2	1.082	1.115	1.107	0.784	0.937	0.875	0.984	1.038	1.066	1.19	0.036876	1.273	0.0098429	1.07	0.054103	cytoplasm			GO:0005515 protein binding; GO:0005488 binding;	K12178			IPR000717; IPR011991;	Proteasome component (PCI) domain; Winged helix-turn-helix DNA-binding domain;
98	A0A1U8HKW1	LOC107887073	UDP-glycosyltransferase 89B1-like OS=Gossypium hirsutum GN=LOC107887073	56.871	6.5354	2.7	1	1	1	0.988	1.147	1.184	0.402	0.558	0.488	1.285	1.274	1.301	2.666	0.0091626	2.292	0.00163556	0.86	0.111077	chloroplast	GO:0008152 metabolic process;		GO:0016757 transferase activity, transferring glycosyl groups; GO:0016758 transferase activity, transferring hexosyl groups; GO:0003824 catalytic activity; GO:0016740 transferase activity;
99	A0A1U8HKY4	LOC107887088	uncharacterized protein LOC107887088 isoform X2 OS=Gossypium hirsutum GN=LOC107887088	167.5	1.9878	0.6	1	2	1																nucleus	GO:0006396 RNA processing; GO:0006725 cellular aromatic compound metabolic process; GO:1901360 organic cyclic compound metabolic process; GO:0006807 nitrogen compound metabolic process; GO:0044238 primary metabolic process; GO:0044237 cellular metabolic process; GO:0071704 organic substance metabolic process; GO:0016070 RNA metabolic process; GO:0008152 metabolic process; GO:0090304 nucleic acid …		GO:0097159 organic cyclic compound binding; GO:1901363 heterocyclic compound binding; GO:0003723 RNA binding; GO:0005488 binding; GO:0043167 ion binding; GO:0003676 nucleic acid binding; GO:0043169 cation binding; GO:0046872 metal ion binding;				IPR000571; IPR000061;	Zinc finger, CCCH-type; SWAP/Surp;
100	A0A1U8HKZ7	LOC107887099	Histone deacetylase OS=Gossypium hirsutum GN=LOC107887099	73.499	8.6458	7.9	4	5	4	0.94	1.105	1.067	0.612	0.794	0.72	1.155	1.198	1.248	1.694	0.0025444	1.464	0.0131589	0.864	0.051978	nucleus				K11407			IPR023801;	Histone deacetylase domain;
101	A0A1U8HL27	LOC107887122	maf-like protein DDB_G0281937 OS=Gossypium hirsutum GN=LOC107887122	22.536	-2	24.6	4	6	1	0.956	0.989	1.05	1.012	1.034	0.899	1.069	1.069	1.036	1.078	0.161824	1.017	0.74466	0.944	0.116062	cytoplasm			GO:0047429 nucleoside-triphosphate diphosphatase activity; GO:0016817 hydrolase activity, acting on acid anhydrides; GO:0016787 hydrolase activity; GO:0016462 pyrophosphatase activity; GO:0016818 hydrolase activity, acting on acid anhydrides, in phosphorus-containing anhydrides; GO:0003824 catalytic activity;	K06287
102	A0A1U8HL35	LOC107887128	uncharacterized protein LOC107887128 OS=Gossypium hirsutum GN=LOC107887128	37.203	20.821	21.3	7	10	3	1.035	1.084	1.005	0.777	0.703	0.78	1.078	1.305	1.122	1.551	0.0029247	1.382	0.00132053	0.891	0.145865	nucleus
103	A0A1U8HL87	LOC107887164	protein FAR-RED ELONGATED HYPOCOTYL 3-like OS=Gossypium hirsutum GN=LOC107887164	96.071	3.0292	4.1	3	3	3	0.963	1.015	0.94	1.055	0.964	0.994	1.08	1.098	1.025	1.063	0.141818	0.968	0.41252	0.911	0.03852	nucleus			GO:0043169 cation binding; GO:0046872 metal ion binding; GO:0008270 zinc ion binding; GO:0046914 transition metal ion binding; GO:0005488 binding; GO:0043167 ion binding;				IPR004330; IPR018289; IPR007527; IPR006564;	FAR1 DNA binding domain; MULE transposase domain; Zinc finger, SWIM-type; Zinc finger, PMZ-type;
104	A0A1U8HL93	LOC107887176	phosphoethanolamine N-methyltransferase 1-like OS=Gossypium hirsutum GN=LOC107887176	56.295	30.08	23	10	11	1	1.374	1.329	1.343	0.497	0.536	0.585	1.001	0.957	1.052	1.86	0.00033739	2.501	4.2172e-05	1.344	0.00051971	cytoplasm	GO:0046470 phosphatidylcholine metabolic process; GO:0046486 glycerolipid metabolic process; GO:0008654 phospholipid biosynthetic process; GO:0097164 ammonium ion metabolic process; GO:0044699 single-organism process; GO:0044255 cellular lipid metabolic process; GO:0009058 biosynthetic process; GO:1901566 organonitrogen compound biosynthetic process; GO:0044237 cellular metabolic process; GO:0006…		GO:0008757 S-adenosylmethionine-dependent methyltransferase activity; GO:0008168 methyltransferase activity; GO:0003824 catalytic activity; GO:0000234 phosphoethanolamine N-methyltransferase activity; GO:0016741 transferase activity, transferring one-carbon groups; GO:0008170 N-methyltransferase activity; GO:0016740 transferase activity;	K05929	E2.1.1.103; phosphoethanolamine N-methyltransferase [EC:2.1.1.103]	ghi00564 Glycerophospholipid metabolism - Gossypium hirsutum (upland cotton);	IPR029063; IPR013216;	S-adenosyl-L-methionine-dependent methyltransferase; Methyltransferase type 11;
105	A0A1U8HL97	LOC107887169	"30S ribosomal protein 3, chloroplastic-like OS=Gossypium hirsutum GN=LOC107887169"	18.375	1.4572	4.9	1	1	1																chloroplast	GO:0006518 peptide metabolic process; GO:0043043 peptide biosynthetic process; GO:0044267 cellular protein metabolic process; GO:0006807 nitrogen compound metabolic process; GO:0009058 biosynthetic process; GO:0043603 cellular amide metabolic process; GO:0044238 primary metabolic process; GO:1901566 organonitrogen compound biosynthetic process; GO:1901576 organic substance biosynthetic process; G…	GO:0005840 ribosome; GO:0043226 organelle; GO:0043229 intracellular organelle; GO:0043232 intracellular non-membrane-bounded organelle; GO:0044464 cell part; GO:0005622 intracellular; GO:0005737 cytoplasm; GO:0032991 macromolecular complex; GO:0044424 intracellular part; GO:1990904 ribonucleoprotein complex; GO:0005623 cell; GO:0030529 intracellular ribonucleoprotein complex; GO:0044444 cytoplasm…	GO:0003735 structural constituent of ribosome; GO:0005198 structural molecule activity;	K19032
106	A0A1U8HLA3	LOC107887181	uncharacterized protein LOC107887181 isoform X2 OS=Gossypium hirsutum GN=LOC107887181	147.87	187.54	28.4	35	50	11	0.817	0.844	0.799	1.48	1.542	1.541	0.897	0.846	0.906	0.581	2.3865e-05	0.539	3.906e-06	0.929	0.050295	plasma membrane	GO:0008152 metabolic process; GO:0055114 oxidation-reduction process; GO:0044710 single-organism metabolic process; GO:0044699 single-organism process; GO:0044238 primary metabolic process; GO:0005975 carbohydrate metabolic process; GO:0071704 organic substance metabolic process;		GO:1901265 nucleoside phosphate binding; GO:0043167 ion binding; GO:0016829 lyase activity; GO:0000166 nucleotide binding; GO:0008270 zinc ion binding; GO:0048037 cofactor binding; GO:0016491 oxidoreductase activity; GO:0097159 organic cyclic compound binding; GO:0016614 oxidoreductase activity, acting on CH-OH group of donors; GO:1901363 heterocyclic compound binding; GO:0016616 oxidoreductase a…				IPR006115; IPR013785; IPR031475; IPR013328; IPR008927; IPR010737; IPR016040; IPR029154;	6-phosphogluconate dehydrogenase, NADP-binding; Aldolase-type TIM barrel; Putative nucleotide-binding C-terminal domain; 6-phosphogluconate dehydrogenase, domain 2; 6-phosphogluconate dehydrogenase C-terminal domain-like; Putative sugar-binding, N-terminal domain; NAD(P)-binding domain; 3-hydroxyisobutyrate dehydrogenase, NAD-binding domain;
107	A0A1U8HLC7	LOC107887195	"glutathione reductase, chloroplastic OS=Gossypium hirsutum GN=LOC107887195"	53.842	317.94	38.5	14	27	2	0.95	0.961	0.855	1.009	1.21	1.129	1.026	1.041	1.048	0.93	0.3227	0.826	0.042803	0.888	0.033339	cytoplasm	GO:0006790 sulfur compound metabolic process; GO:0050794 regulation of cellular process; GO:0065008 regulation of biological quality; GO:0006518 peptide metabolic process; GO:0055114 oxidation-reduction process; GO:0045454 cell redox homeostasis; GO:0044763 single-organism cellular process; GO:0006807 nitrogen compound metabolic process; GO:0019725 cellular homeostasis; GO:0044699 single-organism…		GO:0016651 oxidoreductase activity, acting on NAD(P)H; GO:1901265 nucleoside phosphate binding; GO:0050660 flavin adenine dinucleotide binding; GO:0043167 ion binding; GO:0016209 antioxidant activity; GO:0000166 nucleotide binding; GO:0016668 oxidoreductase activity, acting on a sulfur group of donors, NAD(P) as acceptor; GO:0048037 cofactor binding; GO:0004362 glutathione-disulfide reductase act…	K00383	GSR; glutathione reductase (NADPH) [EC:1.8.1.7]	ghi00480 Glutathione metabolism - Gossypium hirsutum (upland cotton);	IPR016156; IPR004099; IPR023753;	FAD/NAD-linked reductase, dimerisation domain; Pyridine nucleotide-disulphide oxidoreductase, dimerisation domain; FAD/NAD(P)-binding domain;
108	A0A1U8HLH3	LOC107887232	protein transport protein SEC23-like OS=Gossypium hirsutum GN=LOC107887232	85.107	1.7691	8.2	5	7	1	0.985	0.971	0.978	0.977	1.003	0.992	1.096	1.041	1.072	1.08	0.0102396	0.987	0.2128	0.914	0.0044594	cytoplasm	GO:0045184 establishment of protein localization; GO:0006810 transport; GO:0046907 intracellular transport; GO:0070727 cellular macromolecule localization; GO:0051649 establishment of localization in cell; GO:0016192 vesicle-mediated transport; GO:0006886 intracellular protein transport; GO:0048193 Golgi vesicle transport; GO:0071702 organic substance transport; GO:0008104 protein localization; G…	GO:0016020 membrane; GO:0030658 transport vesicle membrane; GO:0031410 cytoplasmic vesicle; GO:0031090 organelle membrane; GO:0098796 membrane protein complex; GO:0005737 cytoplasm; GO:0031982 vesicle; GO:0044433 cytoplasmic vesicle part; GO:0032991 macromolecular complex; GO:0044424 intracellular part; GO:0030120 vesicle coat; GO:0005623 cell; GO:0044422 organelle part; GO:0030662 coated vesicle…	GO:0043169 cation binding; GO:0046872 metal ion binding; GO:0008270 zinc ion binding; GO:0046914 transition metal ion binding; GO:0005488 binding; GO:0043167 ion binding;	K14006	SEC23; protein transport protein SEC23	ghi04141 Protein processing in endoplasmic reticulum - Gossypium hirsutum (upland cotton);	IPR006900; IPR012990; IPR006896; IPR029006; IPR006895; IPR007123; IPR002035;	Sec23/Sec24, helical domain; Sec23/Sec24 beta-sandwich; Sec23/Sec24, trunk domain; ADF-H/Gelsolin-like domain; Zinc finger, Sec23/Sec24-type; Gelsolin-like domain; von Willebrand factor, type A;
109	A0A1U8HLJ6	LOC107887240	mitochondrial outer membrane protein porin of 36 kDa OS=Gossypium hirsutum GN=LOC107887240	29.656	17.961	22.8	8	17	0																mitochondria	GO:0006820 anion transport; GO:0006810 transport; GO:0055085 transmembrane transport; GO:0050789 regulation of biological process; GO:0032879 regulation of localization; GO:0051049 regulation of transport; GO:0006811 ion transport; GO:0044070 regulation of anion transport; GO:0043269 regulation of ion transport; GO:0051179 localization; GO:0065007 biological regulation; GO:0051234 establishment o…	GO:0016020 membrane; GO:0043229 intracellular organelle; GO:0019867 outer membrane; GO:0044429 mitochondrial part; GO:0098588 bounding membrane of organelle; GO:0031090 organelle membrane; GO:0005741 mitochondrial outer membrane; GO:0005737 cytoplasm; GO:0044446 intracellular organelle part; GO:0031967 organelle envelope; GO:0044424 intracellular part; GO:0005623 cell; GO:0044422 organelle part; …	GO:0015075 ion transmembrane transporter activity; GO:0022803 passive transmembrane transporter activity; GO:0005253 anion channel activity; GO:0022892 substrate-specific transporter activity; GO:0015267 channel activity; GO:0022891 substrate-specific transmembrane transporter activity; GO:0005244 voltage-gated ion channel activity; GO:0008308 voltage-gated anion channel activity; GO:0022838 subs…	K15040			IPR023614;	Porin domain;
110	A0A1U8HLJ8	LOC107887249	WD-40 repeat-containing protein MSI4-like OS=Gossypium hirsutum GN=LOC107887249	54.294	323.31	41.3	15	27	1																nucleus			GO:0005515 protein binding; GO:0005488 binding;	K10752			IPR022052; IPR017986; IPR015943;	Histone-binding protein RBBP4, N-terminal; WD40-repeat-containing domain; WD40/YVTN repeat-like-containing domain;
111	A0A1U8HLK2	LOC107887253	ectonucleotide pyrophosphatase/phosphodiesterase family member 1-like OS=Gossypium hirsutum GN=LOC107887253	54.411	2.2303	13.4	5	8	1																chloroplast	GO:0008152 metabolic process;		GO:0003824 catalytic activity;	K01513	ENPP1_3; ectonucleotide pyrophosphatase/phosphodiesterase family member 1/3 [EC:3.1.4.1 3.6.1.9]	ghi00230 Purine metabolism - Gossypium hirsutum (upland cotton); ghi00740 Riboflavin metabolism - Gossypium hirsutum (upland cotton); ghi00500 Starch and sucrose metabolism - Gossypium hirsutum (upland cotton); ghi00760 Nicotinate and nicotinamide metabolism - Gossypium hirsutum (upland cotton); ghi00240 Pyrimidine metabolism - Gossypium hirsutum (upland cotton); ghi01100 Metabolic pathways - Gos…	IPR017849; IPR017850;	Alkaline phosphatase-like, alpha/beta/alpha; Alkaline-phosphatase-like, core domain;
112	A0A1U8HLM1	LOC107887273	"2-isopropylmalate synthase 2, chloroplastic-like OS=Gossypium hirsutum GN=LOC107887273"	67.315	14.424	29.5	16	23	2																chloroplast	GO:0008652 cellular amino acid biosynthetic process; GO:0016053 organic acid biosynthetic process; GO:0044711 single-organism biosynthetic process; GO:0044281 small molecule metabolic process; GO:0009082 branched-chain amino acid biosynthetic process; GO:0044763 single-organism cellular process; GO:0009098 leucine biosynthetic process; GO:0044699 single-organism process; GO:0006807 nitrogen compo…		GO:0016746 transferase activity, transferring acyl groups; GO:0003852 2-isopropylmalate synthase activity; GO:0003824 catalytic activity; GO:0016740 transferase activity; GO:0046912 transferase activity, transferring acyl groups, acyl groups converted into alkyl on transfer;	K01649	leuA; 2-isopropylmalate synthase [EC:2.3.3.13]	ghi00620 Pyruvate metabolism - Gossypium hirsutum (upland cotton); ghi01210 2-Oxocarboxylic acid metabolism - Gossypium hirsutum (upland cotton); ghi01230 Biosynthesis of amino acids - Gossypium hirsutum (upland cotton); ghi01110 Biosynthesis of secondary metabolites - Gossypium hirsutum (upland cotton); ghi01100 Metabolic pathways - Gossypium hirsutum (upland cotton); ghi00290 Valine, leucine an…	IPR013785; IPR013709; IPR000891;	Aldolase-type TIM barrel; 2-isopropylmalate synthase LeuA, allosteric (dimerisation) domain; Pyruvate carboxyltransferase;
113	A0A1U8HLM7	LOC107887277	uncharacterized protein LOC107887277 OS=Gossypium hirsutum GN=LOC107887277	102.8	4.7917	2.9	2	2	2	1.045	0.906	1.023	1.265	1.396	1.376	0.789	0.85	0.795	0.603	0.000199887	0.737	0.0047608	1.222	0.0168013	nucleus
114	A0A1U8HLN7	LOC107887285	Protein-L-isoaspartate O-methyltransferase OS=Gossypium hirsutum GN=LOC107887285	24.459	-2	21.7	6	7	1																cytoplasm	GO:0008152 metabolic process; GO:0044260 cellular macromolecule metabolic process; GO:0044267 cellular protein metabolic process; GO:0006464 cellular protein modification process; GO:0043170 macromolecule metabolic process; GO:0019538 protein metabolic process; GO:0044238 primary metabolic process; GO:0043412 macromolecule modification; GO:0036211 protein modification process; GO:0044237 cellular…		GO:0008757 S-adenosylmethionine-dependent methyltransferase activity; GO:0008168 methyltransferase activity; GO:0004719 protein-L-isoaspartate (D-aspartate) O-methyltransferase activity; GO:0008276 protein methyltransferase activity; GO:0010340 carboxyl-O-methyltransferase activity; GO:0003824 catalytic activity; GO:0051998 protein carboxyl O-methyltransferase activity; GO:0016741 transferase act…	K00573			IPR029063;	S-adenosyl-L-methionine-dependent methyltransferase;
115	A0A1U8HLP0	LOC107887281	HIPL1 protein-like OS=Gossypium hirsutum GN=LOC107887281	75.151	32.029	12.4	5	7	2	0.48	0.502	0.452	1.9	1.9	1.755	1.041	0.961	0.957	0.533	7.9087e-05	0.258	2.3372e-06	0.485	5.984e-05	extracellular	GO:0008152 metabolic process; GO:0005975 carbohydrate metabolic process; GO:0044238 primary metabolic process; GO:0071704 organic substance metabolic process;		GO:0016614 oxidoreductase activity, acting on CH-OH group of donors; GO:0016901 oxidoreductase activity, acting on the CH-OH group of donors, quinone or similar compound as acceptor; GO:0048038 quinone binding; GO:0048037 cofactor binding; GO:0003824 catalytic activity; GO:0005488 binding; GO:0016491 oxidoreductase activity;				IPR012938; IPR011041; IPR011042;	Glucose/Sorbosone dehydrogenase; Soluble quinoprotein glucose/sorbosone dehydrogenase; Six-bladed beta-propeller, TolB-like;
116	A0A1U8HLS9	LOC107887316	malignant T-cell-amplified sequence 1 homolog OS=Gossypium hirsutum GN=LOC107887316	20.091	118.21	43.6	7	13	7	1.095	1.109	1.081	0.863	0.856	0.852	1.084	1.066	1.003	1.226	0.0135019	1.278	3.8801e-06	1.042	0.168464	cytoplasm			GO:0097159 organic cyclic compound binding; GO:1901363 heterocyclic compound binding; GO:0003723 RNA binding; GO:0005488 binding; GO:0003676 nucleic acid binding;	K07575			IPR015947; IPR002478; IPR004521;	PUA-like domain; PUA domain; Uncharacterised domain CHP00451;
117	A0A1U8HLT3	LOC107887329	Reticulon-like protein OS=Gossypium hirsutum GN=LOC107887329	28.298	3.453	15.8	6	14	1																plasma membrane							IPR003388;	Reticulon;
118	A0A1U8HM34	LOC107887396	cytochrome b5-like isoform X1 OS=Gossypium hirsutum GN=LOC107887396	14.795	9.7064	25.4	2	3	1																cytoplasm			GO:0097159 organic cyclic compound binding; GO:1901363 heterocyclic compound binding; GO:0020037 heme binding; GO:0046906 tetrapyrrole binding; GO:0005488 binding;				IPR001199;	Cytochrome b5-like heme/steroid binding domain;
119	A0A1U8HM66	LOC107887413	Aconitate hydratase OS=Gossypium hirsutum GN=LOC107887413	98.186	15.515	31.6	25	43	2	0.987	0.931	0.952	1.176	1.036	1.112	0.959	1.104	0.972	0.913	0.188841	0.863	0.022624	0.946	0.32216	cytoplasm	GO:0008152 metabolic process;			K01681	ACO; aconitate hydratase [EC:4.2.1.3]	ghi00630 Glyoxylate and dicarboxylate metabolism - Gossypium hirsutum (upland cotton); ghi00020 Citrate cycle (TCA cycle) - Gossypium hirsutum (upland cotton); ghi01200 Carbon metabolism - Gossypium hirsutum (upland cotton); ghi01210 2-Oxocarboxylic acid metabolism - Gossypium hirsutum (upland cotton); ghi01230 Biosynthesis of amino acids - Gossypium hirsutum (upland cotton); ghi01110 Biosynthesi…	IPR001030; IPR000573; IPR015928; IPR015932; IPR015931;	Aconitase/3-isopropylmalate dehydratase large subunit, alpha/beta/alpha domain; Aconitase A/isopropylmalate dehydratase small subunit, swivel domain; Aconitase/3-isopropylmalate dehydratase, swivel; Aconitase/3-isopropylmalate dehydratase large subunit, alpha/beta/alpha, subdomain 2; Aconitase/3-isopropylmalate dehydratase large subunit, alpha/beta/alpha, subdomain 1/3;
120	A0A1U8HM97	LOC107887433	"dicarboxylate transporter 2.1, chloroplastic-like OS=Gossypium hirsutum GN=LOC107887433"	59.948	14.615	7.8	4	7	2	0.92	0.903	0.873	0.799	0.853	0.851	1.307	1.188	1.249	1.496	0.00032183	1.077	0.047475	0.72	0.00048218	chloroplast	GO:0006810 transport; GO:0055085 transmembrane transport; GO:0006812 cation transport; GO:0006811 ion transport; GO:0030001 metal ion transport; GO:0051179 localization; GO:0015672 monovalent inorganic cation transport; GO:0006814 sodium ion transport; GO:0051234 establishment of localization;	GO:0016020 membrane;	GO:0005215 transporter activity;
121	A0A1U8HMA3	LOC107887439	uncharacterized protein LOC107887439 OS=Gossypium hirsutum GN=LOC107887439	92.472	2.801	1.5	1	1	1																nucleus		GO:0043226 organelle; GO:0043231 intracellular membrane-bounded organelle; GO:0043229 intracellular organelle; GO:0005634 nucleus; GO:0044464 cell part; GO:0005622 intracellular; GO:0044424 intracellular part; GO:0043227 membrane-bounded organelle; GO:0005623 cell;	GO:0097159 organic cyclic compound binding; GO:1901363 heterocyclic compound binding; GO:0003677 DNA binding; GO:0005488 binding; GO:0003676 nucleic acid binding; GO:0043167 ion binding; GO:0043169 cation binding; GO:0046872 metal ion binding;				IPR015880; IPR016177; IPR007087; IPR001739;	Zinc finger, C2H2-like; DNA-binding domain; Zinc finger, C2H2; Methyl-CpG DNA binding;
122	A0A1U8HMA6	LOC107887435	14-3-3 protein 6-like OS=Gossypium hirsutum GN=LOC107887435	29.262	1.6651	64	15	56	1	0.967	0.837	0.828	1.214	1.171	1.203	1.017	1.005	1.067	0.861	0.0021355	0.734	0.0036557	0.852	0.038138	chloroplast			GO:0019904 protein domain specific binding; GO:0005515 protein binding; GO:0005488 binding;	K06630			IPR023410;	14-3-3 domain;
123	A0A1U8HMC4	LOC107887448	"copper-transporting ATPase PAA1, chloroplastic-like isoform X2 OS=Gossypium hirsutum GN=LOC107887448"	94.168	12.988	7.9	7	8	7	1.02	1.034	1.048	0.857	0.977	1.024	1.114	1.012	0.988	1.09	0.2487	1.085	0.25646	0.996	0.94876	chloroplast	GO:0006810 transport; GO:0051179 localization; GO:0006812 cation transport; GO:0030001 metal ion transport; GO:0006811 ion transport; GO:0051234 establishment of localization;	GO:0031224 intrinsic component of membrane; GO:0016020 membrane; GO:0016021 integral component of membrane; GO:0044425 membrane part;	GO:0042625 ATPase coupled ion transmembrane transporter activity; GO:1901265 nucleoside phosphate binding; GO:0015399 primary active transmembrane transporter activity; GO:0022892 substrate-specific transporter activity; GO:0016817 hydrolase activity, acting on acid anhydrides; GO:0016787 hydrolase activity; GO:0022891 substrate-specific transmembrane transporter activity; GO:0016887 ATPase activ…	K01533			IPR006121; IPR023299; IPR008250; IPR023214;	Heavy metal-associated domain, HMA; P-type ATPase, cytoplasmic domain N; P-type ATPase, A domain; HAD-like domain;
124	A0A1U8HMF3	LOC107887473	syntaxin-132-like OS=Gossypium hirsutum GN=LOC107887473	34.163	10.179	12.5	4	5	3																nucleus	GO:0006810 transport; GO:0051179 localization; GO:0016192 vesicle-mediated transport; GO:0051234 establishment of localization;	GO:0016020 membrane;	GO:0005515 protein binding; GO:0005488 binding;	K08486	STX1B_2_3; syntaxin 1B/2/3	ghi04130 SNARE interactions in vesicular transport - Gossypium hirsutum (upland cotton);	IPR000727; IPR010989; IPR006011;	Target SNARE coiled-coil homology domain; SNARE; Syntaxin, N-terminal domain;
125	A0A1U8HMF5	LOC107887472	Isocitrate lyase OS=Gossypium hirsutum GN=LOC107887472	64.807	32.258	15.3	7	8	7	0.723	0.869	0.661	1.327	1.293	1.331	0.961	1.108	1.147	0.814	0.0191191	0.57	0.0197434	0.701	0.020738	peroxisome	GO:0008152 metabolic process; GO:0044710 single-organism metabolic process; GO:0044281 small molecule metabolic process; GO:0044763 single-organism cellular process; GO:0019752 carboxylic acid metabolic process; GO:0044699 single-organism process; GO:0006082 organic acid metabolic process; GO:0044237 cellular metabolic process; GO:0009987 cellular process; GO:0043436 oxoacid metabolic process; GO…		GO:0016829 lyase activity; GO:0016833 oxo-acid-lyase activity; GO:0003824 catalytic activity; GO:0004451 isocitrate lyase activity; GO:0016830 carbon-carbon lyase activity;	K01637	E4.1.3.1; isocitrate lyase [EC:4.1.3.1]	ghi00630 Glyoxylate and dicarboxylate metabolism - Gossypium hirsutum (upland cotton); ghi01200 Carbon metabolism - Gossypium hirsutum (upland cotton); ghi01110 Biosynthesis of secondary metabolites - Gossypium hirsutum (upland cotton); ghi01100 Metabolic pathways - Gossypium hirsutum (upland cotton);	IPR015813;	Pyruvate/Phosphoenolpyruvate kinase-like domain;
126	A0A1U8HMH0	LOC107885929	THO complex subunit 4A-like OS=Gossypium hirsutum GN=LOC107885929	25.8	129.71	41.5	8	10	2	1.267	1.245	1.312	0.524	0.532	0.564	1.105	1.106	1.03	2.001	2.4342e-05	2.36	2.9976e-06	1.18	0.0041755	mitochondria			GO:0097159 organic cyclic compound binding; GO:1901363 heterocyclic compound binding; GO:1901265 nucleoside phosphate binding; GO:0005488 binding; GO:0003676 nucleic acid binding; GO:0000166 nucleotide binding; GO:0036094 small molecule binding;	K12881	THOC4; THO complex subunit 4	ghi03015 mRNA surveillance pathway - Gossypium hirsutum (upland cotton); ghi03013 RNA transport - Gossypium hirsutum (upland cotton); ghi03040 Spliceosome - Gossypium hirsutum (upland cotton);	IPR000504; IPR012677; IPR025715;	RNA recognition motif domain; Nucleotide-binding alpha-beta plait domain; Chromatin target of PRMT1 protein, C-terminal;
127	A0A1U8HML6	LOC107887539	osmotin-like protein OS=Gossypium hirsutum GN=LOC107887539	17.575	1.5339	24.7	3	6	1																chloroplast
128	A0A1U8HMP2	LOC107887568	uncharacterized protein LOC107887568 OS=Gossypium hirsutum GN=LOC107887568	222.47	21.362	6.7	11	13	2	0.983	0.859	1.008	1.226	1.247	1.285	0.932	0.889	0.931	0.732	0.000117454	0.758	0.0056562	1.036	0.56274	nucleus							IPR014002; IPR008395;	Agenet domain, plant type; Agenet-like domain;
129	A0A1U8HMR8	LOC107886009	mitochondrial import inner membrane translocase subunit TIM9-like isoform X1 OS=Gossypium hirsutum GN=LOC107886009	10.803	37.747	71	7	11	4	0.991	1.05	1.006	0.911	0.908	0.923	1.021	1.051	1.08	1.15	0.0012038	1.111	0.0043017	0.967	0.22616	mitochondria				K17777			IPR004217;	Tim10/DDP family zinc finger;
130	A0A1U8HMT1	LOC107886022	universal stress protein A-like protein OS=Gossypium hirsutum GN=LOC107886022	17.646	84.379	56.6	7	15	6	0.92	0.956	0.913	1.166	1.228	1.102	1.015	0.976	0.978	0.849	0.0085425	0.798	0.0028008	0.939	0.030605	nucleus	GO:0006950 response to stress; GO:0050896 response to stimulus;						IPR014729; IPR006016;	Rossmann-like alpha/beta/alpha sandwich fold; UspA;
131	A0A1U8HMZ9	LOC107886063	uncharacterized protein LOC107886063 OS=Gossypium hirsutum GN=LOC107886063	30.577	4.685	7.5	2	2	2																nucleus							IPR016031;	Tryptophan RNA-binding attenuator protein-like domain;
132	A0A1U8HN11	LOC107887710	AUGMIN subunit 1-like OS=Gossypium hirsutum GN=LOC107887710	12.642	1.8192	8.8	1	1	1	0.914	0.887	1.05	1.081	1.019	1.027	1.092	1.057	1.04	1.02	0.44622	0.912	0.16084	0.894	0.100735	cytoplasm	GO:0044085 cellular component biogenesis; GO:0016043 cellular component organization; GO:0044763 single-organism cellular process; GO:0044699 single-organism process; GO:0007051 spindle organization; GO:0007017 microtubule-based process; GO:0000226 microtubule cytoskeleton organization; GO:0051225 spindle assembly; GO:0070925 organelle assembly; GO:0022607 cellular component assembly; GO:0006996 …	GO:0043229 intracellular organelle; GO:0043232 intracellular non-membrane-bounded organelle; GO:0044430 cytoskeletal part; GO:0044446 intracellular organelle part; GO:0032991 macromolecular complex; GO:0044424 intracellular part; GO:0005875 microtubule associated complex; GO:0005623 cell; GO:0044422 organelle part; GO:0043228 non-membrane-bounded organelle; GO:0043226 organelle; GO:0005856 cytosk…		K16584
133	A0A1U8HN51	LOC107887758	"photosystem II stability/assembly factor HCF136, chloroplastic-like OS=Gossypium hirsutum GN=LOC107887758"	19.772	9.0303	11.2	2	3	2	1.002	1.021	1.056	1.264	1.289	1.295	0.781	0.825	0.855	0.64	8.0807e-05	0.8	0.000198554	1.251	0.00180496	chloroplast							IPR028203;	Photosynthesis system II assembly factor Ycf48/Hcf136-like domain;
134	A0A1U8HN70	LOC107887759	MAP3K epsilon protein kinase 1-like OS=Gossypium hirsutum GN=LOC107887759	157.29	20.437	4.3	4	5	2																nucleus	GO:0016310 phosphorylation; GO:0044267 cellular protein metabolic process; GO:0044238 primary metabolic process; GO:0044237 cellular metabolic process; GO:0006796 phosphate-containing compound metabolic process; GO:0071704 organic substance metabolic process; GO:0008152 metabolic process; GO:0006468 protein phosphorylation; GO:0006793 phosphorus metabolic process; GO:0044260 cellular macromolecul…		GO:0005524 ATP binding; GO:1901265 nucleoside phosphate binding; GO:0016773 phosphotransferase activity, alcohol group as acceptor; GO:0001882 nucleoside binding; GO:0043167 ion binding; GO:0005515 protein binding; GO:0004672 protein kinase activity; GO:0000166 nucleotide binding; GO:0097159 organic cyclic compound binding; GO:1901363 heterocyclic compound binding; GO:0032549 ribonucleoside bindi…				IPR000719; IPR011989; IPR001245; IPR016024; IPR011009;	Protein kinase domain; Armadillo-like helical; Serine-threonine/tyrosine-protein kinase catalytic domain; Armadillo-type fold; Protein kinase-like domain;
135	A0A1U8HNB6	LOC107887821	BUD13 homolog OS=Gossypium hirsutum GN=LOC107887821	67.561	5.1012	2.7	2	2	1																nucleus				K13106
136	A0A1U8HNC1	LOC107887828	UDP-glycosyltransferase 89B2-like OS=Gossypium hirsutum GN=LOC107887828	51.662	13.727	21.9	8	10	5	0.998	0.912	1.11	1.163	1.051	1.143	1.044	0.904	0.912	0.852	0.045136	0.9	0.170857	1.056	0.50744	chloroplast	GO:0008152 metabolic process;		GO:0016757 transferase activity, transferring glycosyl groups; GO:0016758 transferase activity, transferring hexosyl groups; GO:0003824 catalytic activity; GO:0016740 transferase activity;
137	A0A1U8HNC3	LOC107886142	"protein DCL, chloroplastic-like OS=Gossypium hirsutum GN=LOC107886142"	24.809	6.1414	9.4	3	5	3	1.075	1.104	1.117	0.642	0.707	0.727	1.127	1.129	1.195	1.662	0.00027643	1.588	0.00029839	0.955	0.110099	nucleus
138	A0A1U8HNF7	LOC107887872	26S proteasome non-ATPase regulatory subunit 1 homolog A-like OS=Gossypium hirsutum GN=LOC107887872	118.76	2.6069	16.3	17	26	1																cytoplasm	GO:0050789 regulation of biological process; GO:0080090 regulation of primary metabolic process; GO:0060255 regulation of macromolecule metabolic process; GO:0051246 regulation of protein metabolic process; GO:0009894 regulation of catabolic process; GO:0019222 regulation of metabolic process; GO:0042176 regulation of protein catabolic process; GO:0065007 biological regulation;	GO:1902494 catalytic complex; GO:0000502 proteasome complex; GO:0044464 cell part; GO:0005622 intracellular; GO:0032991 macromolecular complex; GO:0044424 intracellular part; GO:1905368 peptidase complex; GO:0005623 cell; GO:0043234 protein complex; GO:1905369 endopeptidase complex;	GO:0030234 enzyme regulator activity; GO:0098772 molecular function regulator; GO:0005488 binding;	K03032	PSMD1; 26S proteasome regulatory subunit N2	ghi03050 Proteasome - Gossypium hirsutum (upland cotton);	IPR011989; IPR016024; IPR005162;	Armadillo-like helical; Armadillo-type fold; Retrotransposon gag domain;
139	A0A1U8HNH9	LOC107887895	probable galactinol--sucrose galactosyltransferase 2 OS=Gossypium hirsutum GN=LOC107887895	83.422	1.9905	2.4	2	2	2																cytoplasm			GO:0003824 catalytic activity;				IPR013785; IPR017853;	Aldolase-type TIM barrel; Glycoside hydrolase superfamily;
140	A0A1U8HNK4	LOC107886198	actin-depolymerizing factor 4-like OS=Gossypium hirsutum GN=LOC107886198	15.981	6.4114	45.3	4	10	1																chloroplast	GO:0051261 protein depolymerization; GO:0016043 cellular component organization; GO:0071822 protein complex subunit organization; GO:0044763 single-organism cellular process; GO:0032984 macromolecular complex disassembly; GO:0007015 actin filament organization; GO:0008154 actin polymerization or depolymerization; GO:0044699 single-organism process; GO:0030042 actin filament depolymerization; GO:0…	GO:0043226 organelle; GO:0005856 cytoskeleton; GO:0043229 intracellular organelle; GO:0043232 intracellular non-membrane-bounded organelle; GO:0044464 cell part; GO:0005622 intracellular; GO:0044424 intracellular part; GO:0005623 cell; GO:0015629 actin cytoskeleton; GO:0043228 non-membrane-bounded organelle;	GO:0003779 actin binding; GO:0005515 protein binding; GO:0008092 cytoskeletal protein binding; GO:0005488 binding;	K05765			IPR029006; IPR002108;	ADF-H/Gelsolin-like domain; Actin-depolymerising factor homology domain;
141	A0A1U8HNS5	LOC107888023	histidine-containing phosphotransfer protein 1-like OS=Gossypium hirsutum GN=LOC107888023	17.361	3.5086	15.4	2	3	1																nucleus	GO:0050794 regulation of cellular process; GO:0044700 single organism signaling; GO:0051716 cellular response to stimulus; GO:0007165 signal transduction; GO:0050789 regulation of biological process; GO:0007154 cell communication; GO:0035556 intracellular signal transduction; GO:0044699 single-organism process; GO:0000160 phosphorelay signal transduction system; GO:0023052 signaling; GO:0050896 r…		GO:0004871 signal transducer activity;	K14490	AHP; histidine-containing phosphotransfer peotein	ghi04075 Plant hormone signal transduction - Gossypium hirsutum (upland cotton);	IPR008207;	Signal transduction histidine kinase, phosphotransfer (Hpt) domain;
142	A0A1U8HNV9	LOC107886270	"thioredoxin-like protein HCF164, chloroplastic isoform X2 OS=Gossypium hirsutum GN=LOC107886270"	16.663	3.828	13.7	2	2	2	0.987	1.122	1.236	0.931	1.148	0.905	1.111	0.884	0.807	0.939	0.61272	1.121	0.3088	1.194	0.189245	cytoplasm	GO:0050794 regulation of cellular process; GO:0042592 homeostatic process; GO:0065008 regulation of biological quality; GO:0050789 regulation of biological process; GO:0045454 cell redox homeostasis; GO:0044763 single-organism cellular process; GO:0019725 cellular homeostasis; GO:0044699 single-organism process; GO:0009987 cellular process; GO:0065007 biological regulation;						IPR012336; IPR013766;	Thioredoxin-like fold; Thioredoxin domain;
143	A0A1U8HNW8	LOC107886276	1-aminocyclopropane-1-carboxylate oxidase homolog 4-like OS=Gossypium hirsutum GN=LOC107886276	40.079	33.204	26.2	8	10	8	0.805	0.819	0.803	1.262	1.368	1.427	0.948	0.923	0.979	0.702	0.00090338	0.598	0.000155224	0.852	0.00089978	cytoplasm	GO:0044699 single-organism process; GO:0008152 metabolic process; GO:0055114 oxidation-reduction process; GO:0044710 single-organism metabolic process;		GO:0003824 catalytic activity; GO:0016491 oxidoreductase activity;				IPR005123; IPR027443; IPR026992;	Oxoglutarate/iron-dependent dioxygenase; Isopenicillin N synthase-like; Non-haem dioxygenase N-terminal domain;
144	A0A1U8HNX6	LOC107886287	MLP-like protein 31 OS=Gossypium hirsutum GN=LOC107886287	17.686	78.368	49.7	6	14	2	0.51	0.555	0.53	2.6	2.488	2.483	0.446	0.584	0.506	0.203	3.7775e-05	0.211	3.4438e-07	1.038	0.62488	cytoplasm	GO:0006952 defense response; GO:0050896 response to stimulus; GO:0006950 response to stress; GO:0009607 response to biotic stimulus;						IPR023393; IPR000916;	START-like domain; Bet v I/Major latex protein;
145	A0A1U8HNY3	LOC107888113	transcription factor MYB32-like OS=Gossypium hirsutum GN=LOC107888113	37.839	1.506	2.3	1	1	1																nucleus			GO:0097159 organic cyclic compound binding; GO:1901363 heterocyclic compound binding; GO:0003677 DNA binding; GO:0005488 binding; GO:0003676 nucleic acid binding;	K09422			IPR001005; IPR009057; IPR017930;	SANT/Myb domain; Homeobox domain-like; Myb domain;
146	A0A1U8HNY8	LOC107888123	transcription factor PRE6-like OS=Gossypium hirsutum GN=LOC107888123	10.282	8.4886	20.9	1	1	1																mitochondria			GO:0005515 protein binding; GO:0005488 binding; GO:0046983 protein dimerization activity;				IPR011598;	Myc-type, basic helix-loop-helix (bHLH) domain;
147	A0A1U8HP13	LOC107888160	"outer envelope pore protein 24B, chloroplastic-like OS=Gossypium hirsutum GN=LOC107888160"	26.986	3.7307	8.9	2	2	1																cytoplasm
148	A0A1U8HP24	LOC107888175	Cysteine proteinase inhibitor OS=Gossypium hirsutum GN=LOC107888175	15.087	7.8671	20.9	3	4	1	1.306	1.433	1.384	0.38	0.383	0.395	1.081	1.097	1.077	2.811	7.6906e-08	3.56	8.7611e-07	1.267	0.00103923	extracellular			GO:0061135 endopeptidase regulator activity; GO:0004857 enzyme inhibitor activity; GO:0098772 molecular function regulator; GO:0030234 enzyme regulator activity; GO:0004866 endopeptidase inhibitor activity; GO:0004869 cysteine-type endopeptidase inhibitor activity; GO:0030414 peptidase inhibitor activity; GO:0061134 peptidase regulator activity;	K13899			IPR000010;	Cystatin domain;
149	A0A1U8HP82	LOC107888290	protein HASTY 1-like OS=Gossypium hirsutum GN=LOC107888290	133.56	78.137	14.4	16	19	3	1.409	0.944	1.19	0.784	0.67	0.601	1.05	0.985	1.188	1.568	0.0087757	1.724	0.0182198	1.099	0.54696	nucleus			GO:0005488 binding;	K14289	XPO5; exportin-5	ghi03013 RNA transport - Gossypium hirsutum (upland cotton);	IPR011989; IPR013598; IPR016024;	Armadillo-like helical; Exportin-1/Importin-beta-like; Armadillo-type fold;
150	A0A1U8HPA4	LOC107886374	nuclear pore complex protein NUP160-like isoform X2 OS=Gossypium hirsutum GN=LOC107886374	167.39	28.544	8	12	14	3	0.772	0.786	0.793	0.429	0.449	0.482	1.644	1.532	1.713	3.595	1.54259e-05	1.729	9.7345e-05	0.481	2.3116e-05	nucleus			GO:0005515 protein binding; GO:0005488 binding;	K14303	NUP160; nuclear pore complex protein Nup160	ghi03013 RNA transport - Gossypium hirsutum (upland cotton);	IPR017986;	WD40-repeat-containing domain;
151	A0A1U8HPA6	LOC107888311	40S ribosomal protein S27 OS=Gossypium hirsutum GN=LOC107888311	9.6141	17.278	34.9	2	6	1	1.212	1.203	1.262	0.878	0.861	0.891	0.864	0.925	0.903	1.024	0.36068	1.398	4.3885e-05	1.366	0.00023682	chloroplast	GO:0006518 peptide metabolic process; GO:0043043 peptide biosynthetic process; GO:0044267 cellular protein metabolic process; GO:0006807 nitrogen compound metabolic process; GO:0009058 biosynthetic process; GO:0043603 cellular amide metabolic process; GO:0044238 primary metabolic process; GO:1901566 organonitrogen compound biosynthetic process; GO:1901576 organic substance biosynthetic process; G…	GO:0005840 ribosome; GO:0043226 organelle; GO:0043229 intracellular organelle; GO:0043232 intracellular non-membrane-bounded organelle; GO:0044464 cell part; GO:0005622 intracellular; GO:0005737 cytoplasm; GO:0032991 macromolecular complex; GO:0044424 intracellular part; GO:1990904 ribonucleoprotein complex; GO:0005623 cell; GO:0030529 intracellular ribonucleoprotein complex; GO:0044444 cytoplasm…	GO:0003735 structural constituent of ribosome; GO:0005198 structural molecule activity;	K02978	RP-S27e; small subunit ribosomal protein S27e	ghi03010 Ribosome - Gossypium hirsutum (upland cotton);	IPR011332; IPR023407;	Zinc-binding ribosomal protein; Ribosomal protein S27e, zinc-binding domain;
152	A0A1U8HPC9	LOC107888331	calreticulin-like OS=Gossypium hirsutum GN=LOC107888331	48.396	1.6117	34.7	12	17	1	1.382	1.179	1.389	0.851	1.004	0.87	0.728	0.779	0.845	0.863	0.095664	1.45	0.0076628	1.679	0.00168275	endoplasmic reticulum	GO:0006457 protein folding; GO:0009987 cellular process;	GO:0043226 organelle; GO:0043231 intracellular membrane-bounded organelle; GO:0043229 intracellular organelle; GO:0005783 endoplasmic reticulum; GO:0044464 cell part; GO:0005622 intracellular; GO:0005737 cytoplasm; GO:0012505 endomembrane system; GO:0044424 intracellular part; GO:0043227 membrane-bounded organelle; GO:0005623 cell; GO:0044444 cytoplasmic part;	GO:0005488 binding; GO:0043167 ion binding; GO:0046872 metal ion binding; GO:0043169 cation binding; GO:0005515 protein binding; GO:0005509 calcium ion binding; GO:0051082 unfolded protein binding;	K08057	CALR; calreticulin	ghi04145 Phagosome - Gossypium hirsutum (upland cotton); ghi04141 Protein processing in endoplasmic reticulum - Gossypium hirsutum (upland cotton);	IPR009033; IPR013320;	Calreticulin/calnexin, P domain; Concanavalin A-like lectin/glucanase domain;
153	A0A1U8HPD2	LOC107886397	Proteasome subunit beta OS=Gossypium hirsutum GN=LOC107886397	27.68	242.95	56.3	9	24	0																nucleus	GO:0051603 proteolysis involved in cellular protein catabolic process; GO:0044265 cellular macromolecule catabolic process; GO:0044257 cellular protein catabolic process; GO:0044267 cellular protein metabolic process; GO:0044238 primary metabolic process; GO:0044237 cellular metabolic process; GO:0071704 organic substance metabolic process; GO:1901575 organic substance catabolic process; GO:00081…	GO:1902494 catalytic complex; GO:0000502 proteasome complex; GO:0044464 cell part; GO:0005622 intracellular; GO:0005839 proteasome core complex; GO:0032991 macromolecular complex; GO:0044424 intracellular part; GO:1905368 peptidase complex; GO:0005623 cell; GO:0043234 protein complex; GO:1905369 endopeptidase complex;	GO:0004175 endopeptidase activity; GO:0004298 threonine-type endopeptidase activity; GO:0008233 peptidase activity; GO:0070003 threonine-type peptidase activity; GO:0003824 catalytic activity; GO:0070011 peptidase activity, acting on L-amino acid peptides; GO:0016787 hydrolase activity;	K02736	PSMB4; 20S proteasome subunit beta 7 [EC:3.4.25.1]	ghi03050 Proteasome - Gossypium hirsutum (upland cotton);	IPR029055;	Nucleophile aminohydrolases, N-terminal;
154	A0A1U8HPD9	LOC107888310	peroxisomal adenine nucleotide carrier 1-like OS=Gossypium hirsutum GN=LOC107888310	35.314	2.6527	3.4	1	1	1																nucleus	GO:0006810 transport; GO:0055085 transmembrane transport; GO:0051179 localization; GO:0051234 establishment of localization;						IPR023395;	Mitochondrial carrier domain;
155	A0A1U8HPE4	LOC107888343	uncharacterized protein LOC107888343 OS=Gossypium hirsutum GN=LOC107888343	40.264	302.31	44	12	13	12	1.119	1.198	1.191	0.655	0.668	0.751	1.052	0.959	1.037	1.47	0.00169577	1.691	0.00038482	1.151	0.0175007	cytoplasm							IPR014002; IPR008395;	Agenet domain, plant type; Agenet-like domain;
156	A0A1U8HPF6	LOC107888354	pyrrolidone-carboxylate peptidase-like OS=Gossypium hirsutum GN=LOC107888354	23.778	13.484	18.8	5	6	1																chloroplast	GO:0006508 proteolysis; GO:0008152 metabolic process; GO:0043170 macromolecule metabolic process; GO:0019538 protein metabolic process; GO:0044238 primary metabolic process; GO:0071704 organic substance metabolic process;	GO:0044464 cell part; GO:0005622 intracellular; GO:0005737 cytoplasm; GO:0044424 intracellular part; GO:0005829 cytosol; GO:0005623 cell; GO:0044444 cytoplasmic part;	GO:0016920 pyroglutamyl-peptidase activity; GO:0070011 peptidase activity, acting on L-amino acid peptides; GO:0016787 hydrolase activity; GO:0008233 peptidase activity; GO:0008238 exopeptidase activity; GO:0003824 catalytic activity; GO:0008242 omega peptidase activity;	K01304
157	A0A1U8HPG0	LOC107888332	calreticulin-like OS=Gossypium hirsutum GN=LOC107888332	48.252	2.8652	23	10	14	1																endoplasmic reticulum	GO:0006457 protein folding; GO:0009987 cellular process;	GO:0043226 organelle; GO:0043231 intracellular membrane-bounded organelle; GO:0043229 intracellular organelle; GO:0005783 endoplasmic reticulum; GO:0044464 cell part; GO:0005622 intracellular; GO:0005737 cytoplasm; GO:0012505 endomembrane system; GO:0044424 intracellular part; GO:0043227 membrane-bounded organelle; GO:0005623 cell; GO:0044444 cytoplasmic part;	GO:0005488 binding; GO:0043167 ion binding; GO:0046872 metal ion binding; GO:0043169 cation binding; GO:0005515 protein binding; GO:0005509 calcium ion binding; GO:0051082 unfolded protein binding;	K08057	CALR; calreticulin	ghi04145 Phagosome - Gossypium hirsutum (upland cotton); ghi04141 Protein processing in endoplasmic reticulum - Gossypium hirsutum (upland cotton);	IPR009033; IPR013320;	Calreticulin/calnexin, P domain; Concanavalin A-like lectin/glucanase domain;
158	A0A1U8HPG8	LOC107888367	LOW QUALITY PROTEIN: DExH-box ATP-dependent RNA helicase DExH10-like OS=Gossypium hirsutum GN=LOC107888367	103.04	1.7836	17.4	16	20	1	1.311	1.372	1.4	0.642	0.678	0.526	0.911	0.925	0.991	1.531	0.0060825	2.212	0.00055599	1.444	0.0003408	cytoplasm	GO:0044265 cellular macromolecule catabolic process; GO:0006725 cellular aromatic compound metabolic process; GO:1901360 organic cyclic compound metabolic process; GO:0006807 nitrogen compound metabolic process; GO:0044238 primary metabolic process; GO:0044237 cellular metabolic process; GO:0071704 organic substance metabolic process; GO:0006401 RNA catabolic process; GO:0016070 RNA metabolic pro…		GO:0097159 organic cyclic compound binding; GO:1901363 heterocyclic compound binding; GO:0003723 RNA binding; GO:0003724 RNA helicase activity; GO:0016462 pyrophosphatase activity; GO:0003824 catalytic activity; GO:0004386 helicase activity; GO:0005488 binding; GO:0003676 nucleic acid binding; GO:0016817 hydrolase activity, acting on acid anhydrides; GO:0016787 hydrolase activity; GO:0017111 nucl…	K12598	MTR4; ATP-dependent RNA helicase DOB1 [EC:3.6.4.13]	ghi03018 RNA degradation - Gossypium hirsutum (upland cotton);	IPR012961; IPR025696; IPR027417; IPR001650;	ATP-dependent RNA helicase Ski2, C-terminal; rRNA-processing arch domain; P-loop containing nucleoside triphosphate hydrolase; Helicase, C-terminal;
159	A0A1U8HPH4	LOC107886428	nuclear transport factor 2-like isoform X3 OS=Gossypium hirsutum GN=LOC107886428	10.656	1.5645	54.1	4	5	1	1.322	1.275	1.266	0.832	0.917	0.842	0.862	0.84	0.834	0.979	0.5573	1.491	0.00027961	1.523	1.7437e-05	chloroplast	GO:0006810 transport; GO:0051179 localization; GO:0051234 establishment of localization;	GO:0005623 cell; GO:0005622 intracellular; GO:0044464 cell part;					IPR002075; IPR018222; IPR032710;	Nuclear transport factor 2; Nuclear transport factor 2, eukaryote; NTF2-like domain;
160	A0A1U8HPI1	LOC107888364	Pectin acetylesterase OS=Gossypium hirsutum GN=LOC107888364	46.298	5.7326	8.5	3	3	3	0.763	0.693	0.837	1.474	1.66	1.655	0.896	0.855	0.851	0.543	0.000138593	0.479	0.00038415	0.881	0.085935	endoplasmic reticulum			GO:0016787 hydrolase activity; GO:0003824 catalytic activity;	K19882
161	A0A1U8HPP3	LOC107886482	Pectate lyase OS=Gossypium hirsutum GN=LOC107886482	44.578	7.6358	10.4	4	5	3	1.561	1.519	1.571	0.758	0.746	0.746	0.617	0.698	0.663	0.879	0.06934	2.067	1.959e-07	2.351	2.0593e-05	extracellular				K01728	pel; pectate lyase [EC:4.2.2.2]	ghi00040 Pentose and glucuronate interconversions - Gossypium hirsutum (upland cotton);	IPR011050; IPR002022; IPR012334;	Pectin lyase fold/virulence factor; Pectate lyase/Amb allergen; Pectin lyase fold;
162	A0A1U8HPP8	LOC107885983	uncharacterized protein LOC107885983 isoform X2 OS=Gossypium hirsutum GN=LOC107885983	15.287	1.5539	9.9	1	1	1																nucleus				K12593	MPHOSPH6; M-phase phosphoprotein 6, animal type	ghi03018 RNA degradation - Gossypium hirsutum (upland cotton);
163	A0A1U8HPR0	LOC107888423	leucine aminopeptidase 1-like OS=Gossypium hirsutum GN=LOC107888423	54.467	19.291	46	18	53	4	0.95	0.88	0.879	1.66	1.535	1.558	0.693	0.7	0.714	0.443	2.9097e-06	0.57	8.4746e-05	1.286	0.00076265	cytoplasm	GO:0006508 proteolysis; GO:0008152 metabolic process; GO:0043170 macromolecule metabolic process; GO:0019538 protein metabolic process; GO:0044238 primary metabolic process; GO:0071704 organic substance metabolic process;	GO:0044424 intracellular part; GO:0005623 cell; GO:0005622 intracellular; GO:0044464 cell part; GO:0005737 cytoplasm;	GO:0008233 peptidase activity; GO:0008238 exopeptidase activity; GO:0046914 transition metal ion binding; GO:0003824 catalytic activity; GO:0005488 binding; GO:0043167 ion binding; GO:0008235 metalloexopeptidase activity; GO:0043169 cation binding; GO:0046872 metal ion binding; GO:0070011 peptidase activity, acting on L-amino acid peptides; GO:0016787 hydrolase activity; GO:0004177 aminopeptidase…	K01255	CARP; leucyl aminopeptidase [EC:3.4.11.1]	ghi00480 Glutathione metabolism - Gossypium hirsutum (upland cotton); ghi01100 Metabolic pathways - Gossypium hirsutum (upland cotton);	IPR000819; IPR008283;	Peptidase M17, leucyl aminopeptidase, C-terminal; Peptidase M17, leucyl aminopeptidase, N-terminal;
164	A0A1U8HPR2	LOC107888444	patellin-3-like OS=Gossypium hirsutum GN=LOC107888444	65.049	117	43.2	18	29	1																cytoplasm	GO:0006810 transport; GO:0051179 localization; GO:0051234 establishment of localization;	GO:0016020 membrane; GO:0005622 intracellular; GO:0044464 cell part; GO:0044425 membrane part; GO:0031224 intrinsic component of membrane; GO:0005623 cell; GO:0016021 integral component of membrane;	GO:0005215 transporter activity;	K19996			IPR001251; IPR009038; IPR011074;	CRAL-TRIO lipid binding domain; GOLD domain; CRAL/TRIO, N-terminal domain;
165	A0A1U8HPR7	LOC107888448	uncharacterized protein LOC107888448 isoform X1 OS=Gossypium hirsutum GN=LOC107888448	56.525	40.559	21.8	9	12	1	0.899	0.86	0.876	1.088	1.166	1.088	1.027	1.115	1.112	0.974	0.4912	0.788	0.00085523	0.81	0.0021408	chloroplast
166	A0A1U8HPS4	LOC107888415	T-complex protein 1 subunit theta-like OS=Gossypium hirsutum GN=LOC107888415	59.302	-2	59.5	26	65	1																cytoplasm	GO:0006457 protein folding; GO:0009987 cellular process;		GO:0005524 ATP binding; GO:1901265 nucleoside phosphate binding; GO:0001882 nucleoside binding; GO:0043167 ion binding; GO:0005515 protein binding; GO:0000166 nucleotide binding; GO:0097159 organic cyclic compound binding; GO:1901363 heterocyclic compound binding; GO:0032549 ribonucleoside binding; GO:0097367 carbohydrate derivative binding; GO:0032553 ribonucleotide binding; GO:0005488 binding; …	K09500			IPR027409; IPR027413;	GroEL-like apical domain; GroEL-like equatorial domain;
167	A0A1U8HPS7	LOC107886003	uncharacterized protein LOC107886003 OS=Gossypium hirsutum GN=LOC107886003	27.5	16.91	17.9	4	5	1	0.962	1.032	1.013	0.882	0.946	0.863	1.088	1.159	1.083	1.237	0.0037803	1.117	0.032815	0.903	0.028257	chloroplast
168	A0A1U8HPT5	LOC107886514	"glyceraldehyde-3-phosphate dehydrogenase, cytosolic-like isoform X1 OS=Gossypium hirsutum GN=LOC107886514"	37.445	75.997	52.9	15	80	1	0.874	0.682	0.743	1.172	1.258	1.24	1.115	1.11	1.138	0.916	0.0192211	0.626	0.0033822	0.684	0.034139	cytoplasm	GO:0006006 glucose metabolic process; GO:0044723 single-organism carbohydrate metabolic process; GO:0008152 metabolic process; GO:0055114 oxidation-reduction process; GO:0044710 single-organism metabolic process; GO:0044281 small molecule metabolic process; GO:0005996 monosaccharide metabolic process; GO:0044699 single-organism process; GO:0044238 primary metabolic process; GO:0005975 carbohydrat…		GO:0097159 organic cyclic compound binding; GO:1901363 heterocyclic compound binding; GO:0016620 oxidoreductase activity, acting on the aldehyde or oxo group of donors, NAD or NADP as acceptor; GO:1901265 nucleoside phosphate binding; GO:0051287 NAD binding; GO:0003824 catalytic activity; GO:0005488 binding; GO:0016903 oxidoreductase activity, acting on the aldehyde or oxo group of donors; GO:005…	K00134	GAPDH; glyceraldehyde 3-phosphate dehydrogenase [EC:1.2.1.12]	ghi00010 Glycolysis / Gluconeogenesis - Gossypium hirsutum (upland cotton); ghi00710 Carbon fixation in photosynthetic organisms - Gossypium hirsutum (upland cotton); ghi01200 Carbon metabolism - Gossypium hirsutum (upland cotton); ghi01230 Biosynthesis of amino acids - Gossypium hirsutum (upland cotton); ghi01110 Biosynthesis of secondary metabolites - Gossypium hirsutum (upland cotton); ghi0110…	IPR020829; IPR016040; IPR020828;	Glyceraldehyde 3-phosphate dehydrogenase, catalytic domain; NAD(P)-binding domain; Glyceraldehyde 3-phosphate dehydrogenase, NAD(P) binding domain;
169	A0A1U8HPU7	LOC107888453	DNA helicase OS=Gossypium hirsutum GN=LOC107888453	106.3	92.913	22.2	19	25	2																nucleus	GO:0006260 DNA replication; GO:0006725 cellular aromatic compound metabolic process; GO:0006259 DNA metabolic process; GO:1901360 organic cyclic compound metabolic process; GO:0006807 nitrogen compound metabolic process; GO:0009058 biosynthetic process; GO:0044238 primary metabolic process; GO:1901576 organic substance biosynthetic process; GO:0044237 cellular metabolic process; GO:0044249 cellul…	GO:0043226 organelle; GO:0043231 intracellular membrane-bounded organelle; GO:0043229 intracellular organelle; GO:0005634 nucleus; GO:0044464 cell part; GO:0005622 intracellular; GO:0032991 macromolecular complex; GO:0044424 intracellular part; GO:0042555 MCM complex; GO:0043234 protein complex; GO:0043227 membrane-bounded organelle; GO:0005623 cell;	GO:0003677 DNA binding; GO:0005524 ATP binding; GO:1901265 nucleoside phosphate binding; GO:0004386 helicase activity; GO:0001882 nucleoside binding; GO:0043167 ion binding; GO:0016817 hydrolase activity, acting on acid anhydrides; GO:0016787 hydrolase activity; GO:0000166 nucleotide binding; GO:0017111 nucleoside-triphosphatase activity; GO:1901363 heterocyclic compound binding; GO:0097159 organ…	K02540	MCM2; DNA replication licensing factor MCM2 [EC:3.6.4.12]	ghi03030 DNA replication - Gossypium hirsutum (upland cotton);	IPR012340; IPR001208; IPR033762; IPR027417; IPR027925;	Nucleic acid-binding, OB-fold; MCM domain; MCM OB domain; P-loop containing nucleoside triphosphate hydrolase; MCM N-terminal domain;
170	A0A1U8HPU9	LOC107886024	universal stress protein YxiE-like OS=Gossypium hirsutum GN=LOC107886024	18.2	62.449	37.8	5	12	4	0.988	0.95	0.883	1.265	1.258	1.189	0.954	0.998	0.913	0.772	0.0013241	0.76	0.0020154	0.985	0.72288	cytoplasm	GO:0006950 response to stress; GO:0050896 response to stimulus;						IPR014729; IPR006016;	Rossmann-like alpha/beta/alpha sandwich fold; UspA;
171	A0A1U8HQ05	LOC107886575	metallothionein-like protein 4B OS=Gossypium hirsutum GN=LOC107886575	8.7519	1.5302	73.3	6	8	1	0.625	0.667	0.694	2.105	2.43	2.159	0.59	0.547	0.483	0.242	4.0822e-05	0.297	2.138e-05	1.226	0.035145	chloroplast			GO:0043169 cation binding; GO:0046872 metal ion binding; GO:0008270 zinc ion binding; GO:0046914 transition metal ion binding; GO:0005488 binding; GO:0043167 ion binding;
172	A0A1U8HQ47	LOC107888505	SAL1 phosphatase-like OS=Gossypium hirsutum GN=LOC107888505	41.213	16.926	9.4	3	4	1	0.999	1.166	1.258	0.965	1.033	1.075	0.807	0.902	0.931	0.859	0.046384	1.114	0.23556	1.297	0.033102	chloroplast	GO:0006790 sulfur compound metabolic process; GO:0016310 phosphorylation; GO:0046486 glycerolipid metabolic process; GO:0046854 phosphatidylinositol phosphorylation; GO:0044763 single-organism cellular process; GO:0044699 single-organism process; GO:0044255 cellular lipid metabolic process; GO:0044238 primary metabolic process; GO:0044237 cellular metabolic process; GO:0006796 phosphate-containin…		GO:0008441 3'(2'),5'-bisphosphate nucleotidase activity; GO:0016787 hydrolase activity; GO:0003824 catalytic activity; GO:0042578 phosphoric ester hydrolase activity; GO:0016791 phosphatase activity; GO:0008252 nucleotidase activity; GO:0016788 hydrolase activity, acting on ester bonds;	K15422	SAL; 3'(2'), 5'-bisphosphate nucleotidase / inositol polyphosphate 1-phosphatase [EC:3.1.3.7 3.1.3.57]	ghi00920 Sulfur metabolism - Gossypium hirsutum (upland cotton); ghi04070 Phosphatidylinositol signaling system - Gossypium hirsutum (upland cotton); ghi00562 Inositol phosphate metabolism - Gossypium hirsutum (upland cotton); ghi01100 Metabolic pathways - Gossypium hirsutum (upland cotton);
173	A0A1U8HQ49	LOC107886596	protein ALTERED XYLOGLUCAN 4 OS=Gossypium hirsutum GN=LOC107886596	50.268	1.5906	2.9	1	1	1																mitochondria							IPR025846;	PMR5 N-terminal domain;
174	A0A1U8HQ64	LOC107888517	uncharacterized protein LOC107888517 isoform X2 OS=Gossypium hirsutum GN=LOC107888517	19.555	32.948	32.2	6	7	6	1.075	1.098	1.055	0.968	0.944	1.086	1.008	0.921	1.032	0.988	0.84258	1.077	0.165422	1.09	0.075082	nucleus
175	A0A1U8HQ73	LOC107886614	spermidine synthase 1 OS=Gossypium hirsutum GN=LOC107886614	37.923	101.69	32	8	14	1	1.198	1.165	1.08	0.743	0.722	0.724	1.1	0.97	1.159	1.475	0.00197568	1.573	0.000155566	1.066	0.34198	cytoplasm	GO:0006595 polyamine metabolic process; GO:0044106 cellular amine metabolic process; GO:0008152 metabolic process; GO:0006807 nitrogen compound metabolic process; GO:0034641 cellular nitrogen compound metabolic process; GO:0009987 cellular process; GO:0044237 cellular metabolic process; GO:0009308 amine metabolic process; GO:0006576 cellular biogenic amine metabolic process; GO:1901564 organonitr…		GO:0003824 catalytic activity;	K00797	speE; spermidine synthase [EC:2.5.1.16]	ghi00410 beta-Alanine metabolism - Gossypium hirsutum (upland cotton); ghi00480 Glutathione metabolism - Gossypium hirsutum (upland cotton); ghi00330 Arginine and proline metabolism - Gossypium hirsutum (upland cotton); ghi00270 Cysteine and methionine metabolism - Gossypium hirsutum (upland cotton); ghi01100 Metabolic pathways - Gossypium hirsutum (upland cotton);	IPR029063; IPR030374;	S-adenosyl-L-methionine-dependent methyltransferase; Polyamine biosynthesis domain;
176	A0A1U8HQ80	LOC107886117	uncharacterized protein LOC107886117 OS=Gossypium hirsutum GN=LOC107886117	177.89	3.1474	1.2	2	2	2																nucleus	GO:0070646 protein modification by small protein removal; GO:0044267 cellular protein metabolic process; GO:0070647 protein modification by small protein conjugation or removal; GO:0016579 protein deubiquitination; GO:0044238 primary metabolic process; GO:0044237 cellular metabolic process; GO:0071704 organic substance metabolic process; GO:0008152 metabolic process; GO:0044260 cellular macromole…		GO:0008233 peptidase activity; GO:0036459 thiol-dependent ubiquitinyl hydrolase activity; GO:0003824 catalytic activity; GO:0005488 binding; GO:0043167 ion binding; GO:0019783 ubiquitin-like protein-specific protease activity; GO:0070011 peptidase activity, acting on L-amino acid peptides; GO:0043169 cation binding; GO:0046872 metal ion binding; GO:0101005 ubiquitinyl hydrolase activity; GO:00082…				IPR011990; IPR006866; IPR028889; IPR001394; IPR007087; IPR006865;	Tetratricopeptide-like helical domain; Domain of unknown function DUF627, N-terminal; Ubiquitin specific protease domain; Peptidase C19, ubiquitin carboxyl-terminal hydrolase; Zinc finger, C2H2; Domain of unknown function DUF629;
177	A0A1U8HQ81	LOC107888555	"chaperone protein ClpB3, chloroplastic OS=Gossypium hirsutum GN=LOC107888555"	110.54	206.6	38.3	31	46	13	1.157	1.14	1.121	1.053	1.001	1.06	0.845	0.815	0.856	0.808	0.00079638	1.098	0.0099604	1.359	5.977e-05	chloroplast	GO:0008152 metabolic process; GO:0006950 response to stress; GO:0009408 response to heat; GO:0009628 response to abiotic stimulus; GO:0009266 response to temperature stimulus; GO:0010467 gene expression; GO:0006508 proteolysis; GO:0016485 protein processing; GO:0043170 macromolecule metabolic process; GO:0019538 protein metabolic process; GO:0050896 response to stimulus; GO:0051604 protein matura…	GO:0044424 intracellular part; GO:0005623 cell; GO:0044464 cell part; GO:0005622 intracellular; GO:0005737 cytoplasm;	GO:0005524 ATP binding; GO:1901265 nucleoside phosphate binding; GO:0001882 nucleoside binding; GO:0043167 ion binding; GO:0000166 nucleotide binding; GO:0097159 organic cyclic compound binding; GO:1901363 heterocyclic compound binding; GO:0032549 ribonucleoside binding; GO:0097367 carbohydrate derivative binding; GO:0032553 ribonucleotide binding; GO:0005488 binding; GO:0032550 purine ribonucleo…	K03695			IPR019489; IPR003959; IPR003593; IPR027417; IPR004176;	Clp ATPase, C-terminal; ATPase, AAA-type, core; AAA+ ATPase domain; P-loop containing nucleoside triphosphate hydrolase; Clp, N-terminal;
178	A0A1U8HQ86	LOC107888533	ras GTPase-activating protein-binding protein 2-like OS=Gossypium hirsutum GN=LOC107888533	49.703	8.0371	23.5	7	11	1	1.318	1.165	1.461	0.566	0.654	0.825	0.991	0.864	0.959	1.376	0.048258	1.929	0.0065036	1.402	0.0123755	chloroplast	GO:0006810 transport; GO:0051179 localization; GO:0051234 establishment of localization;	GO:0005623 cell; GO:0005622 intracellular; GO:0044464 cell part;	GO:0097159 organic cyclic compound binding; GO:1901363 heterocyclic compound binding; GO:1901265 nucleoside phosphate binding; GO:0005488 binding; GO:0003676 nucleic acid binding; GO:0000166 nucleotide binding; GO:0036094 small molecule binding;				IPR002075; IPR000504; IPR018222; IPR012677; IPR032710;	Nuclear transport factor 2; RNA recognition motif domain; Nuclear transport factor 2, eukaryote; Nucleotide-binding alpha-beta plait domain; NTF2-like domain;
179	A0A1U8HQ89	LOC107886630	paired amphipathic helix protein Sin3-like 4 OS=Gossypium hirsutum GN=LOC107886630	163.72	2.7686	1.8	3	3	2																nucleus	GO:0050794 regulation of cellular process; GO:0010468 regulation of gene expression; GO:0006355 regulation of transcription, DNA-templated; GO:0031326 regulation of cellular biosynthetic process; GO:0080090 regulation of primary metabolic process; GO:0060255 regulation of macromolecule metabolic process; GO:0019219 regulation of nucleobase-containing compound metabolic process; GO:0010556 regulat…			K11644			IPR013194; IPR031693;	Histone deacetylase interacting domain; Sin3, C-terminal;
180	A0A1U8HQ92	LOC107886127	"delta-1-pyrroline-5-carboxylate dehydrogenase 12A1, mitochondrial-like OS=Gossypium hirsutum GN=LOC107886127"	54.942	3.0012	36.5	14	29	1	1.012	1.079	1.074	1.058	0.892	0.992	0.972	1.003	1.022	1.019	0.70934	1.076	0.23574	1.056	0.098244	mitochondria	GO:0044699 single-organism process; GO:0008152 metabolic process; GO:0055114 oxidation-reduction process; GO:0044710 single-organism metabolic process;		GO:0016620 oxidoreductase activity, acting on the aldehyde or oxo group of donors, NAD or NADP as acceptor; GO:0003824 catalytic activity; GO:0016491 oxidoreductase activity; GO:0016903 oxidoreductase activity, acting on the aldehyde or oxo group of donors;	K00294	E1.2.1.88; 1-pyrroline-5-carboxylate dehydrogenase [EC:1.2.1.88]	ghi00250 Alanine, aspartate and glutamate metabolism - Gossypium hirsutum (upland cotton); ghi00330 Arginine and proline metabolism - Gossypium hirsutum (upland cotton); ghi01100 Metabolic pathways - Gossypium hirsutum (upland cotton);	IPR016161; IPR015590; IPR016162; IPR016163;	Aldehyde/histidinol dehydrogenase; Aldehyde dehydrogenase domain; Aldehyde dehydrogenase N-terminal domain; Aldehyde dehydrogenase, C-terminal;
181	A0A1U8HQB2	LOC107888579	KH domain-containing protein At4g18375-like isoform X3 OS=Gossypium hirsutum GN=LOC107888579	57.508	45.634	26	12	16	1	1.021	1.06	1.08	0.91	0.95	0.981	0.975	1.089	1.002	1.079	0.130001	1.113	0.0173385	1.031	0.44594	mitochondria			GO:0097159 organic cyclic compound binding; GO:1901363 heterocyclic compound binding; GO:0003723 RNA binding; GO:0005488 binding; GO:0003676 nucleic acid binding;	K21444			IPR004087; IPR004088;	K Homology domain; K Homology domain, type 1;
182	A0A1U8HQB4	LOC107886152	vignain-like OS=Gossypium hirsutum GN=LOC107886152	40.12	24.522	12.2	3	3	1	0.573	0.605	0.581	1.71	1.858	2.082	0.791	0.826	0.919	0.449	0.00038087	0.311	3.9918e-05	0.694	0.00155579	nucleus	GO:0006508 proteolysis; GO:0008152 metabolic process; GO:0043170 macromolecule metabolic process; GO:0019538 protein metabolic process; GO:0044238 primary metabolic process; GO:0071704 organic substance metabolic process;		GO:0070011 peptidase activity, acting on L-amino acid peptides; GO:0008234 cysteine-type peptidase activity; GO:0016787 hydrolase activity; GO:0008233 peptidase activity; GO:0003824 catalytic activity;	K16292			IPR013201; IPR000668;	Cathepsin propeptide inhibitor domain (I29); Peptidase C1A, papain C-terminal;
183	A0A1U8HQB7	LOC107886156	probable Ufm1-specific protease isoform X2 OS=Gossypium hirsutum GN=LOC107886156	71.643	20.82	6.8	3	3	3	0.926	0.895	0.96	1.092	1.051	1.143	1.036	0.986	1.118	0.956	0.3516	0.846	0.0061832	0.886	0.044822	endoplasmic reticulum				K01376
184	A0A1U8HQB8	LOC107888584	"Starch synthase, chloroplastic/amyloplastic OS=Gossypium hirsutum GN=LOC107888584"	76.407	1.9805	2.9	2	2	1																chloroplast			GO:0016758 transferase activity, transferring hexosyl groups; GO:0003824 catalytic activity; GO:0035251 UDP-glucosyltransferase activity; GO:0008194 UDP-glycosyltransferase activity; GO:0046527 glucosyltransferase activity; GO:0004373 glycogen (starch) synthase activity; GO:0016757 transferase activity, transferring glycosyl groups; GO:0016740 transferase activity;	K00703	glgA; starch synthase [EC:2.4.1.21]	ghi00500 Starch and sucrose metabolism - Gossypium hirsutum (upland cotton); ghi01110 Biosynthesis of secondary metabolites - Gossypium hirsutum (upland cotton); ghi01100 Metabolic pathways - Gossypium hirsutum (upland cotton);	IPR013534; IPR001296;	Starch synthase, catalytic domain; Glycosyl transferase, family 1;
185	A0A1U8HQG4	LOC107888629	SAL1 phosphatase-like OS=Gossypium hirsutum GN=LOC107888629	35.358	4.0929	18.1	5	7	0																endoplasmic reticulum	GO:0006790 sulfur compound metabolic process; GO:0016310 phosphorylation; GO:0046486 glycerolipid metabolic process; GO:0046854 phosphatidylinositol phosphorylation; GO:0044763 single-organism cellular process; GO:0044699 single-organism process; GO:0044255 cellular lipid metabolic process; GO:0044238 primary metabolic process; GO:0044237 cellular metabolic process; GO:0006796 phosphate-containin…		GO:0008441 3'(2'),5'-bisphosphate nucleotidase activity; GO:0016787 hydrolase activity; GO:0003824 catalytic activity; GO:0042578 phosphoric ester hydrolase activity; GO:0016791 phosphatase activity; GO:0008252 nucleotidase activity; GO:0016788 hydrolase activity, acting on ester bonds;	K15422	SAL; 3'(2'), 5'-bisphosphate nucleotidase / inositol polyphosphate 1-phosphatase [EC:3.1.3.7 3.1.3.57]	ghi00920 Sulfur metabolism - Gossypium hirsutum (upland cotton); ghi04070 Phosphatidylinositol signaling system - Gossypium hirsutum (upland cotton); ghi00562 Inositol phosphate metabolism - Gossypium hirsutum (upland cotton); ghi01100 Metabolic pathways - Gossypium hirsutum (upland cotton);
186	A0A1U8HQH7	LOC107886195	ras-related protein RABE1c-like OS=Gossypium hirsutum GN=LOC107886195	23.635	3.8442	56.1	13	16	2	0.751	0.832	1.058	0.889	0.865	0.963	1.162	1.27	1.239	1.351	0.0019425	0.972	0.74046	0.719	0.031957	cytoplasm	GO:0050794 regulation of cellular process; GO:0044700 single organism signaling; GO:0051716 cellular response to stimulus; GO:0007165 signal transduction; GO:0050789 regulation of biological process; GO:0007154 cell communication; GO:0035556 intracellular signal transduction; GO:0044699 single-organism process; GO:0007264 small GTPase mediated signal transduction; GO:0023052 signaling; GO:0050896…		GO:1901265 nucleoside phosphate binding; GO:0001882 nucleoside binding; GO:0043167 ion binding; GO:0000166 nucleotide binding; GO:0097159 organic cyclic compound binding; GO:1901363 heterocyclic compound binding; GO:0032549 ribonucleoside binding; GO:0097367 carbohydrate derivative binding; GO:0032553 ribonucleotide binding; GO:0005488 binding; GO:0032550 purine ribonucleoside binding; GO:0043168…	K07901	RAB8A; Ras-related protein Rab-8A	ghi04144 Endocytosis - Gossypium hirsutum (upland cotton);	IPR005225; IPR027417;	Small GTP-binding protein domain; P-loop containing nucleoside triphosphate hydrolase;
187	A0A1U8HQI9	LOC107886209	"chaperone protein ClpC1, chloroplastic OS=Gossypium hirsutum GN=LOC107886209"	102.32	299.1	42.1	34	57	33	1.051	1.056	1.048	0.952	0.948	0.958	0.986	0.986	0.988	1.036	0.00035889	1.104	1.6281e-05	1.066	1.51859e-05	chloroplast	GO:0008152 metabolic process; GO:0019538 protein metabolic process; GO:0043170 macromolecule metabolic process; GO:0044238 primary metabolic process; GO:0071704 organic substance metabolic process;		GO:0005524 ATP binding; GO:1901265 nucleoside phosphate binding; GO:0001882 nucleoside binding; GO:0043167 ion binding; GO:0005515 protein binding; GO:0000166 nucleotide binding; GO:0097159 organic cyclic compound binding; GO:1901363 heterocyclic compound binding; GO:0032549 ribonucleoside binding; GO:0097367 carbohydrate derivative binding; GO:0032553 ribonucleotide binding; GO:0005488 binding; …	K03696	clpC; ATP-dependent Clp protease ATP-binding subunit ClpC	ghi01100 Metabolic pathways - Gossypium hirsutum (upland cotton);	IPR019489; IPR003593; IPR003959; IPR027417; IPR004176; IPR001943;	Clp ATPase, C-terminal; AAA+ ATPase domain; ATPase, AAA-type, core; P-loop containing nucleoside triphosphate hydrolase; Clp, N-terminal; UVR domain;
188	A0A1U8HQJ6	LOC107886222	SUMO-activating enzyme subunit 1B-1-like OS=Gossypium hirsutum GN=LOC107886222	36.229	11.742	20.1	6	10	4	0.978	0.848	1.016	0.992	0.962	0.965	1.19	1.077	1.073	1.144	0.0192785	0.974	0.6241	0.851	0.064864	cytoplasm			GO:0008641 small protein activating enzyme activity; GO:0016877 ligase activity, forming carbon-sulfur bonds; GO:0003824 catalytic activity; GO:0016874 ligase activity;	K10684	UBLE1A; ubiquitin-like 1-activating enzyme E1 A [EC:6.2.1.45]	ghi04120 Ubiquitin mediated proteolysis - Gossypium hirsutum (upland cotton);	IPR000594; IPR016040;	THIF-type NAD/FAD binding fold; NAD(P)-binding domain;
189	A0A1U8HQK3	LOC107888651	Alpha-mannosidase OS=Gossypium hirsutum GN=LOC107888651	110.46	2.1199	2.9	2	2	1	1.182	1.144	1.226	0.771	0.887	0.773	1.02	1.014	0.927	1.218	0.023497	1.461	0.00164231	1.2	0.0077244	nucleus	GO:0044723 single-organism carbohydrate metabolic process; GO:0008152 metabolic process; GO:0044710 single-organism metabolic process; GO:0044281 small molecule metabolic process; GO:0005996 monosaccharide metabolic process; GO:0006013 mannose metabolic process; GO:0044699 single-organism process; GO:0005975 carbohydrate metabolic process; GO:0044238 primary metabolic process; GO:0019318 hexose m…		GO:0015923 mannosidase activity; GO:0046914 transition metal ion binding; GO:0003824 catalytic activity; GO:0005488 binding; GO:0043167 ion binding; GO:0004559 alpha-mannosidase activity; GO:0016798 hydrolase activity, acting on glycosyl bonds; GO:0043169 cation binding; GO:0046872 metal ion binding; GO:0004553 hydrolase activity, hydrolyzing O-glycosyl compounds; GO:0030246 carbohydrate binding;…	K01231	MAN2; alpha-mannosidase II [EC:3.2.1.114]	ghi00510 N-Glycan biosynthesis - Gossypium hirsutum (upland cotton); ghi01100 Metabolic pathways - Gossypium hirsutum (upland cotton);	IPR011013; IPR027291; IPR011330; IPR013780; IPR028995; IPR011682; IPR015341; IPR000602;	Galactose mutarotase-like domain; Glycoside hydrolase 38/57, N-terminal domain; Glycoside hydrolase/deacetylase, beta/alpha-barrel; Glycosyl hydrolase, all-beta; Glycoside hydrolase families 57/38, central domain; Glycosyl hydrolase family 38, C-terminal; Glycoside hydrolase family 38, central domain; Glycoside hydrolase family 38, N-terminal domain;
190	A0A1U8HQN4	LOC107886252	Glutamate dehydrogenase OS=Gossypium hirsutum GN=LOC107886252	44.833	125	40.9	16	31	3	0.468	0.536	0.481	1.085	1.022	1.02	1.481	1.568	1.553	1.472	0.000137935	0.475	8.2711e-05	0.323	1.74134e-05	mitochondria	GO:0055114 oxidation-reduction process; GO:0044281 small molecule metabolic process; GO:0044763 single-organism cellular process; GO:0006807 nitrogen compound metabolic process; GO:0044699 single-organism process; GO:0044238 primary metabolic process; GO:0044237 cellular metabolic process; GO:0071704 organic substance metabolic process; GO:0008152 metabolic process; GO:0006520 cellular amino acid…		GO:0016638 oxidoreductase activity, acting on the CH-NH2 group of donors; GO:0004352 glutamate dehydrogenase (NAD+) activity; GO:0003824 catalytic activity; GO:0016639 oxidoreductase activity, acting on the CH-NH2 group of donors, NAD or NADP as acceptor; GO:0016491 oxidoreductase activity;	K00261	GLUD1_2; glutamate dehydrogenase (NAD(P)+) [EC:1.4.1.3]	ghi00910 Nitrogen metabolism - Gossypium hirsutum (upland cotton); ghi00250 Alanine, aspartate and glutamate metabolism - Gossypium hirsutum (upland cotton); ghi00220 Arginine biosynthesis - Gossypium hirsutum (upland cotton); ghi01200 Carbon metabolism - Gossypium hirsutum (upland cotton); ghi01100 Metabolic pathways - Gossypium hirsutum (upland cotton);	IPR006096; IPR016040; IPR033922; IPR006097;	Glutamate/phenylalanine/leucine/valine dehydrogenase, C-terminal; NAD(P)-binding domain; NAD(P) binding domain of glutamate dehydrogenase; Glutamate/phenylalanine/leucine/valine dehydrogenase, dimerisation domain;
191	A0A1U8HQP6	LOC107888701	Glyceraldehyde-3-phosphate dehydrogenase OS=Gossypium hirsutum GN=LOC107888701	36.544	283.35	67.3	20	84	0																cytoplasm	GO:0006006 glucose metabolic process; GO:0044723 single-organism carbohydrate metabolic process; GO:0008152 metabolic process; GO:0055114 oxidation-reduction process; GO:0044710 single-organism metabolic process; GO:0044281 small molecule metabolic process; GO:0005996 monosaccharide metabolic process; GO:0044699 single-organism process; GO:0044238 primary metabolic process; GO:0005975 carbohydrat…		GO:0097159 organic cyclic compound binding; GO:1901363 heterocyclic compound binding; GO:0016620 oxidoreductase activity, acting on the aldehyde or oxo group of donors, NAD or NADP as acceptor; GO:1901265 nucleoside phosphate binding; GO:0051287 NAD binding; GO:0003824 catalytic activity; GO:0005488 binding; GO:0016903 oxidoreductase activity, acting on the aldehyde or oxo group of donors; GO:005…	K00134	GAPDH; glyceraldehyde 3-phosphate dehydrogenase [EC:1.2.1.12]	ghi00010 Glycolysis / Gluconeogenesis - Gossypium hirsutum (upland cotton); ghi00710 Carbon fixation in photosynthetic organisms - Gossypium hirsutum (upland cotton); ghi01200 Carbon metabolism - Gossypium hirsutum (upland cotton); ghi01230 Biosynthesis of amino acids - Gossypium hirsutum (upland cotton); ghi01110 Biosynthesis of secondary metabolites - Gossypium hirsutum (upland cotton); ghi0110…	IPR020829; IPR016040; IPR020828;	Glyceraldehyde 3-phosphate dehydrogenase, catalytic domain; NAD(P)-binding domain; Glyceraldehyde 3-phosphate dehydrogenase, NAD(P) binding domain;
192	A0A1U8HQR4	LOC107888666	"polyribonucleotide nucleotidyltransferase 2, mitochondrial-like OS=Gossypium hirsutum GN=LOC107888666"	107.23	8.0523	10.8	8	10	1	1.168	1.135	1.043	0.725	0.631	0.544	1.32	1.077	1.143	1.863	0.003661	1.761	0.0030998	0.945	0.48078	chloroplast	GO:0006725 cellular aromatic compound metabolic process; GO:0060255 regulation of macromolecule metabolic process; GO:0048519 negative regulation of biological process; GO:0044237 cellular metabolic process; GO:0071704 organic substance metabolic process; GO:0044270 cellular nitrogen compound catabolic process; GO:0008152 metabolic process; GO:0046483 heterocycle metabolic process; GO:0006139 nuc…		GO:0003723 RNA binding; GO:0000175 3'-5'-exoribonuclease activity; GO:0016896 exoribonuclease activity, producing 5'-phosphomonoesters; GO:0008408 3'-5' exonuclease activity; GO:0016787 hydrolase activity; GO:0016796 exonuclease activity, active with either ribo- or deoxyribonucleic acids and producing 5'-phosphomonoesters; GO:1901363 heterocyclic compound binding; GO:0097159 organic cyclic compo…	K00962	pnp; polyribonucleotide nucleotidyltransferase [EC:2.7.7.8]	ghi00230 Purine metabolism - Gossypium hirsutum (upland cotton); ghi03018 RNA degradation - Gossypium hirsutum (upland cotton); ghi00240 Pyrimidine metabolism - Gossypium hirsutum (upland cotton);	IPR012340; IPR015847; IPR003029; IPR015848; IPR027408; IPR004087; IPR004088; IPR001247; IPR022967; IPR020568;	Nucleic acid-binding, OB-fold; Exoribonuclease, phosphorolytic domain 2; S1 domain; Polyribonucleotide nucleotidyltransferase, RNA-binding domain; PNPase/RNase PH domain; K Homology domain; K Homology domain, type 1; Exoribonuclease, phosphorolytic domain 1; RNA-binding domain, S1; Ribosomal protein S5 domain 2-type fold;
193	A0A1U8HQS5	LOC107886273	"glucan endo-1,3-beta-glucosidase 3-like OS=Gossypium hirsutum GN=LOC107886273"	53.37	2.2552	2.8	1	1	1																plasma membrane	GO:0008152 metabolic process; GO:0005975 carbohydrate metabolic process; GO:0044238 primary metabolic process; GO:0071704 organic substance metabolic process;		GO:0004553 hydrolase activity, hydrolyzing O-glycosyl compounds; GO:0016787 hydrolase activity; GO:0003824 catalytic activity; GO:0016798 hydrolase activity, acting on glycosyl bonds;	K19891	GN1_2_3; glucan endo-1,3-beta-glucosidase 1/2/3 [EC:3.2.1.39]	ghi00500 Starch and sucrose metabolism - Gossypium hirsutum (upland cotton);	IPR012946; IPR017853; IPR013781;	X8 domain; Glycoside hydrolase superfamily; Glycoside hydrolase, catalytic domain;
194	A0A1U8HQW0	LOC107888746	cleavage and polyadenylation specificity factor subunit 1-like OS=Gossypium hirsutum GN=LOC107888746	159.83	159.11	12.5	12	16	2	1.216	1.074	1.168	0.873	0.709	0.677	1.053	0.942	1.174	1.403	0.027761	1.531	0.0075555	1.091	0.2871	chloroplast		GO:0043226 organelle; GO:0043231 intracellular membrane-bounded organelle; GO:0043229 intracellular organelle; GO:0005634 nucleus; GO:0044464 cell part; GO:0005622 intracellular; GO:0044424 intracellular part; GO:0043227 membrane-bounded organelle; GO:0005623 cell;	GO:0097159 organic cyclic compound binding; GO:1901363 heterocyclic compound binding; GO:0005488 binding; GO:0003676 nucleic acid binding;	K14401	CPSF1; cleavage and polyadenylation specificity factor subunit 1	ghi03015 mRNA surveillance pathway - Gossypium hirsutum (upland cotton);	IPR004871;	Cleavage/polyadenylation specificity factor, A subunit, C-terminal;
195	A0A1U8HQX3	LOC107886321	uncharacterized protein LOC107886321 OS=Gossypium hirsutum GN=LOC107886321	59.921	14.65	5.3	2	2	2	1.107	1.131	1.014	0.935	0.976	1.046	0.981	0.979	0.935	0.979	0.60426	1.1	0.111678	1.123	0.035257	chloroplast
196	A0A1U8HQZ3	LOC107888724	aldo-keto reductase family 4 member C9-like OS=Gossypium hirsutum GN=LOC107888724	35.212	44.461	39	14	25	3	0.927	0.919	0.934	1.202	1.134	1.179	1.059	0.961	0.974	0.852	0.0098951	0.791	0.000195176	0.929	0.140018	chloroplast	GO:0044699 single-organism process; GO:0008152 metabolic process; GO:0055114 oxidation-reduction process; GO:0044710 single-organism metabolic process;		GO:0003824 catalytic activity; GO:0016491 oxidoreductase activity;	K00002	AKR1A1; alcohol dehydrogenase (NADP+) [EC:1.1.1.2]	ghi00010 Glycolysis / Gluconeogenesis - Gossypium hirsutum (upland cotton); ghi00561 Glycerolipid metabolism - Gossypium hirsutum (upland cotton); ghi00040 Pentose and glucuronate interconversions - Gossypium hirsutum (upland cotton); ghi01110 Biosynthesis of secondary metabolites - Gossypium hirsutum (upland cotton); ghi01100 Metabolic pathways - Gossypium hirsutum (upland cotton);	IPR023210;	NADP-dependent oxidoreductase domain;
197	A0A1U8HR02	LOC107886347	Hexosyltransferase OS=Gossypium hirsutum GN=LOC107886347	50.229	1.5983	2.8	1	1	1																cytoplasm			GO:0016757 transferase activity, transferring glycosyl groups; GO:0003824 catalytic activity; GO:0016740 transferase activity;	K13648	GAUT; alpha-1,4-galacturonosyltransferase [EC:2.4.1.43]	ghi00520 Amino sugar and nucleotide sugar metabolism - Gossypium hirsutum (upland cotton);	IPR029044;	Nucleotide-diphospho-sugar transferases;
198	A0A1U8HR06	LOC107888778	Reticulon-like protein OS=Gossypium hirsutum GN=LOC107888778	28.199	4.2779	9	2	2	2	0.583	0.515	0.541	2.159	2.257	2.152	0.744	0.684	0.626	0.313	2.192e-05	0.25	1.8904e-06	0.798	0.021783	plasma membrane				K20722			IPR003388;	Reticulon;
199	A0A1U8HR16	LOC107886826	"photosystem II stability/assembly factor HCF136, chloroplastic-like OS=Gossypium hirsutum GN=LOC107886826"	11.839	18.823	26.4	2	4	2	1.039	1.128	1.057	1.168	1.251	1.208	0.837	0.869	0.767	0.682	0.00079599	0.889	0.020897	1.304	0.0039964	chloroplast			GO:0005515 protein binding; GO:0005488 binding;				IPR028203; IPR015943;	Photosynthesis system II assembly factor Ycf48/Hcf136-like domain; WD40/YVTN repeat-like-containing domain;
200	A0A1U8HR18	LOC107888748	"ATP-dependent Clp protease ATP-binding subunit CLPT1, chloroplastic-like OS=Gossypium hirsutum GN=LOC107888748"	25.487	9.6883	15.2	4	8	3																chloroplast	GO:0008152 metabolic process; GO:0019538 protein metabolic process; GO:0043170 macromolecule metabolic process; GO:0044238 primary metabolic process; GO:0071704 organic substance metabolic process;						IPR004176;	Clp, N-terminal;
201	A0A1U8HR33	LOC107888756	guanine deaminase-like OS=Gossypium hirsutum GN=LOC107888756	20.218	48.078	42.5	6	9	6	1.143	1.114	1.156	0.649	0.684	0.642	1.13	1.098	1.131	1.701	1.84845e-05	1.728	1.83595e-05	1.016	0.33806	cytoplasm			GO:0043169 cation binding; GO:0046872 metal ion binding; GO:0016787 hydrolase activity; GO:0008270 zinc ion binding; GO:0046914 transition metal ion binding; GO:0003824 catalytic activity; GO:0005488 binding; GO:0043167 ion binding;				IPR002125; IPR016193;	Cytidine and deoxycytidylate deaminases, zinc-binding; Cytidine deaminase-like;
202	A0A1U8HR44	LOC107888797	"histidine biosynthesis bifunctional protein hisIE, chloroplastic-like isoform X1 OS=Gossypium hirsutum GN=LOC107888797"	32.415	19.596	28.5	7	9	4	1.038	1.115	1.058	0.788	0.769	0.749	1.149	1.091	1.066	1.434	0.000175944	1.392	0.00021878	0.971	0.39798	chloroplast	GO:0006725 cellular aromatic compound metabolic process; GO:0016053 organic acid biosynthetic process; GO:0052803 imidazole-containing compound metabolic process; GO:0044699 single-organism process; GO:0009058 biosynthetic process; GO:0000105 histidine biosynthetic process; GO:1901566 organonitrogen compound biosynthetic process; GO:0044237 cellular metabolic process; GO:0071704 organic substance…		GO:0016814 hydrolase activity, acting on carbon-nitrogen (but not peptide) bonds, in cyclic amidines; GO:0016462 pyrophosphatase activity; GO:0003824 catalytic activity; GO:0004635 phosphoribosyl-AMP cyclohydrolase activity; GO:0004636 phosphoribosyl-ATP diphosphatase activity; GO:0016817 hydrolase activity, acting on acid anhydrides; GO:0016787 hydrolase activity; GO:0019238 cyclohydrolase activ…	K11755	hisIE; phosphoribosyl-ATP pyrophosphohydrolase / phosphoribosyl-AMP cyclohydrolase [EC:3.6.1.31 3.5.4.19]	ghi00340 Histidine metabolism - Gossypium hirsutum (upland cotton); ghi01230 Biosynthesis of amino acids - Gossypium hirsutum (upland cotton); ghi01110 Biosynthesis of secondary metabolites - Gossypium hirsutum (upland cotton); ghi01100 Metabolic pathways - Gossypium hirsutum (upland cotton);	IPR002496;	Phosphoribosyl-AMP cyclohydrolase domain;
203	A0A1U8HR53	LOC107886857	Thioredoxin OS=Gossypium hirsutum GN=LOC107886857	14.885	1.7043	6	1	1	1																chloroplast	GO:0050794 regulation of cellular process; GO:0065008 regulation of biological quality; GO:0045454 cell redox homeostasis; GO:0044281 small molecule metabolic process; GO:0044763 single-organism cellular process; GO:0019725 cellular homeostasis; GO:0018904 ether metabolic process; GO:0044699 single-organism process; GO:0071704 organic substance metabolic process; GO:0042592 homeostatic process; G…		GO:0015035 protein disulfide oxidoreductase activity; GO:0016667 oxidoreductase activity, acting on a sulfur group of donors; GO:0015036 disulfide oxidoreductase activity; GO:0003824 catalytic activity; GO:0016491 oxidoreductase activity;	K03671			IPR012336; IPR013766;	Thioredoxin-like fold; Thioredoxin domain;
204	A0A1U8HR74	LOC107888824	Peptidylprolyl isomerase OS=Gossypium hirsutum GN=LOC107888824	54.607	30.831	14.4	5	6	5	1.143	1.243	1.197	0.796	0.824	0.851	0.955	0.982	0.961	1.173	0.00162079	1.45	0.00027896	1.236	0.0011809	nucleus				K14826			IPR001179;	FKBP-type peptidyl-prolyl cis-trans isomerase domain;
205	A0A1U8HRA6	LOC107888802	DNA-damage-repair/toleration protein DRT102-like OS=Gossypium hirsutum GN=LOC107888802	33.49	172.23	58.8	13	31	2	0.988	0.991	1.038	1.255	1.072	1.192	0.879	0.968	0.854	0.768	0.0116425	0.857	0.036282	1.117	0.052984	nucleus	GO:0008152 metabolic process; GO:0005975 carbohydrate metabolic process; GO:0044238 primary metabolic process; GO:0071704 organic substance metabolic process;		GO:0016853 isomerase activity; GO:0003824 catalytic activity;				IPR011051; IPR013096; IPR014710;	RmlC-like cupin domain; Cupin 2, conserved barrel; RmlC-like jelly roll fold;
206	A0A1U8HRB0	LOC107886906	inactive protein RESTRICTED TEV MOVEMENT 2-like OS=Gossypium hirsutum GN=LOC107886906	44.507	21.669	9.4	3	4	2	0.489	0.452	0.556	2.689	2.314	2.669	0.481	0.511	0.444	0.187	1.61752e-05	0.195	3.5024e-05	1.042	0.61548	chloroplast							IPR002068; IPR008978;	Alpha crystallin/Hsp20 domain; HSP20-like chaperone;
207	A0A1U8HRB8	LOC107886413	uncharacterized protein LOC107886413 OS=Gossypium hirsutum GN=LOC107886413	37.962	15.537	18.4	6	7	5	0.754	0.722	0.775	1.362	1.238	1.323	1.103	1.078	1.064	0.827	0.0032997	0.574	9.6051e-05	0.694	9.6728e-05	extracellular	GO:0044267 cellular protein metabolic process; GO:0044238 primary metabolic process; GO:0018208 peptidyl-proline modification; GO:0000413 protein peptidyl-prolyl isomerization; GO:0044237 cellular metabolic process; GO:0071704 organic substance metabolic process; GO:0006457 protein folding; GO:0018193 peptidyl-amino acid modification; GO:0008152 metabolic process; GO:0044260 cellular macromolecul…		GO:0003755 peptidyl-prolyl cis-trans isomerase activity; GO:0016853 isomerase activity; GO:0003824 catalytic activity; GO:0016859 cis-trans isomerase activity;				IPR002130; IPR029000;	Cyclophilin-type peptidyl-prolyl cis-trans isomerase domain; Cyclophilin-like domain;
208	A0A1U8HRC2	LOC107886417	expansin-like B1 OS=Gossypium hirsutum GN=LOC107886417	27.361	1.5073	12	3	6	1	0.874	0.753	0.787	1.596	1.497	1.551	0.798	0.914	0.874	0.557	0.000181573	0.52	0.00016247	0.933	0.30978	extracellular	GO:0019953 sexual reproduction; GO:0000003 reproduction; GO:0022414 reproductive process; GO:0051704 multi-organism process; GO:0044703 multi-organism reproductive process;	GO:0005576 extracellular region;					IPR009009; IPR007112; IPR007117;	RlpA-like protein, double-psi beta-barrel domain; Expansin/pollen allergen, DPBB domain; Expansin, cellulose-binding-like domain;
209	A0A1U8HRC4	LOC107888823	ultraviolet-B receptor UVR8-like OS=Gossypium hirsutum GN=LOC107888823	47.532	6.819	47.5	17	28	1																nucleus							IPR009091;	Regulator of chromosome condensation 1/beta-lactamase-inhibitor protein II;
210	A0A1U8HRC7	LOC107888863	"electron transfer flavoprotein subunit beta, mitochondrial OS=Gossypium hirsutum GN=LOC107888863"	27.387	46.452	38.2	9	16	2	0.906	0.951	0.91	1.059	1.027	1.051	1.132	1.081	1.053	1.041	0.158482	0.882	0.0022215	0.847	0.0032036	cytoplasm			GO:0009055 electron carrier activity;	K03521			IPR014729; IPR033948; IPR014730;	Rossmann-like alpha/beta/alpha sandwich fold; Electron transfer flavoprotein, beta subunit, N-terminal; Electron transfer flavoprotein, alpha/beta-subunit, N-terminal;
211	A0A1U8HRD9	LOC107886434	putative clathrin assembly protein At2g01600 isoform X1 OS=Gossypium hirsutum GN=LOC107886434	62.024	19.932	11	5	6	2	0.93	0.665	0.812	1.293	1.424	1.437	1.187	0.909	0.838	0.706	0.03166	0.579	0.0057983	0.82	0.24324	chloroplast	GO:0044085 cellular component biogenesis; GO:0016043 cellular component organization; GO:0034622 cellular macromolecular complex assembly; GO:0071822 protein complex subunit organization; GO:0022607 cellular component assembly; GO:0065003 macromolecular complex assembly; GO:0048268 clathrin coat assembly; GO:0070271 protein complex biogenesis; GO:0009987 cellular process; GO:0006461 protein compl…	GO:0043226 organelle; GO:0097708 intracellular vesicle; GO:0043229 intracellular organelle; GO:0030136 clathrin-coated vesicle; GO:0031410 cytoplasmic vesicle; GO:0044464 cell part; GO:0005622 intracellular; GO:0005737 cytoplasm; GO:0031982 vesicle; GO:0044424 intracellular part; GO:0005623 cell; GO:0043227 membrane-bounded organelle; GO:0030135 coated vesicle; GO:0044444 cytoplasmic part;	GO:0030276 clathrin binding; GO:0005545 1-phosphatidylinositol binding; GO:0005488 binding; GO:0005543 phospholipid binding; GO:0035091 phosphatidylinositol binding; GO:0043167 ion binding; GO:0008289 lipid binding; GO:0005515 protein binding; GO:0043168 anion binding;				IPR013809; IPR014712; IPR011417; IPR008942;	ENTH domain; Phosphoinositide-binding clathrin adaptor, domain 2; AP180 N-terminal homology (ANTH) domain; ENTH/VHS;
212	A0A1U8HRG1	LOC107886944	vacuolar-sorting receptor 3-like OS=Gossypium hirsutum GN=LOC107886944	69.925	151.25	28.9	14	18	6	0.766	0.825	0.869	1.176	1.128	1.275	1.056	1.106	1.066	0.902	0.057375	0.687	0.00186284	0.762	0.0022435	Golgi apparatus,plasma membrane			GO:0043169 cation binding; GO:0046872 metal ion binding; GO:0005509 calcium ion binding; GO:0005488 binding; GO:0043167 ion binding;				IPR003137; IPR026823; IPR001881;	PA domain; Complement Clr-like EGF domain; EGF-like calcium-binding domain;
213	A0A1U8HRG2	LOC107886453	Lipoxygenase OS=Gossypium hirsutum GN=LOC107886453	103.46	4.742	3.6	3	3	0																chloroplast	GO:0044699 single-organism process; GO:0008152 metabolic process; GO:0055114 oxidation-reduction process; GO:0044710 single-organism metabolic process;		GO:0016702 oxidoreductase activity, acting on single donors with incorporation of molecular oxygen, incorporation of two atoms of oxygen; GO:0016701 oxidoreductase activity, acting on single donors with incorporation of molecular oxygen; GO:0003824 catalytic activity; GO:0005488 binding; GO:0051213 dioxygenase activity; GO:0043167 ion binding; GO:0043169 cation binding; GO:0046872 metal ion bindi…	K00454	LOX2S; lipoxygenase [EC:1.13.11.12]	ghi00592 alpha-Linolenic acid metabolism - Gossypium hirsutum (upland cotton); ghi00591 Linoleic acid metabolism - Gossypium hirsutum (upland cotton); ghi01110 Biosynthesis of secondary metabolites - Gossypium hirsutum (upland cotton); ghi01100 Metabolic pathways - Gossypium hirsutum (upland cotton);	IPR027433; IPR001024; IPR013819;	Lipoxygenase, domain 3; PLAT/LH2 domain; Lipoxygenase, C-terminal;
214	A0A1U8HRG5	LOC107888846	protein CASP-like OS=Gossypium hirsutum GN=LOC107888846	79.004	1.5696	14.2	9	12	1																nucleus	GO:0006810 transport; GO:0048193 Golgi vesicle transport; GO:0051179 localization; GO:0006891 intra-Golgi vesicle-mediated transport; GO:0051234 establishment of localization; GO:0016192 vesicle-mediated transport;	GO:0016020 membrane; GO:0043229 intracellular organelle; GO:0098588 bounding membrane of organelle; GO:0031090 organelle membrane; GO:0005737 cytoplasm; GO:0044446 intracellular organelle part; GO:0000139 Golgi membrane; GO:0031224 intrinsic component of membrane; GO:0012505 endomembrane system; GO:0044424 intracellular part; GO:0030173 integral component of Golgi membrane; GO:0005623 cell; GO:00…		K09313			IPR012955;	CASP, C-terminal;
215	A0A1U8HRH3	LOC107888885	uncharacterized protein LOC107888885 OS=Gossypium hirsutum GN=LOC107888885	54.791	16.137	11.5	5	5	5	1.172	1.178	1.217	0.73	0.855	0.745	0.991	0.996	1.023	1.292	0.0069449	1.531	0.00110162	1.185	0.00038154	nucleus	GO:0010468 regulation of gene expression; GO:0016458 gene silencing; GO:0050789 regulation of biological process; GO:0031047 gene silencing by RNA; GO:0010629 negative regulation of gene expression; GO:0060255 regulation of macromolecule metabolic process; GO:0044763 single-organism cellular process; GO:0019222 regulation of metabolic process; GO:0044699 single-organism process; GO:0048519 negati…						IPR005380;	XS domain;
216	A0A1U8HRH7	LOC107886955	universal stress protein A-like protein OS=Gossypium hirsutum GN=LOC107886955	18.18	20.867	34.7	5	9	3	0.725	0.759	0.854	1.495	1.594	1.441	0.927	0.956	0.885	0.611	0.000182713	0.516	0.00031611	0.845	0.033524	cytoplasm	GO:0006950 response to stress; GO:0050896 response to stimulus;						IPR006016; IPR014729;	UspA; Rossmann-like alpha/beta/alpha sandwich fold;
217	A0A1U8HRH9	LOC107888897	peroxygenase-like OS=Gossypium hirsutum GN=LOC107888897	26.164	19.999	24	4	8	3	0.466	0.362	0.444	2.521	2.457	2.518	0.6	0.747	0.646	0.266	0.0023788	0.17	0.00190397	0.638	0.0110152	cytoplasm				K17991	PXG; peroxygenase [EC:1.11.2.3]	ghi00073 Cutin, suberine and wax biosynthesis - Gossypium hirsutum (upland cotton);
218	A0A1U8HRI4	LOC107888899	peroxygenase-like isoform X2 OS=Gossypium hirsutum GN=LOC107888899	22.802	36.805	37.6	7	17	7	1.748	1.688	1.745	0.215	0.257	0.237	0.725	0.773	0.76	3.185	2.4938e-05	7.307	1.4779e-06	2.295	1.5483e-06	cytoplasm				K17991	PXG; peroxygenase [EC:1.11.2.3]	ghi00073 Cutin, suberine and wax biosynthesis - Gossypium hirsutum (upland cotton);
219	A0A1U8HRI6	LOC107888868	"long chain acyl-CoA synthetase 6, peroxisomal-like OS=Gossypium hirsutum GN=LOC107888868"	78.925	3.2842	8.3	5	8	1																nucleus	GO:0008152 metabolic process;		GO:0003824 catalytic activity;	K01897	ACSL; long-chain acyl-CoA synthetase [EC:6.2.1.3]	ghi01212 Fatty acid metabolism - Gossypium hirsutum (upland cotton); ghi04146 Peroxisome - Gossypium hirsutum (upland cotton); ghi01100 Metabolic pathways - Gossypium hirsutum (upland cotton); ghi00071 Fatty acid degradation - Gossypium hirsutum (upland cotton); ghi00061 Fatty acid biosynthesis - Gossypium hirsutum (upland cotton);	IPR000873;	AMP-dependent synthetase/ligase;
220	A0A1U8HRJ1	LOC107888874	protein phosphatase 2C 70-like OS=Gossypium hirsutum GN=LOC107888874	64.758	9.4707	7.5	3	4	3	0.961	0.79	0.943	1.041	1.038	0.992	1.23	0.943	1.185	1.093	0.3823	0.877	0.104637	0.802	0.104495	chloroplast			GO:0043169 cation binding; GO:0005515 protein binding; GO:0003824 catalytic activity; GO:0005488 binding; GO:0043167 ion binding;	K01090			IPR008984; IPR001932; IPR000253;	SMAD/FHA domain; PPM-type phosphatase domain; Forkhead-associated (FHA) domain;
221	A0A1U8HRJ5	LOC107886475	ATP-citrate synthase alpha chain protein 3-like OS=Gossypium hirsutum GN=LOC107886475	46.634	83.262	25.8	8	12	6	0.989	0.972	1.018	1.013	1.034	1.067	1.025	0.988	1.009	0.97	0.181264	0.957	0.094041	0.986	0.4492	chloroplast			GO:0005524 ATP binding; GO:1901265 nucleoside phosphate binding; GO:0001882 nucleoside binding; GO:0043167 ion binding; GO:0000166 nucleotide binding; GO:0097159 organic cyclic compound binding; GO:1901363 heterocyclic compound binding; GO:0032549 ribonucleoside binding; GO:0097367 carbohydrate derivative binding; GO:0032553 ribonucleotide binding; GO:0005488 binding; GO:0032550 purine ribonucleo…	K01648	ACLY; ATP citrate (pro-S)-lyase [EC:2.3.3.8]	ghi00020 Citrate cycle (TCA cycle) - Gossypium hirsutum (upland cotton); ghi01110 Biosynthesis of secondary metabolites - Gossypium hirsutum (upland cotton); ghi01100 Metabolic pathways - Gossypium hirsutum (upland cotton);	IPR032263; IPR013816; IPR013650; IPR016102;	ATP-citrate synthase, citrate-binding domain; ATP-grasp fold, subdomain 2; ATP-grasp fold, succinyl-CoA synthetase-type; Succinyl-CoA synthetase-like;
222	A0A1U8HRK0	LOC107888912	F-box protein At3g07870-like OS=Gossypium hirsutum GN=LOC107888912	53.667	45.323	11.8	4	5	4	1.104	1.145	1.092	0.724	0.667	0.741	1.136	1.05	1.058	1.522	0.00049575	1.567	0.00021527	1.03	0.3591	chloroplast			GO:0005515 protein binding; GO:0005488 binding;				IPR001810; IPR011043; IPR006527; IPR017451;	F-box domain; Galactose oxidase/kelch, beta-propeller; F-box associated domain, type 1; F-box associated interaction domain;
223	A0A1U8HRM5	LOC107888921	pseudouridylate synthase 7 homolog OS=Gossypium hirsutum GN=LOC107888921	82.374	44.781	8.6	5	9	5	1.056	1.157	1.092	0.943	0.964	0.83	1.06	1.027	0.976	1.119	0.095398	1.208	0.024115	1.079	0.102116	chloroplast	GO:0006725 cellular aromatic compound metabolic process; GO:0001522 pseudouridine synthesis; GO:1901360 organic cyclic compound metabolic process; GO:0006807 nitrogen compound metabolic process; GO:0044238 primary metabolic process; GO:0009451 RNA modification; GO:0044237 cellular metabolic process; GO:0071704 organic substance metabolic process; GO:0016070 RNA metabolic process; GO:0008152 metab…		GO:0097159 organic cyclic compound binding; GO:1901363 heterocyclic compound binding; GO:0003723 RNA binding; GO:0016853 isomerase activity; GO:0003824 catalytic activity; GO:0005488 binding; GO:0003676 nucleic acid binding; GO:0016866 intramolecular transferase activity; GO:0009982 pseudouridine synthase activity;	K06176			IPR020103; IPR011760;	Pseudouridine synthase, catalytic domain; Pseudouridine synthase, TruD, insertion domain;
224	A0A1U8HRM9	LOC107888933	topless-related protein 2-like OS=Gossypium hirsutum GN=LOC107888933	124	76.377	15.7	14	18	7	1.151	1.113	1.049	0.716	0.831	0.849	1.061	1.075	1.036	1.324	0.006598	1.383	0.0055786	1.044	0.21596	chloroplast			GO:0005515 protein binding; GO:0005488 binding;				IPR017986; IPR015943; IPR006595; IPR006594; IPR011047;	WD40-repeat-containing domain; WD40/YVTN repeat-like-containing domain; CTLH, C-terminal LisH motif; LIS1 homology motif; Quinoprotein alcohol dehydrogenase-like superfamily;
225	A0A1U8HRN0	LOC107888927	cullin-1-like OS=Gossypium hirsutum GN=LOC107888927	86.238	31.88	21.7	17	26	3	1.151	1.072	1.128	0.925	0.95	0.932	0.974	0.953	0.999	1.042	0.058437	1.194	0.00144077	1.145	0.0057648	cytoplasm	GO:0043632 modification-dependent macromolecule catabolic process; GO:0044265 cellular macromolecule catabolic process; GO:0051603 proteolysis involved in cellular protein catabolic process; GO:0044257 cellular protein catabolic process; GO:0019941 modification-dependent protein catabolic process; GO:0044267 cellular protein metabolic process; GO:0006511 ubiquitin-dependent protein catabolic proc…	GO:1902494 catalytic complex; GO:0044464 cell part; GO:0005622 intracellular; GO:0031461 cullin-RING ubiquitin ligase complex; GO:0032991 macromolecular complex; GO:0044424 intracellular part; GO:1990234 transferase complex; GO:0000151 ubiquitin ligase complex; GO:0005623 cell;	GO:0005515 protein binding; GO:0031625 ubiquitin protein ligase binding; GO:0044389 ubiquitin-like protein ligase binding; GO:0005488 binding; GO:0019899 enzyme binding;	K03347	CUL1; cullin 1	ghi04120 Ubiquitin mediated proteolysis - Gossypium hirsutum (upland cotton); ghi04141 Protein processing in endoplasmic reticulum - Gossypium hirsutum (upland cotton);	IPR011991; IPR019559; IPR016158; IPR001373; IPR016159;	Winged helix-turn-helix DNA-binding domain; Cullin protein, neddylation domain; Cullin homology; Cullin, N-terminal; Cullin repeat-like-containing domain;
226	A0A1U8HRN7	LOC107888900	60S ribosomal protein L14-2-like OS=Gossypium hirsutum GN=LOC107888900	15.521	1.4294	47	8	18	1	1.193	1.282	1.334	0.8	0.736	0.77	0.937	0.907	0.941	1.208	0.0021154	1.652	0.00024371	1.368	0.00084229	cytoplasm	GO:0006518 peptide metabolic process; GO:0043043 peptide biosynthetic process; GO:0044267 cellular protein metabolic process; GO:0006807 nitrogen compound metabolic process; GO:0009058 biosynthetic process; GO:0043603 cellular amide metabolic process; GO:0044238 primary metabolic process; GO:1901566 organonitrogen compound biosynthetic process; GO:1901576 organic substance biosynthetic process; G…	GO:0005840 ribosome; GO:0043226 organelle; GO:0043229 intracellular organelle; GO:0043232 intracellular non-membrane-bounded organelle; GO:0044464 cell part; GO:0005622 intracellular; GO:0005737 cytoplasm; GO:0032991 macromolecular complex; GO:0044424 intracellular part; GO:1990904 ribonucleoprotein complex; GO:0005623 cell; GO:0030529 intracellular ribonucleoprotein complex; GO:0044444 cytoplasm…	GO:0003735 structural constituent of ribosome; GO:0005198 structural molecule activity;	K02875	RP-L14e; large subunit ribosomal protein L14e	ghi03010 Ribosome - Gossypium hirsutum (upland cotton);	IPR008991; IPR002784; IPR014722;	Translation protein SH3-like domain; Ribosomal protein L14e domain; Ribosomal protein L2 domain 2;
227	A0A1U8HRN8	LOC107887007	Guanosine nucleotide diphosphate dissociation inhibitor OS=Gossypium hirsutum GN=LOC107887007	49.638	3.5029	18.2	7	12	2	1.087	1.193	1.049	0.769	0.738	0.765	1.06	1.12	1.109	1.448	6.2426e-05	1.465	0.00071593	1.012	0.80786	cytoplasm	GO:0050794 regulation of cellular process; GO:0044700 single organism signaling; GO:0051716 cellular response to stimulus; GO:0035556 intracellular signal transduction; GO:0055114 oxidation-reduction process; GO:0044699 single-organism process; GO:0071702 organic substance transport; GO:0007264 small GTPase mediated signal transduction; GO:0023052 signaling; GO:0050896 response to stimulus; GO:00…		GO:0030234 enzyme regulator activity; GO:0003824 catalytic activity; GO:0005093 Rab GDP-dissociation inhibitor activity; GO:0005092 GDP-dissociation inhibitor activity; GO:0060589 nucleoside-triphosphatase regulator activity; GO:0030695 GTPase regulator activity; GO:0098772 molecular function regulator; GO:0016491 oxidoreductase activity;	K17255			IPR023753;	FAD/NAD(P)-binding domain;
228	A0A1U8HRQ7	LOC107886527	eukaryotic translation initiation factor 4B2-like OS=Gossypium hirsutum GN=LOC107886527	58.207	26.293	28.5	14	15	3	1.121	1.104	1.214	0.753	0.732	0.706	1.019	1.044	1.045	1.419	6.3838e-05	1.57	0.00020353	1.106	0.030404	nucleus			GO:0097159 organic cyclic compound binding; GO:1901363 heterocyclic compound binding; GO:0003723 RNA binding; GO:0008135 translation factor activity, RNA binding; GO:0005488 binding; GO:0003676 nucleic acid binding; GO:0003743 translation initiation factor activity;
229	A0A1U8HRQ8	LOC107888918	"bifunctional 3-dehydroquinate dehydratase/shikimate dehydrogenase, chloroplastic-like OS=Gossypium hirsutum GN=LOC107888918"	58.236	21.312	18.1	10	13	3	0.869	0.753	0.805	1.437	1.511	1.553	0.901	0.923	0.845	0.593	0.00011719	0.539	0.000197888	0.909	0.121825	chloroplast	GO:0008152 metabolic process; GO:1901615 organic hydroxy compound metabolic process; GO:0055114 oxidation-reduction process; GO:0044710 single-organism metabolic process; GO:0019632 shikimate metabolic process; GO:0044281 small molecule metabolic process; GO:0019752 carboxylic acid metabolic process; GO:0044763 single-organism cellular process; GO:0032787 monocarboxylic acid metabolic process; GO…		GO:1901265 nucleoside phosphate binding; GO:0016829 lyase activity; GO:0016836 hydro-lyase activity; GO:0000166 nucleotide binding; GO:0048037 cofactor binding; GO:0016835 carbon-oxygen lyase activity; GO:0016491 oxidoreductase activity; GO:1901363 heterocyclic compound binding; GO:0097159 organic cyclic compound binding; GO:0003855 3-dehydroquinate dehydratase activity; GO:0016614 oxidoreductase…	K13832	aroDE; 3-dehydroquinate dehydratase / shikimate dehydrogenase [EC:4.2.1.10 1.1.1.25]	ghi00400 Phenylalanine, tyrosine and tryptophan biosynthesis - Gossypium hirsutum (upland cotton); ghi01230 Biosynthesis of amino acids - Gossypium hirsutum (upland cotton); ghi01110 Biosynthesis of secondary metabolites - Gossypium hirsutum (upland cotton); ghi01100 Metabolic pathways - Gossypium hirsutum (upland cotton);	IPR006151; IPR013785; IPR016040; IPR013708;	Quinate/shikimate 5-dehydrogenase/glutamyl-tRNA reductase; Aldolase-type TIM barrel; NAD(P)-binding domain; Shikimate dehydrogenase substrate binding, N-terminal;
230	A0A1U8HRR9	LOC107888954	"glucan endo-1,3-beta-glucosidase, basic vacuolar isoform-like OS=Gossypium hirsutum GN=LOC107888954"	40.148	190.81	40.3	11	29	2	0.423	0.633	0.739	2.201	1.985	2.01	0.649	0.682	0.569	0.307	4.3746e-05	0.29	0.00172216	0.945	0.66952	chloroplast	GO:0008152 metabolic process; GO:0005975 carbohydrate metabolic process; GO:0044238 primary metabolic process; GO:0071704 organic substance metabolic process;		GO:0004553 hydrolase activity, hydrolyzing O-glycosyl compounds; GO:0016787 hydrolase activity; GO:0003824 catalytic activity; GO:0016798 hydrolase activity, acting on glycosyl bonds;				IPR017853; IPR013781;	Glycoside hydrolase superfamily; Glycoside hydrolase, catalytic domain;
231	A0A1U8HRS5	LOC107888970	enhancer of mRNA-decapping protein 4-like OS=Gossypium hirsutum GN=LOC107888970	147.35	101.81	15.4	19	21	3																chloroplast			GO:0005515 protein binding; GO:0005488 binding;	K12616	EDC4; enhancer of mRNA-decapping protein 4	ghi03018 RNA degradation - Gossypium hirsutum (upland cotton);	IPR017986; IPR015943; IPR032401;	WD40-repeat-containing domain; WD40/YVTN repeat-like-containing domain; Enhancer of mRNA-decapping protein 4, WD40 repeat region;
232	A0A1U8HRT1	LOC107887050	"enolase 1, chloroplastic-like OS=Gossypium hirsutum GN=LOC107887050"	52.174	9.7146	37.5	15	37	2	0.797	0.882	0.924	1.602	1.548	1.408	0.833	0.846	0.788	0.541	0.000158537	0.571	0.00065627	1.055	0.34372	chloroplast	GO:0006757 ATP generation from ADP; GO:0009116 nucleoside metabolic process; GO:0042278 purine nucleoside metabolic process; GO:0006165 nucleoside diphosphate phosphorylation; GO:0046031 ADP metabolic process; GO:0019362 pyridine nucleotide metabolic process; GO:0006096 glycolytic process; GO:0009167 purine ribonucleoside monophosphate metabolic process; GO:0009117 nucleotide metabolic process; G…	GO:1902494 catalytic complex; GO:0044464 cell part; GO:0005622 intracellular; GO:0005737 cytoplasm; GO:0032991 macromolecular complex; GO:0044424 intracellular part; GO:0044445 cytosolic part; GO:0005623 cell; GO:0005829 cytosol; GO:0000015 phosphopyruvate hydratase complex; GO:0044444 cytoplasmic part;	GO:0000287 magnesium ion binding; GO:0004634 phosphopyruvate hydratase activity; GO:0003824 catalytic activity; GO:0005488 binding; GO:0043167 ion binding; GO:0046872 metal ion binding; GO:0043169 cation binding; GO:0016829 lyase activity; GO:0016836 hydro-lyase activity; GO:0016835 carbon-oxygen lyase activity;	K01689	ENO; enolase [EC:4.2.1.11]	ghi00010 Glycolysis / Gluconeogenesis - Gossypium hirsutum (upland cotton); ghi03018 RNA degradation - Gossypium hirsutum (upland cotton); ghi01200 Carbon metabolism - Gossypium hirsutum (upland cotton); ghi01230 Biosynthesis of amino acids - Gossypium hirsutum (upland cotton); ghi01110 Biosynthesis of secondary metabolites - Gossypium hirsutum (upland cotton); ghi01100 Metabolic pathways - Gossy…	IPR029065; IPR029017; IPR020810; IPR020811;	Enolase C-terminal domain-like; Enolase N-terminal domain-like; Enolase, C-terminal TIM barrel domain; Enolase, N-terminal;
233	A0A1U8HRT5	LOC107888982	Transcriptional adapter OS=Gossypium hirsutum GN=LOC107888982	61.854	60.359	9.4	3	3	3	1.166	1.132	1.188	0.817	0.789	0.875	1.092	0.926	0.97	1.204	0.033078	1.405	0.00052234	1.167	0.037562	nucleus	GO:0031056 regulation of histone modification; GO:0050794 regulation of cellular process; GO:0010468 regulation of gene expression; GO:0006355 regulation of transcription, DNA-templated; GO:0031326 regulation of cellular biosynthetic process; GO:0080090 regulation of primary metabolic process; GO:0060255 regulation of macromolecule metabolic process; GO:0031399 regulation of protein modification …		GO:0003677 DNA binding; GO:0043167 ion binding; GO:0005515 protein binding; GO:0008270 zinc ion binding; GO:0003712 transcription cofactor activity; GO:1901363 heterocyclic compound binding; GO:0097159 organic cyclic compound binding; GO:0046914 transition metal ion binding; GO:0005488 binding; GO:0003676 nucleic acid binding; GO:0000989 transcription factor activity, transcription factor binding…	K11314			IPR001005; IPR009057; IPR007526; IPR017884; IPR000433;	SANT/Myb domain; Homeobox domain-like; SWIRM domain; SANT domain; Zinc finger, ZZ-type;
234	A0A1U8HRV9	LOC107888995	katanin p80 WD40 repeat-containing subunit B1 homolog isoform X6 OS=Gossypium hirsutum GN=LOC107888995	75.13	1.7244	1	1	1	1																nucleus			GO:0005515 protein binding; GO:0005488 binding;	K18643			IPR017986; IPR015943; IPR028021;	WD40-repeat-containing domain; WD40/YVTN repeat-like-containing domain; Katanin p80 subunit, C-terminal;
235	A0A1U8HRW4	LOC107886579	polygalacturonase 1 beta-like protein 3 OS=Gossypium hirsutum GN=LOC107886579	69.403	3.3945	3.1	2	2	2																extracellular							IPR004873;	BURP domain;
236	A0A1U8HS06	LOC107888996	glucose-induced degradation protein 8 homolog isoform X1 OS=Gossypium hirsutum GN=LOC107888996	27.804	8.0437	21	3	5	1	1.058	1.06	0.933	0.984	1.041	1.019	0.965	1.081	0.995	0.999	0.96268	1.002	0.98662	1.003	0.96284	cytoplasm			GO:0005515 protein binding; GO:0005488 binding;				IPR024964; IPR006595; IPR006594; IPR013144;	CTLH/CRA C-terminal to LisH motif domain; CTLH, C-terminal LisH motif; LIS1 homology motif; CRA domain;
237	A0A1U8HS13	LOC107889001	AB hydrolase superfamily protein YfhM-like OS=Gossypium hirsutum GN=LOC107889001	35.356	51.35	27.3	8	11	2	1.013	1.114	0.945	1.045	1.027	1.067	1.005	0.94	0.954	0.924	0.025882	0.979	0.6531	1.06	0.33992	cytoplasm			GO:0003824 catalytic activity;				IPR029058; IPR000073;	Alpha/Beta hydrolase fold; Alpha/beta hydrolase fold-1;
238	A0A1U8HS21	LOC107889039	KH domain-containing protein At4g18375-like isoform X3 OS=Gossypium hirsutum GN=LOC107889039	63.066	75.151	30.9	15	18	15	1.205	1.188	1.153	0.693	0.711	0.729	1.044	1.095	1.068	1.504	3.737e-05	1.662	1.65172e-05	1.106	0.00606	nucleus			GO:0097159 organic cyclic compound binding; GO:1901363 heterocyclic compound binding; GO:0003723 RNA binding; GO:0005488 binding; GO:0003676 nucleic acid binding;	K21444			IPR004087; IPR004088;	K Homology domain; K Homology domain, type 1;
239	A0A1U8HS23	LOC107889037	peroxisomal (S)-2-hydroxy-acid oxidase-like isoform X2 OS=Gossypium hirsutum GN=LOC107889037	45.049	3.4507	19.6	7	14	1																chloroplast	GO:0044699 single-organism process; GO:0008152 metabolic process; GO:0055114 oxidation-reduction process; GO:0044710 single-organism metabolic process;		GO:0097159 organic cyclic compound binding; GO:1901363 heterocyclic compound binding; GO:0097367 carbohydrate derivative binding; GO:1901265 nucleoside phosphate binding; GO:0003824 catalytic activity; GO:0032553 ribonucleotide binding; GO:0005488 binding; GO:0043167 ion binding; GO:0043168 anion binding; GO:0000166 nucleotide binding; GO:0010181 FMN binding; GO:0048037 cofactor binding; GO:00164…	K11517	HAO; (S)-2-hydroxy-acid oxidase [EC:1.1.3.15]	ghi00630 Glyoxylate and dicarboxylate metabolism - Gossypium hirsutum (upland cotton); ghi01200 Carbon metabolism - Gossypium hirsutum (upland cotton); ghi04146 Peroxisome - Gossypium hirsutum (upland cotton); ghi01110 Biosynthesis of secondary metabolites - Gossypium hirsutum (upland cotton); ghi01100 Metabolic pathways - Gossypium hirsutum (upland cotton);	IPR013785; IPR000262;	Aldolase-type TIM barrel; FMN-dependent dehydrogenase;
240	A0A1U8HS26	LOC107889042	"protein RETICULATA-RELATED 1, chloroplastic-like isoform X2 OS=Gossypium hirsutum GN=LOC107889042"	39.637	3.8218	7.7	2	2	2																chloroplast
241	A0A1U8HS50	LOC107889033	ubiquitin receptor RAD23b-like OS=Gossypium hirsutum GN=LOC107889033	39.923	68.181	31.4	10	13	1	1.5	0.892	0.686	0.852	1.144	0.79	1.219	0.985	0.997	1.149	0.32894	1.105	0.83038	0.962	0.73094	chloroplast	GO:0033554 cellular response to stress; GO:0051603 proteolysis involved in cellular protein catabolic process; GO:0044257 cellular protein catabolic process; GO:0006725 cellular aromatic compound metabolic process; GO:0006259 DNA metabolic process; GO:0006289 nucleotide-excision repair; GO:0044267 cellular protein metabolic process; GO:0050896 response to stimulus; GO:0044237 cellular metabolic p…	GO:0043226 organelle; GO:0043231 intracellular membrane-bounded organelle; GO:0043229 intracellular organelle; GO:0005634 nucleus; GO:0044464 cell part; GO:0005622 intracellular; GO:0044424 intracellular part; GO:0043227 membrane-bounded organelle; GO:0005623 cell;	GO:0097159 organic cyclic compound binding; GO:1901363 heterocyclic compound binding; GO:0003677 DNA binding; GO:0003684 damaged DNA binding; GO:0005515 protein binding; GO:0005488 binding; GO:0003676 nucleic acid binding;	K10839	RAD23; UV excision repair protein RAD23	ghi03420 Nucleotide excision repair - Gossypium hirsutum (upland cotton); ghi04141 Protein processing in endoplasmic reticulum - Gossypium hirsutum (upland cotton);	IPR006636; IPR015940; IPR029071; IPR000626; IPR015360; IPR009060;	Heat shock chaperonin-binding; Ubiquitin-associated domain; Ubiquitin-related domain; Ubiquitin domain; XPC-binding domain; UBA-like;
242	A0A1U8HS58	LOC107886651	uncharacterized protein LOC107886651 isoform X4 OS=Gossypium hirsutum GN=LOC107886651	54.392	6.0502	3.7	2	4	2	1.073	1.113	1.099	0.951	0.841	0.996	0.991	1	1.035	1.085	0.18168	1.178	0.032118	1.086	0.0085004	cytoplasm							IPR001279;	Metallo-beta-lactamase;
243	A0A1U8HS59	LOC107889038	perakine reductase-like OS=Gossypium hirsutum GN=LOC107889038	38.832	21.61	33.1	12	32	1	0.857	0.925	0.894	1.289	1.131	1.205	1.031	0.985	1.008	0.834	0.0108033	0.738	0.0022954	0.885	0.0088621	cytoplasm							IPR023210;	NADP-dependent oxidoreductase domain;
244	A0A1U8HS60	LOC107889061	perakine reductase-like OS=Gossypium hirsutum GN=LOC107889061	38.62	160.59	54.9	20	41	3	0.928	0.92	0.948	1.047	1.026	0.997	1.1	1.056	1.103	1.062	0.040421	0.911	0.0050833	0.858	0.00077965	cytoplasm	GO:0044699 single-organism process; GO:0008152 metabolic process; GO:0055114 oxidation-reduction process; GO:0044710 single-organism metabolic process;		GO:0003824 catalytic activity; GO:0016491 oxidoreductase activity;				IPR023210;	NADP-dependent oxidoreductase domain;
245	A0A1U8HS63	LOC107887158	putative exosome complex component rrp40 isoform X2 OS=Gossypium hirsutum GN=LOC107887158	25.753	17.742	37.1	7	9	1	1.11	1.148	1.074	0.674	0.728	0.911	1.074	1.045	1.127	1.403	0.020356	1.441	0.015643	1.026	0.42042	extracellular			GO:0097159 organic cyclic compound binding; GO:1901363 heterocyclic compound binding; GO:0003723 RNA binding; GO:0005488 binding; GO:0003676 nucleic acid binding;	K03681	RRP40; exosome complex component RRP40	ghi03018 RNA degradation - Gossypium hirsutum (upland cotton);	IPR012340; IPR004088;	Nucleic acid-binding, OB-fold; K Homology domain, type 1;
246	A0A1U8HS97	LOC107889092	eukaryotic initiation factor 4A-8-like OS=Gossypium hirsutum GN=LOC107889092	46.888	31.661	50.8	20	60	2	1.004	1.053	1.003	1.006	1.169	1.176	0.905	0.982	0.929	0.84	0.038202	0.913	0.173543	1.087	0.044876	cytoplasm			GO:0005524 ATP binding; GO:1901265 nucleoside phosphate binding; GO:0001882 nucleoside binding; GO:0043167 ion binding; GO:0000166 nucleotide binding; GO:0097159 organic cyclic compound binding; GO:1901363 heterocyclic compound binding; GO:0032549 ribonucleoside binding; GO:0097367 carbohydrate derivative binding; GO:0032553 ribonucleotide binding; GO:0005488 binding; GO:0003676 nucleic acid bind…	K03257	EIF4A; translation initiation factor 4A	ghi03013 RNA transport - Gossypium hirsutum (upland cotton);	IPR014014; IPR011545; IPR014001; IPR027417; IPR001650;	RNA helicase, DEAD-box type, Q motif; DEAD/DEAH box helicase domain; Helicase superfamily 1/2, ATP-binding domain; P-loop containing nucleoside triphosphate hydrolase; Helicase, C-terminal;
247	A0A1U8HSA6	LOC107886692	probable pre-mRNA-splicing factor ATP-dependent RNA helicase DEAH9 isoform X2 OS=Gossypium hirsutum GN=LOC107886692	77.918	4.8604	3.9	2	2	2																chloroplast			GO:1901265 nucleoside phosphate binding; GO:0008026 ATP-dependent helicase activity; GO:0016817 hydrolase activity, acting on acid anhydrides; GO:0016787 hydrolase activity; GO:0016887 ATPase activity; GO:0097159 organic cyclic compound binding; GO:1901363 heterocyclic compound binding; GO:0016462 pyrophosphatase activity; GO:0003824 catalytic activity; GO:0032553 ribonucleotide binding; GO:00054…	K13117			IPR007502; IPR011709; IPR014001; IPR027417; IPR001650;	Helicase-associated domain; Domain of unknown function DUF1605; Helicase superfamily 1/2, ATP-binding domain; P-loop containing nucleoside triphosphate hydrolase; Helicase, C-terminal;
248	A0A1U8HSA7	LOC107889099	"isoleucine--tRNA ligase, chloroplastic/mitochondrial-like isoform X3 OS=Gossypium hirsutum GN=LOC107889099"	121.16	23.031	8.5	8	8	8	0.87	0.86	1.03	1.201	1.174	1.188	0.999	1.052	0.962	0.846	0.0032582	0.775	0.047739	0.916	0.22906	chloroplast	GO:0006518 peptide metabolic process; GO:0006725 cellular aromatic compound metabolic process; GO:0044267 cellular protein metabolic process; GO:0044699 single-organism process; GO:0009058 biosynthetic process; GO:0006428 isoleucyl-tRNA aminoacylation; GO:1901566 organonitrogen compound biosynthetic process; GO:0043039 tRNA aminoacylation; GO:0044237 cellular metabolic process; GO:0071704 organic…	GO:0044424 intracellular part; GO:0005623 cell; GO:0044464 cell part; GO:0005622 intracellular; GO:0005737 cytoplasm;	GO:0016876 ligase activity, forming aminoacyl-tRNA and related compounds; GO:0052689 carboxylic ester hydrolase activity; GO:1901265 nucleoside phosphate binding; GO:0016875 ligase activity, forming carbon-oxygen bonds; GO:0016874 ligase activity; GO:0016787 hydrolase activity; GO:0097159 organic cyclic compound binding; GO:1901363 heterocyclic compound binding; GO:0000049 tRNA binding; GO:000382…	K01870	IARS; isoleucyl-tRNA synthetase [EC:6.1.1.5]	ghi00970 Aminoacyl-tRNA biosynthesis - Gossypium hirsutum (upland cotton);	IPR014729; IPR010663; IPR033708; IPR013155; IPR009008; IPR002300; IPR009080;	Rossmann-like alpha/beta/alpha sandwich fold; Zinc finger, FPG/IleRS-type; Isoleucyl tRNA synthetase type 1, anticodon-binding domain; Methionyl/Valyl/Leucyl/Isoleucyl-tRNA synthetase, anticodon-binding; Valyl/Leucyl/Isoleucyl-tRNA synthetase, editing domain; Aminoacyl-tRNA synthetase, class Ia; Aminoacyl-tRNA synthetase, class Ia, anticodon-binding;
249	A0A1U8HSB5	LOC107889104	Phosphotransferase OS=Gossypium hirsutum GN=LOC107889104	54.02	1.4162	20.2	7	9	1																chloroplast	GO:0016310 phosphorylation; GO:0065008 regulation of biological quality; GO:0042593 glucose homeostasis; GO:0044763 single-organism cellular process; GO:0019725 cellular homeostasis; GO:0044699 single-organism process; GO:0005975 carbohydrate metabolic process; GO:0044238 primary metabolic process; GO:0044237 cellular metabolic process; GO:0055082 cellular chemical homeostasis; GO:0006796 phospha…		GO:0005524 ATP binding; GO:1901265 nucleoside phosphate binding; GO:0016773 phosphotransferase activity, alcohol group as acceptor; GO:0005536 glucose binding; GO:0001882 nucleoside binding; GO:0043167 ion binding; GO:0048029 monosaccharide binding; GO:0000166 nucleotide binding; GO:0097159 organic cyclic compound binding; GO:1901363 heterocyclic compound binding; GO:0032549 ribonucleoside bindin…	K00844	HK; hexokinase [EC:2.7.1.1]	ghi00051 Fructose and mannose metabolism - Gossypium hirsutum (upland cotton); ghi00500 Starch and sucrose metabolism - Gossypium hirsutum (upland cotton); ghi01100 Metabolic pathways - Gossypium hirsutum (upland cotton); ghi00010 Glycolysis / Gluconeogenesis - Gossypium hirsutum (upland cotton); ghi01200 Carbon metabolism - Gossypium hirsutum (upland cotton); ghi00520 Amino sugar and nucleotide …	IPR022672; IPR022673;	Hexokinase, N-terminal; Hexokinase, C-terminal;
250	A0A1U8HSB7	LOC107886705	major pollen allergen Ole e 1-like OS=Gossypium hirsutum GN=LOC107886705	18.918	5.708	18.6	3	4	3	0.58	0.528	0.488	2.353	2.143	2.366	0.578	0.631	0.677	0.275	2.0351e-05	0.233	1.81095e-05	0.846	0.068782	chloroplast
251	A0A1U8HSB8	LOC107889084	histone H2B.6-like OS=Gossypium hirsutum GN=LOC107889084	24.789	39.158	45.5	10	17	2	2.307	1.801	2.46	0.236	0.281	0.269	0.324	0.345	0.378	1.332	0.0140391	8.356	4.0393e-05	6.273	6.193e-05	chloroplast		GO:0043229 intracellular organelle; GO:0043232 intracellular non-membrane-bounded organelle; GO:0044446 intracellular organelle part; GO:0032991 macromolecular complex; GO:0044424 intracellular part; GO:0005623 cell; GO:0044422 organelle part; GO:0044427 chromosomal part; GO:0043228 non-membrane-bounded organelle; GO:0000786 nucleosome; GO:0043226 organelle; GO:0000785 chromatin; GO:0044464 cell …	GO:0097159 organic cyclic compound binding; GO:1901363 heterocyclic compound binding; GO:0003677 DNA binding; GO:0046982 protein heterodimerization activity; GO:0005488 binding; GO:0046983 protein dimerization activity; GO:0003676 nucleic acid binding; GO:0005515 protein binding;	K11252			IPR009072; IPR007125;	Histone-fold; Histone H2A/H2B/H3;
252	A0A1U8HSB9	LOC107889107	pathogenesis-related protein PR-4-like OS=Gossypium hirsutum GN=LOC107889107	22.296	50.267	29.3	3	3	3	0.405	0.415	0.422	3.06	2.567	2.422	0.435	0.514	0.512	0.182	4.2139e-05	0.154	1.63574e-05	0.85	0.04706	chloroplast	GO:0050832 defense response to fungus; GO:0009605 response to external stimulus; GO:0009620 response to fungus; GO:0006950 response to stress; GO:0042742 defense response to bacterium; GO:0098542 defense response to other organism; GO:0006952 defense response; GO:0043207 response to external biotic stimulus; GO:0050896 response to stimulus; GO:0051707 response to other organism; GO:0009617 respon…		GO:0008061 chitin binding; GO:0097367 carbohydrate derivative binding; GO:0005488 binding;				IPR001153; IPR009009; IPR001002;	Barwin domain; RlpA-like protein, double-psi beta-barrel domain; Chitin-binding, type 1;
253	A0A1U8HSC7	LOC107886718	4-sulfomuconolactone hydrolase-like OS=Gossypium hirsutum GN=LOC107886718	37.649	31.691	20	5	6	5	1.086	1.128	1.097	0.988	1.039	0.983	0.901	0.885	0.905	0.894	0.0041404	1.1	0.0104589	1.23	9.8714e-05	chloroplast			GO:0016787 hydrolase activity; GO:0003824 catalytic activity;				IPR032466; IPR006680;	Metal-dependent hydrolase; Amidohydrolase-related;
254	A0A1U8HSE4	LOC107886728	Ubiquitin thioesterase OS=Gossypium hirsutum GN=LOC107886728	34.163	29.154	22.8	5	9	5	0.993	1.07	1.111	0.852	0.829	0.822	1.094	1.085	1.126	1.32	5.9166e-05	1.268	0.0024238	0.96	0.3007	nucleus	GO:0070646 protein modification by small protein removal; GO:0044267 cellular protein metabolic process; GO:0070647 protein modification by small protein conjugation or removal; GO:0016579 protein deubiquitination; GO:0044238 primary metabolic process; GO:0044237 cellular metabolic process; GO:0071704 organic substance metabolic process; GO:0008152 metabolic process; GO:0044260 cellular macromole…		GO:0016787 hydrolase activity; GO:0003824 catalytic activity;	K09602			IPR003323;	OTU domain;
255	A0A1U8HSF8	LOC107889142	methyl-CpG-binding domain-containing protein 11-like OS=Gossypium hirsutum GN=LOC107889142	31.663	55.608	27.2	7	9	2	0.938	1.145	1.058	0.939	1.119	0.986	1.037	0.879	1.034	0.969	0.698	1.032	0.71332	1.065	0.47768	cytoplasm		GO:0043226 organelle; GO:0043231 intracellular membrane-bounded organelle; GO:0043229 intracellular organelle; GO:0005634 nucleus; GO:0044464 cell part; GO:0005622 intracellular; GO:0044424 intracellular part; GO:0043227 membrane-bounded organelle; GO:0005623 cell;	GO:0097159 organic cyclic compound binding; GO:1901363 heterocyclic compound binding; GO:0003677 DNA binding; GO:0005488 binding; GO:0003676 nucleic acid binding;				IPR016177; IPR001739;	DNA-binding domain; Methyl-CpG DNA binding;
256	A0A1U8HSJ0	LOC107887246	zinc finger CCCH domain-containing protein 64-like OS=Gossypium hirsutum GN=LOC107887246	67.707	8.7752	5.3	3	4	3	1.087	1.215	1.102	0.769	0.822	0.83	1.074	0.95	1.085	1.284	0.0070751	1.406	0.00131966	1.095	0.174045	chloroplast			GO:0046872 metal ion binding; GO:0043169 cation binding; GO:0003824 catalytic activity; GO:0005488 binding; GO:0043167 ion binding;				IPR000571; IPR011146; IPR006768; IPR006767;	Zinc finger, CCCH-type; HIT-like domain; Cwf19-like, C-terminal domain-1; Cwf19-like protein, C-terminal domain-2;
257	A0A1U8HSK4	LOC107889167	ABSCISIC ACID-INSENSITIVE 5-like protein 1 OS=Gossypium hirsutum GN=LOC107889167	43.276	34.599	17.9	7	10	1																nucleus	GO:0050794 regulation of cellular process; GO:0010468 regulation of gene expression; GO:0006355 regulation of transcription, DNA-templated; GO:0031326 regulation of cellular biosynthetic process; GO:0080090 regulation of primary metabolic process; GO:0060255 regulation of macromolecule metabolic process; GO:0019219 regulation of nucleobase-containing compound metabolic process; GO:0010556 regulat…		GO:0097159 organic cyclic compound binding; GO:1901363 heterocyclic compound binding; GO:0003677 DNA binding; GO:0005488 binding; GO:0001071 nucleic acid binding transcription factor activity; GO:0003676 nucleic acid binding; GO:0043565 sequence-specific DNA binding; GO:0003700 transcription factor activity, sequence-specific DNA binding;	K14432	ABF; ABA responsive element binding factor	ghi04075 Plant hormone signal transduction - Gossypium hirsutum (upland cotton);	IPR004827;	Basic-leucine zipper domain;
258	A0A1U8HSM5	LOC107889155	elongation factor 1-beta 2-like OS=Gossypium hirsutum GN=LOC107889155	24.093	83.829	59.9	13	42	2	1.003	0.912	0.99	1.112	1.057	1.098	0.928	1.023	1.08	0.928	0.177445	0.889	0.024216	0.958	0.4819	nucleus	GO:0006518 peptide metabolic process; GO:0006414 translational elongation; GO:0043043 peptide biosynthetic process; GO:0044267 cellular protein metabolic process; GO:0006807 nitrogen compound metabolic process; GO:0009058 biosynthetic process; GO:0043603 cellular amide metabolic process; GO:0044238 primary metabolic process; GO:1901566 organonitrogen compound biosynthetic process; GO:1901576 orga…	GO:0044464 cell part; GO:0005622 intracellular; GO:0005737 cytoplasm; GO:0032991 macromolecular complex; GO:0044424 intracellular part; GO:0043234 protein complex; GO:0005623 cell; GO:0044444 cytoplasmic part; GO:0005853 eukaryotic translation elongation factor 1 complex;	GO:0097159 organic cyclic compound binding; GO:1901363 heterocyclic compound binding; GO:0003723 RNA binding; GO:0008135 translation factor activity, RNA binding; GO:0003746 translation elongation factor activity; GO:0005488 binding; GO:0003676 nucleic acid binding;	K03232			IPR014717; IPR014038; IPR010987;	Translation elongation factor EF1B/ribosomal protein S6; Translation elongation factor EF1B, beta/delta subunit, guanine nucleotide exchange domain; Glutathione S-transferase, C-terminal-like;
259	A0A1U8HSN6	LOC107889187	Nicalin OS=Gossypium hirsutum GN=LOC107889187	62.346	47.835	15.8	8	14	1																plasma membrane	GO:0050794 regulation of cellular process; GO:0023051 regulation of signaling; GO:0016485 protein processing; GO:0044238 primary metabolic process; GO:0071704 organic substance metabolic process; GO:0008152 metabolic process; GO:0010646 regulation of cell communication; GO:0050789 regulation of biological process; GO:0048583 regulation of response to stimulus; GO:0006508 proteolysis; GO:0010467 g…	GO:0031224 intrinsic component of membrane; GO:0016020 membrane; GO:0016021 integral component of membrane; GO:0044425 membrane part;
260	A0A1U8HSN7	LOC107886796	DDB1- and CUL4-associated factor 13-like isoform X2 OS=Gossypium hirsutum GN=LOC107886796	44.477	4.6974	9	3	3	3	1.352	1.388	1.336	0.791	0.731	0.667	0.838	0.827	0.933	1.187	0.050682	1.862	0.00024369	1.569	0.00034214	nucleus			GO:0005515 protein binding; GO:0005488 binding;	K11806			IPR017986; IPR015943; IPR007287;	WD40-repeat-containing domain; WD40/YVTN repeat-like-containing domain; Sof1-like protein;
261	A0A1U8HSP6	LOC107887301	bifunctional epoxide hydrolase 2-like OS=Gossypium hirsutum GN=LOC107887301	36.031	30.061	35.3	8	19	2	1.451	1.551	1.221	0.657	0.588	0.504	0.93	0.899	0.93	1.577	0.027183	2.415	0.00109537	1.531	0.028178	chloroplast			GO:0003824 catalytic activity;				IPR029058; IPR000073;	Alpha/Beta hydrolase fold; Alpha/beta hydrolase fold-1;
262	A0A1U8HSR1	LOC107889174	116 kDa U5 small nuclear ribonucleoprotein component-like OS=Gossypium hirsutum GN=LOC107889174	110.55	128.25	25.1	21	28	1	1.397	1.247	1.378	0.616	0.593	0.563	0.981	0.973	0.983	1.657	0.0026816	2.27	5.5149e-05	1.369	0.0129175	nucleus			GO:1901265 nucleoside phosphate binding; GO:0001882 nucleoside binding; GO:0043167 ion binding; GO:0016817 hydrolase activity, acting on acid anhydrides; GO:0016787 hydrolase activity; GO:0000166 nucleotide binding; GO:0017111 nucleoside-triphosphatase activity; GO:0097159 organic cyclic compound binding; GO:1901363 heterocyclic compound binding; GO:0032549 ribonucleoside binding; GO:0097367 carb…	K12852	EFTUD2; 116 kDa U5 small nuclear ribonucleoprotein component	ghi03040 Spliceosome - Gossypium hirsutum (upland cotton);	IPR027417; IPR000795; IPR031950; IPR005517; IPR005225; IPR004161; IPR000640; IPR020568; IPR009022; IPR014721; IPR009000;	P-loop containing nucleoside triphosphate hydrolase; Transcription factor, GTP-binding domain; 116 kDa U5 small nuclear ribonucleoprotein component, N-terminal; Translation elongation factor EFG/EF2, domain IV; Small GTP-binding protein domain; Translation elongation factor EFTu-like, domain 2; Translation elongation factor EFG, V domain; Ribosomal protein S5 domain 2-type fold; Elongation factor…
263	A0A1U8HSS1	LOC107889183	vesicle-associated membrane protein 714-like OS=Gossypium hirsutum GN=LOC107889183	24.889	8.9786	9.1	1	1	1	0.77	0.784	0.868	1.172	1.502	1.321	0.975	0.955	1.084	0.754	0.027121	0.606	0.0035422	0.804	0.0156436	chloroplast	GO:0006810 transport; GO:0051179 localization; GO:0016192 vesicle-mediated transport; GO:0051234 establishment of localization;	GO:0031224 intrinsic component of membrane; GO:0016020 membrane; GO:0016021 integral component of membrane; GO:0044425 membrane part;		K08515	VAMP7; vesicle-associated membrane protein 7	ghi04130 SNARE interactions in vesicular transport - Gossypium hirsutum (upland cotton);	IPR010908; IPR011012; IPR001388;	Longin domain; Longin-like domain; Synaptobrevin;
264	A0A1U8HSS8	LOC107889241	ERAD-associated E3 ubiquitin-protein ligase HRD1B-like OS=Gossypium hirsutum GN=LOC107889241	60.715	6.3889	7.4	3	4	3	1.063	1.072	1.115	0.927	0.966	0.986	0.988	0.929	1.033	1.025	0.5425	1.129	0.0065435	1.102	0.045876	plasma membrane			GO:0043169 cation binding; GO:0046872 metal ion binding; GO:0005515 protein binding; GO:0008270 zinc ion binding; GO:0046914 transition metal ion binding; GO:0005488 binding; GO:0043167 ion binding;	K10601	SYVN1; E3 ubiquitin-protein ligase synoviolin [EC:2.3.2.27]	ghi04120 Ubiquitin mediated proteolysis - Gossypium hirsutum (upland cotton); ghi04141 Protein processing in endoplasmic reticulum - Gossypium hirsutum (upland cotton);	IPR001841; IPR013083;	Zinc finger, RING-type; Zinc finger, RING/FYVE/PHD-type;
265	A0A1U8HST5	LOC107886834	protein RESTRICTED TEV MOVEMENT 2-like OS=Gossypium hirsutum GN=LOC107886834	27.586	2.382	11.5	2	2	1																extracellular
266	A0A1U8HSV5	LOC107886852	peroxisome biogenesis protein 22-like isoform X1 OS=Gossypium hirsutum GN=LOC107886852	30.963	24.468	11.8	3	3	1	0.948	0.974	0.888	1.096	1.11	1.033	0.958	1.075	1.117	0.973	0.59552	0.868	0.0156565	0.892	0.103381	chloroplast
267	A0A1U8HSW0	LOC107889260	Proteasome subunit alpha type OS=Gossypium hirsutum GN=LOC107889260	27.385	-2	59	13	25	1																cytoskeleton	GO:0043632 modification-dependent macromolecule catabolic process; GO:0044265 cellular macromolecule catabolic process; GO:0051603 proteolysis involved in cellular protein catabolic process; GO:0044257 cellular protein catabolic process; GO:0019941 modification-dependent protein catabolic process; GO:0044267 cellular protein metabolic process; GO:0006511 ubiquitin-dependent protein catabolic proc…	GO:0019773 proteasome core complex, alpha-subunit complex; GO:1902494 catalytic complex; GO:0000502 proteasome complex; GO:0044464 cell part; GO:0005622 intracellular; GO:0005839 proteasome core complex; GO:0032991 macromolecular complex; GO:0044424 intracellular part; GO:1905368 peptidase complex; GO:0005623 cell; GO:0043234 protein complex; GO:1905369 endopeptidase complex;	GO:0004175 endopeptidase activity; GO:0004298 threonine-type endopeptidase activity; GO:0008233 peptidase activity; GO:0070003 threonine-type peptidase activity; GO:0003824 catalytic activity; GO:0070011 peptidase activity, acting on L-amino acid peptides; GO:0016787 hydrolase activity;	K02727	PSMA3; 20S proteasome subunit alpha 7 [EC:3.4.25.1]	ghi03050 Proteasome - Gossypium hirsutum (upland cotton);	IPR029055; IPR000426;	Nucleophile aminohydrolases, N-terminal; Proteasome alpha-subunit, N-terminal domain;
268	A0A1U8HSW4	LOC107886858	Aldose 1-epimerase OS=Gossypium hirsutum GN=LOC107886858	39.487	140.94	32.9	9	23	4	0.473	0.364	0.375	1.736	1.734	1.628	1.133	1.226	1.128	0.684	0.00038054	0.238	7.607e-05	0.348	0.00025941	extracellular	GO:0044723 single-organism carbohydrate metabolic process; GO:0008152 metabolic process; GO:0044710 single-organism metabolic process; GO:0044281 small molecule metabolic process; GO:0005996 monosaccharide metabolic process; GO:0044699 single-organism process; GO:0044238 primary metabolic process; GO:0005975 carbohydrate metabolic process; GO:0019318 hexose metabolic process; GO:0071704 organic s…		GO:0030246 carbohydrate binding; GO:0016853 isomerase activity; GO:0003824 catalytic activity; GO:0005488 binding;	K01785	galM; aldose 1-epimerase [EC:5.1.3.3]	ghi00010 Glycolysis / Gluconeogenesis - Gossypium hirsutum (upland cotton); ghi01110 Biosynthesis of secondary metabolites - Gossypium hirsutum (upland cotton); ghi01100 Metabolic pathways - Gossypium hirsutum (upland cotton); ghi00052 Galactose metabolism - Gossypium hirsutum (upland cotton);	IPR011013; IPR014718;	Galactose mutarotase-like domain; Glycoside hydrolase-type carbohydrate-binding;
269	A0A1U8HSW6	LOC107889232	protein STRICTOSIDINE SYNTHASE-LIKE 3-like OS=Gossypium hirsutum GN=LOC107889232	43.921	170.82	48.3	13	23	3	1.023	1.119	1.033	0.598	0.522	0.62	1.375	1.242	1.195	2.191	0.00030198	1.825	0.00053787	0.833	0.022841	extracellular	GO:0009058 biosynthetic process; GO:0008152 metabolic process;		GO:0016844 strictosidine synthase activity; GO:0016829 lyase activity; GO:0016840 carbon-nitrogen lyase activity; GO:0016843 amine-lyase activity; GO:0003824 catalytic activity;	K21407			IPR018119; IPR011042;	Strictosidine synthase, conserved region; Six-bladed beta-propeller, TolB-like;
270	A0A1U8HSX0	LOC107889240	NADH-cytochrome b5 reductase OS=Gossypium hirsutum GN=LOC107889240	31.262	5.8018	11.9	3	5	2	0.88	0.945	1.064	0.911	0.978	1.112	1.062	1.106	1.055	1.074	0.283	0.963	0.66378	0.896	0.121682	cytoplasm	GO:0044699 single-organism process; GO:0008152 metabolic process; GO:0055114 oxidation-reduction process; GO:0044710 single-organism metabolic process;		GO:0003824 catalytic activity; GO:0016491 oxidoreductase activity;	K00326	E1.6.2.2; cytochrome-b5 reductase [EC:1.6.2.2]	ghi00520 Amino sugar and nucleotide sugar metabolism - Gossypium hirsutum (upland cotton);	IPR001433; IPR017927; IPR008333; IPR017938; IPR001709;	Oxidoreductase FAD/NAD(P)-binding; Ferredoxin reductase-type FAD-binding domain; Oxidoreductase, FAD-binding domain; Riboflavin synthase-like beta-barrel; Flavoprotein pyridine nucleotide cytochrome reductase;
271	A0A1U8HSX6	LOC107889272	60S ribosomal protein L7-4-like OS=Gossypium hirsutum GN=LOC107889272	28.332	31.032	44.9	12	37	1	1.37	1.349	1.336	0.518	0.604	0.557	0.957	0.995	0.947	1.727	0.00030275	2.415	3.9764e-05	1.399	3.817e-05	cytoplasm				K02937	RP-L7e; large subunit ribosomal protein L7e	ghi03010 Ribosome - Gossypium hirsutum (upland cotton);	IPR012988; IPR016082;	Ribosomal protein L30, N-terminal; Ribosomal protein L30, ferredoxin-like fold domain;
272	A0A1U8HSX7	LOC107889242	Arogenate dehydratase OS=Gossypium hirsutum GN=LOC107889242	43.24	4.8518	19.9	7	10	2																chloroplast	GO:0006725 cellular aromatic compound metabolic process; GO:0016053 organic acid biosynthetic process; GO:0044699 single-organism process; GO:0009058 biosynthetic process; GO:1901566 organonitrogen compound biosynthetic process; GO:0044237 cellular metabolic process; GO:0071704 organic substance metabolic process; GO:0009094 L-phenylalanine biosynthetic process; GO:0008152 metabolic process; GO:0…		GO:0004664 prephenate dehydratase activity; GO:0016597 amino acid binding; GO:0031406 carboxylic acid binding; GO:0003824 catalytic activity; GO:0005488 binding; GO:0043167 ion binding; GO:0043177 organic acid binding; GO:0016829 lyase activity; GO:0043168 anion binding; GO:0016836 hydro-lyase activity; GO:0016835 carbon-oxygen lyase activity; GO:0036094 small molecule binding;	K05359	ADT; arogenate/prephenate dehydratase [EC:4.2.1.91 4.2.1.51]	ghi00400 Phenylalanine, tyrosine and tryptophan biosynthesis - Gossypium hirsutum (upland cotton); ghi01230 Biosynthesis of amino acids - Gossypium hirsutum (upland cotton); ghi01110 Biosynthesis of secondary metabolites - Gossypium hirsutum (upland cotton); ghi01100 Metabolic pathways - Gossypium hirsutum (upland cotton);	IPR001086; IPR002912;	Prephenate dehydratase; ACT domain;
273	A0A1U8HT08	LOC107886891	nicotinamidase 2-like OS=Gossypium hirsutum GN=LOC107886891	22.664	1.477	29.5	5	5	1																cytoplasm	GO:0008152 metabolic process;		GO:0003824 catalytic activity;				IPR000868;	Isochorismatase-like;
274	A0A1U8HT11	LOC107889304	THUMP domain-containing protein 1 homolog OS=Gossypium hirsutum GN=LOC107889304	42.286	29.382	15.8	4	4	4	1.146	1.165	1.218	0.431	0.618	0.475	1.144	1.21	1.242	2.36	0.00140039	2.316	0.00146	0.981	0.5736	nucleus			GO:0097159 organic cyclic compound binding; GO:1901363 heterocyclic compound binding; GO:0003723 RNA binding; GO:0005488 binding; GO:0003676 nucleic acid binding;	K06963			IPR004114;	THUMP domain;
275	A0A1U8HT14	LOC107889263	AT-hook motif nuclear-localized protein 14-like OS=Gossypium hirsutum GN=LOC107889263	36.006	30.184	18.9	4	4	4	1.072	0.925	0.964	1.125	1.07	1.06	1.039	1.059	0.969	0.942	0.141162	0.91	0.113478	0.965	0.51918	nucleus							IPR005175;	PPC domain;
276	A0A1U8HT20	LOC107889269	uncharacterized protein LOC107889269 isoform X2 OS=Gossypium hirsutum GN=LOC107889269	13.061	5.7292	25.9	3	6	3	1.095	1.139	1.061	1.14	0.899	0.88	0.865	1.043	0.983	0.99	0.9579	1.129	0.20912	1.14	0.086243	mitochondria
277	A0A1U8HT28	LOC107886910	Beta-amylase OS=Gossypium hirsutum GN=LOC107886910	65.218	2.8658	2.6	2	3	2	1.336	1.434	1.455	0.705	0.769	0.726	0.855	0.761	0.824	1.109	0.073802	1.92	5.9352e-05	1.732	0.00022109	cytoplasm	GO:1901575 organic substance catabolic process; GO:0008152 metabolic process; GO:0005976 polysaccharide metabolic process; GO:0009057 macromolecule catabolic process; GO:0043170 macromolecule metabolic process; GO:0000272 polysaccharide catabolic process; GO:0044238 primary metabolic process; GO:0005975 carbohydrate metabolic process; GO:0009056 catabolic process; GO:0071704 organic substance met…		GO:0004553 hydrolase activity, hydrolyzing O-glycosyl compounds; GO:0016787 hydrolase activity; GO:0016160 amylase activity; GO:0016161 beta-amylase activity; GO:0003824 catalytic activity; GO:0016798 hydrolase activity, acting on glycosyl bonds;				IPR017853; IPR013781;	Glycoside hydrolase superfamily; Glycoside hydrolase, catalytic domain;
278	A0A1U8HT33	LOC107886914	geranylgeranyl transferase type-2 subunit beta-like isoform X2 OS=Gossypium hirsutum GN=LOC107886914	33.787	9.658	7.2	2	2	2	0.833	0.938	0.979	1.094	1.048	1.219	1.052	1.033	1.037	0.929	0.2541	0.818	0.038244	0.881	0.117324	chloroplast	GO:0018344 protein geranylgeranylation; GO:0044267 cellular protein metabolic process; GO:0044238 primary metabolic process; GO:0044237 cellular metabolic process; GO:0097354 prenylation; GO:0071704 organic substance metabolic process; GO:0008152 metabolic process; GO:0018342 protein prenylation; GO:0044260 cellular macromolecule metabolic process; GO:0006464 cellular protein modification process…		GO:0004661 protein geranylgeranyltransferase activity; GO:0016765 transferase activity, transferring alkyl or aryl (other than methyl) groups; GO:0004659 prenyltransferase activity; GO:0016740 transferase activity; GO:0003824 catalytic activity; GO:0008318 protein prenyltransferase activity; GO:0004663 Rab geranylgeranyltransferase activity;	K05956			IPR008930;	Terpenoid cyclases/protein prenyltransferase alpha-alpha toroid;
279	A0A1U8HT40	LOC107889330	40S ribosomal protein S2-4-like OS=Gossypium hirsutum GN=LOC107889330	29.552	141.63	39.2	12	25	0																endoplasmic reticulum	GO:0006518 peptide metabolic process; GO:0043043 peptide biosynthetic process; GO:0044267 cellular protein metabolic process; GO:0006807 nitrogen compound metabolic process; GO:0009058 biosynthetic process; GO:0043603 cellular amide metabolic process; GO:0044238 primary metabolic process; GO:1901566 organonitrogen compound biosynthetic process; GO:1901576 organic substance biosynthetic process; G…	GO:0005840 ribosome; GO:0043229 intracellular organelle; GO:0043232 intracellular non-membrane-bounded organelle; GO:0015935 small ribosomal subunit; GO:0044446 intracellular organelle part; GO:0005737 cytoplasm; GO:0032991 macromolecular complex; GO:0044424 intracellular part; GO:0005623 cell; GO:0044422 organelle part; GO:0043228 non-membrane-bounded organelle; GO:0043226 organelle; GO:0044391 …	GO:0097159 organic cyclic compound binding; GO:1901363 heterocyclic compound binding; GO:0003723 RNA binding; GO:0005488 binding; GO:0003676 nucleic acid binding; GO:0005198 structural molecule activity; GO:0003735 structural constituent of ribosome;	K02981	RP-S2e; small subunit ribosomal protein S2e	ghi03010 Ribosome - Gossypium hirsutum (upland cotton);	IPR014720; IPR005324; IPR020568; IPR014721; IPR013810;	Double-stranded RNA-binding domain; Ribosomal protein S5, C-terminal; Ribosomal protein S5 domain 2-type fold; Ribosomal protein S5 domain 2-type fold, subgroup; Ribosomal protein S5, N-terminal;
280	A0A1U8HT42	LOC107887411	NEDD8-activating enzyme E1 regulatory subunit OS=Gossypium hirsutum GN=LOC107887411	58.214	10.931	20.4	8	9	1	0.933	1.024	1.047	1.121	1.097	1.229	0.845	1.027	0.935	0.814	0.03516	0.871	0.050144	1.07	0.35322	cytoplasm	GO:0045116 protein neddylation; GO:0008152 metabolic process; GO:0032446 protein modification by small protein conjugation; GO:0044260 cellular macromolecule metabolic process; GO:0044267 cellular protein metabolic process; GO:0006464 cellular protein modification process; GO:0043170 macromolecule metabolic process; GO:0019538 protein metabolic process; GO:0070647 protein modification by small pr…		GO:0008641 small protein activating enzyme activity; GO:0019781 NEDD8 activating enzyme activity; GO:0016877 ligase activity, forming carbon-sulfur bonds; GO:0003824 catalytic activity; GO:0016874 ligase activity;	K04532			IPR000594; IPR016040;	THIF-type NAD/FAD binding fold; NAD(P)-binding domain;
281	A0A1U8HT51	LOC107887417	"Ubiquinone biosynthesis protein COQ4 homolog, mitochondrial OS=Gossypium hirsutum GN=LOC107887417"	25.542	1.6401	3.6	1	1	1																chloroplast	GO:0051188 cofactor biosynthetic process; GO:0042181 ketone biosynthetic process; GO:1901663 quinone biosynthetic process; GO:0006744 ubiquinone biosynthetic process; GO:0006733 oxidoreduction coenzyme metabolic process; GO:0044711 single-organism biosynthetic process; GO:1901661 quinone metabolic process; GO:0044281 small molecule metabolic process; GO:0044763 single-organism cellular process; G…	GO:0016020 membrane; GO:0043229 intracellular organelle; GO:0044429 mitochondrial part; GO:0031090 organelle membrane; GO:0031967 organelle envelope; GO:0044446 intracellular organelle part; GO:0005737 cytoplasm; GO:0044424 intracellular part; GO:0005623 cell; GO:0044422 organelle part; GO:0005739 mitochondrion; GO:0005740 mitochondrial envelope; GO:0043231 intracellular membrane-bounded organell…		K18586
282	A0A1U8HT71	LOC107889350	ran-binding protein 10-like OS=Gossypium hirsutum GN=LOC107889350	52.288	2.415	1.9	1	1	1																chloroplast			GO:0005515 protein binding; GO:0005488 binding;				IPR024964; IPR006595; IPR001870; IPR006594; IPR013320; IPR013144; IPR003877;	CTLH/CRA C-terminal to LisH motif domain; CTLH, C-terminal LisH motif; B30.2/SPRY domain; LIS1 homology motif; Concanavalin A-like lectin/glucanase domain; CRA domain; SPRY domain;
283	A0A1U8HT92	LOC107889363	protein-tyrosine-phosphatase PTP1-like isoform X3 OS=Gossypium hirsutum GN=LOC107889363	39.75	2.0323	4.6	2	3	2	1.061	1.011	0.975	1.238	1.171	1.112	0.925	0.9	0.901	0.774	0.00138255	0.865	0.02174	1.118	0.0131577	nucleus	GO:0044267 cellular protein metabolic process; GO:0044238 primary metabolic process; GO:0006470 protein dephosphorylation; GO:0016311 dephosphorylation; GO:0044237 cellular metabolic process; GO:0006796 phosphate-containing compound metabolic process; GO:0071704 organic substance metabolic process; GO:0008152 metabolic process; GO:0006793 phosphorus metabolic process; GO:0044260 cellular macromol…		GO:0016787 hydrolase activity; GO:0004721 phosphoprotein phosphatase activity; GO:0004725 protein tyrosine phosphatase activity; GO:0003824 catalytic activity; GO:0042578 phosphoric ester hydrolase activity; GO:0016791 phosphatase activity; GO:0016788 hydrolase activity, acting on ester bonds;				IPR029021; IPR000387; IPR003595; IPR000242;	Protein-tyrosine phosphatase-like; Tyrosine specific protein phosphatases domain; Protein-tyrosine phosphatase, catalytic; PTP type protein phosphatase;
284	A0A1U8HT96	LOC107887441	probable protein phosphatase 2C 9 isoform X1 OS=Gossypium hirsutum GN=LOC107887441	30.816	24.73	14.9	3	5	3																nucleus			GO:0003824 catalytic activity;	K17506			IPR001932;	PPM-type phosphatase domain;
285	A0A1U8HTA0	LOC107889370	"histidinol-phosphate aminotransferase, chloroplastic-like OS=Gossypium hirsutum GN=LOC107889370"	46.81	27.455	14.1	4	5	4	0.967	0.98	0.914	1.028	1.096	1.112	0.999	0.945	1.009	0.913	0.044483	0.884	0.018819	0.969	0.34364	chloroplast	GO:0006725 cellular aromatic compound metabolic process; GO:0016053 organic acid biosynthetic process; GO:0052803 imidazole-containing compound metabolic process; GO:0044699 single-organism process; GO:0009058 biosynthetic process; GO:0000105 histidine biosynthetic process; GO:1901566 organonitrogen compound biosynthetic process; GO:0044237 cellular metabolic process; GO:0071704 organic substance…		GO:0097159 organic cyclic compound binding; GO:1901363 heterocyclic compound binding; GO:0016769 transferase activity, transferring nitrogenous groups; GO:0003824 catalytic activity; GO:0005488 binding; GO:0043167 ion binding; GO:0043168 anion binding; GO:0008483 transaminase activity; GO:0004400 histidinol-phosphate transaminase activity; GO:0048037 cofactor binding; GO:0016740 transferase activ…	K00817	hisC; histidinol-phosphate aminotransferase [EC:2.6.1.9]	ghi00350 Tyrosine metabolism - Gossypium hirsutum (upland cotton); ghi00340 Histidine metabolism - Gossypium hirsutum (upland cotton); ghi01100 Metabolic pathways - Gossypium hirsutum (upland cotton); ghi00960 Tropane, piperidine and pyridine alkaloid biosynthesis - Gossypium hirsutum (upland cotton); ghi00360 Phenylalanine metabolism - Gossypium hirsutum (upland cotton); ghi00400 Phenylalanine, …	IPR004839; IPR015424; IPR015422; IPR015421;	Aminotransferase, class I/classII; Pyridoxal phosphate-dependent transferase; Pyridoxal phosphate-dependent transferase, major region, subdomain 2; Pyridoxal phosphate-dependent transferase, major region, subdomain 1;
286	A0A1U8HTA4	LOC107886975	"4-hydroxy-3-methylbut-2-enyl diphosphate reductase, chloroplastic-like OS=Gossypium hirsutum GN=LOC107886975"	52.116	29.935	20.7	9	12	5	0.993	1.07	1.028	1.134	1.212	1.32	0.784	0.835	0.942	0.699	0.0066371	0.843	0.025959	1.207	0.03038	chloroplast	GO:0008654 phospholipid biosynthetic process; GO:0044699 single-organism process; GO:0009058 biosynthetic process; GO:0044255 cellular lipid metabolic process; GO:0044237 cellular metabolic process; GO:0050993 dimethylallyl diphosphate metabolic process; GO:0006796 phosphate-containing compound metabolic process; GO:0008610 lipid biosynthetic process; GO:0071704 organic substance metabolic proces…		GO:0016725 oxidoreductase activity, acting on CH or CH2 groups; GO:0016726 oxidoreductase activity, acting on CH or CH2 groups, NAD or NADP as acceptor; GO:0003824 catalytic activity; GO:0005488 binding; GO:0043167 ion binding; GO:0043169 cation binding; GO:0046872 metal ion binding; GO:0051745 4-hydroxy-3-methylbut-2-en-1-yl diphosphate reductase activity; GO:0016491 oxidoreductase activity;	K03527	ispH; 4-hydroxy-3-methylbut-2-en-1-yl diphosphate reductase [EC:1.17.7.4]	ghi01110 Biosynthesis of secondary metabolites - Gossypium hirsutum (upland cotton); ghi01100 Metabolic pathways - Gossypium hirsutum (upland cotton); ghi00900 Terpenoid backbone biosynthesis - Gossypium hirsutum (upland cotton);
287	A0A1U8HTB1	LOC107887447	Ubiquinol oxidase OS=Gossypium hirsutum GN=LOC107887447	39.462	3.4289	7.3	3	3	1	0.694	0.727	0.629	1.855	1.773	1.896	0.729	0.796	0.819	0.424	2.4268e-05	0.371	2.4893e-05	0.875	0.071385	chloroplast	GO:0044699 single-organism process; GO:0008152 metabolic process; GO:0055114 oxidation-reduction process; GO:0044710 single-organism metabolic process;		GO:0016682 oxidoreductase activity, acting on diphenols and related substances as donors, oxygen as acceptor; GO:0016679 oxidoreductase activity, acting on diphenols and related substances as donors; GO:0003824 catalytic activity; GO:0009916 alternative oxidase activity; GO:0016491 oxidoreductase activity;	K17893
288	A0A1U8HTC5	LOC107889351	Carboxypeptidase OS=Gossypium hirsutum GN=LOC107889351	52.333	51.787	19.3	7	8	2	0.758	0.732	0.731	2.088	1.984	1.988	0.549	0.627	0.64	0.3	1.93664e-05	0.367	5.1998e-07	1.223	0.0147414	chloroplast	GO:0006508 proteolysis; GO:0008152 metabolic process; GO:0043170 macromolecule metabolic process; GO:0019538 protein metabolic process; GO:0044238 primary metabolic process; GO:0071704 organic substance metabolic process;		GO:0004180 carboxypeptidase activity; GO:0008233 peptidase activity; GO:0008238 exopeptidase activity; GO:0003824 catalytic activity; GO:0017171 serine hydrolase activity; GO:0008236 serine-type peptidase activity; GO:0070011 peptidase activity, acting on L-amino acid peptides; GO:0016787 hydrolase activity; GO:0004185 serine-type carboxypeptidase activity; GO:0070008 serine-type exopeptidase act…	K16297			IPR029058;	Alpha/Beta hydrolase fold;
289	A0A1U8HTD2	LOC107886997	"methylmalonate-semialdehyde dehydrogenase [acylating], mitochondrial-like OS=Gossypium hirsutum GN=LOC107886997"	57.714	233.84	42.1	17	38	5	0.892	0.984	0.908	1.252	1.126	1.176	0.944	0.985	0.931	0.805	0.0035204	0.783	0.0047988	0.973	0.47068	chloroplast	GO:0044699 single-organism process; GO:0008152 metabolic process; GO:0055114 oxidation-reduction process; GO:0044710 single-organism metabolic process;		GO:0016620 oxidoreductase activity, acting on the aldehyde or oxo group of donors, NAD or NADP as acceptor; GO:0004491 methylmalonate-semialdehyde dehydrogenase (acylating) activity; GO:0003824 catalytic activity; GO:0016491 oxidoreductase activity; GO:0016903 oxidoreductase activity, acting on the aldehyde or oxo group of donors;	K00140	mmsA; malonate-semialdehyde dehydrogenase (acetylating) / methylmalonate-semialdehyde dehydrogenase [EC:1.2.1.18 1.2.1.27]	ghi00410 beta-Alanine metabolism - Gossypium hirsutum (upland cotton); ghi00280 Valine, leucine and isoleucine degradation - Gossypium hirsutum (upland cotton); ghi00640 Propanoate metabolism - Gossypium hirsutum (upland cotton); ghi00562 Inositol phosphate metabolism - Gossypium hirsutum (upland cotton); ghi01200 Carbon metabolism - Gossypium hirsutum (upland cotton); ghi01100 Metabolic pathways…	IPR016161; IPR015590; IPR016162; IPR016163;	Aldehyde/histidinol dehydrogenase; Aldehyde dehydrogenase domain; Aldehyde dehydrogenase N-terminal domain; Aldehyde dehydrogenase, C-terminal;
290	A0A1U8HTD7	LOC107887001	dynamin-related protein 3A-like isoform X2 OS=Gossypium hirsutum GN=LOC107887001	91.324	7.2465	13.6	11	16	1	1.034	0.891	1.112	0.882	0.871	1.051	0.955	1.122	1.128	1.143	0.174742	1.083	0.4231	0.948	0.5524	nucleus			GO:1901265 nucleoside phosphate binding; GO:0001882 nucleoside binding; GO:0043167 ion binding; GO:0016817 hydrolase activity, acting on acid anhydrides; GO:0016787 hydrolase activity; GO:0000166 nucleotide binding; GO:0017111 nucleoside-triphosphatase activity; GO:0097159 organic cyclic compound binding; GO:1901363 heterocyclic compound binding; GO:0032549 ribonucleoside binding; GO:0097367 carb…	K17065			IPR030381; IPR003130; IPR001401; IPR027417; IPR020850; IPR000375;	Dynamin-type guanine nucleotide-binding (G) domain; Dynamin GTPase effector; Dynamin, GTPase domain; P-loop containing nucleoside triphosphate hydrolase; GTPase effector domain; Dynamin central domain;
291	A0A1U8HTG2	LOC107889372	flowering locus K homology domain-like OS=Gossypium hirsutum GN=LOC107889372	40.714	1.9438	29.7	10	16	1																cytoplasm			GO:0097159 organic cyclic compound binding; GO:1901363 heterocyclic compound binding; GO:0003723 RNA binding; GO:0005488 binding; GO:0003676 nucleic acid binding;	K21444			IPR004087; IPR004088;	K Homology domain; K Homology domain, type 1;
292	A0A1U8HTH2	LOC107887508	Beta-adaptin-like protein OS=Gossypium hirsutum GN=LOC107887508	96.737	196.13	28.4	21	34	6	0.874	0.956	0.939	1.125	1.126	1.196	1.036	1.017	0.985	0.881	0.0073166	0.803	0.0029971	0.911	0.040061	cytoplasm	GO:0045184 establishment of protein localization; GO:0006810 transport; GO:0046907 intracellular transport; GO:0070727 cellular macromolecule localization; GO:0051649 establishment of localization in cell; GO:0016192 vesicle-mediated transport; GO:0006886 intracellular protein transport; GO:0071702 organic substance transport; GO:0008104 protein localization; GO:0033036 macromolecule localization…	GO:0016020 membrane; GO:0030119 AP-type membrane coat adaptor complex; GO:0098796 membrane protein complex; GO:0048475 coated membrane; GO:0005737 cytoplasm; GO:0032991 macromolecular complex; GO:0044424 intracellular part; GO:0005623 cell; GO:0044425 membrane part; GO:0005622 intracellular; GO:0044464 cell part; GO:0030131 clathrin adaptor complex; GO:0030118 clathrin coat; GO:0030117 membrane c…	GO:0022892 substrate-specific transporter activity; GO:0008565 protein transporter activity; GO:0005488 binding; GO:0005215 transporter activity;	K12392			IPR008152; IPR011989; IPR002553; IPR013037; IPR015151; IPR012295; IPR016024; IPR009028; IPR013041;	Clathrin adaptor, alpha/beta/gamma-adaptin, appendage, Ig-like subdomain; Armadillo-like helical; Clathrin/coatomer adaptor, adaptin-like, N-terminal; Clathrin adaptor, beta-adaptin, appendage, Ig-like subdomain; Beta-adaptin appendage, C-terminal subdomain; Beta2-adaptin/TBP, C-terminal domain; Armadillo-type fold; Coatomer/calthrin adaptor appendage, C-terminal subdomain; Coatomer/clathrin adap…
293	A0A1U8HTH5	LOC107889424	"glucan endo-1,3-beta-glucosidase-like isoform X2 OS=Gossypium hirsutum GN=LOC107889424"	37.001	80.312	34.9	8	13	8	0.566	0.572	0.545	2.096	2.134	1.947	0.714	0.823	0.728	0.367	4.213e-05	0.272	1.053e-06	0.743	0.0032394	chloroplast	GO:0008152 metabolic process; GO:0005975 carbohydrate metabolic process; GO:0044238 primary metabolic process; GO:0071704 organic substance metabolic process;		GO:0004553 hydrolase activity, hydrolyzing O-glycosyl compounds; GO:0016787 hydrolase activity; GO:0003824 catalytic activity; GO:0016798 hydrolase activity, acting on glycosyl bonds;				IPR017853; IPR013781;	Glycoside hydrolase superfamily; Glycoside hydrolase, catalytic domain;
294	A0A1U8HTH8	LOC107889432	aspartic proteinase nepenthesin-1-like OS=Gossypium hirsutum GN=LOC107889432	51.112	72.208	15.4	5	7	2	0.809	0.731	0.698	1.195	1.649	1.522	0.944	0.864	1.125	0.672	0.033441	0.513	0.0033829	0.763	0.040224	chloroplast	GO:0006508 proteolysis; GO:0008152 metabolic process; GO:0043170 macromolecule metabolic process; GO:0019538 protein metabolic process; GO:0044238 primary metabolic process; GO:0071704 organic substance metabolic process;		GO:0004175 endopeptidase activity; GO:0008233 peptidase activity; GO:0003824 catalytic activity; GO:0004190 aspartic-type endopeptidase activity; GO:0070011 peptidase activity, acting on L-amino acid peptides; GO:0016787 hydrolase activity; GO:0070001 aspartic-type peptidase activity;				IPR032799; IPR033121; IPR021109; IPR032861; IPR034161;	Xylanase inhibitor, C-terminal; Peptidase family A1 domain; Aspartic peptidase domain; Xylanase inhibitor, N-terminal; Pepsin-like domain, plant;
295	A0A1U8HTI2	LOC107887518	ubiquitin-activating enzyme E1 1-like OS=Gossypium hirsutum GN=LOC107887518	120.14	312.32	36.7	35	75	6	1.147	0.983	0.939	0.823	0.821	0.938	1.052	1.114	1.148	1.284	0.0078838	1.189	0.084277	0.926	0.2911	plasma membrane	GO:0008152 metabolic process; GO:0044260 cellular macromolecule metabolic process; GO:0044267 cellular protein metabolic process; GO:0006464 cellular protein modification process; GO:0043170 macromolecule metabolic process; GO:0019538 protein metabolic process; GO:0044238 primary metabolic process; GO:0043412 macromolecule modification; GO:0036211 protein modification process; GO:0044237 cellular…		GO:0008641 small protein activating enzyme activity; GO:0016877 ligase activity, forming carbon-sulfur bonds; GO:0003824 catalytic activity; GO:0016874 ligase activity;	K03178	UBE1; ubiquitin-activating enzyme E1 [EC:6.2.1.45]	ghi04120 Ubiquitin mediated proteolysis - Gossypium hirsutum (upland cotton);	IPR019572; IPR032418; IPR000594; IPR016040; IPR032420; IPR018965;	Ubiquitin-activating enzyme, catalytic cysteine domain; Ubiquitin-activating enzyme E1, FCCH domain; THIF-type NAD/FAD binding fold; NAD(P)-binding domain; Ubiquitin-activating enzyme E1, four-helix bundle; Ubiquitin-activating enzyme E1, C-terminal;
296	A0A1U8HTJ6	LOC107887061	G patch domain-containing protein TGH-like isoform X1 OS=Gossypium hirsutum GN=LOC107887061	112	4.3758	2.9	3	3	3	1.179	1.308	1.279	0.717	0.721	0.88	0.995	0.861	0.955	1.213	0.070664	1.625	0.0027766	1.34	0.0053396	nucleus	GO:0006396 RNA processing; GO:0006725 cellular aromatic compound metabolic process; GO:1901360 organic cyclic compound metabolic process; GO:0006807 nitrogen compound metabolic process; GO:0044238 primary metabolic process; GO:0044237 cellular metabolic process; GO:0071704 organic substance metabolic process; GO:0006397 mRNA processing; GO:0016070 RNA metabolic process; GO:0008152 metabolic proce…		GO:0097159 organic cyclic compound binding; GO:1901363 heterocyclic compound binding; GO:0003723 RNA binding; GO:0005488 binding; GO:0003676 nucleic acid binding;	K13123			IPR011666; IPR000061;	G patch domain-containing protein, N-terminal; SWAP/Surp;
297	A0A1U8HTK3	LOC107889409	probable prolyl 4-hydroxylase 7 OS=Gossypium hirsutum GN=LOC107889409	23.589	3.8893	23.6	5	8	1	0.717	0.851	0.837	1.147	1.291	1.092	1.166	1.059	1.138	0.953	0.46118	0.681	0.0064836	0.715	0.0054569	cytoplasm	GO:0044699 single-organism process; GO:0008152 metabolic process; GO:0055114 oxidation-reduction process; GO:0044710 single-organism metabolic process;		GO:0019842 vitamin binding; GO:0005506 iron ion binding; GO:0031418 L-ascorbic acid binding; GO:0043167 ion binding; GO:0043177 organic acid binding; GO:0016705 oxidoreductase activity, acting on paired donors, with incorporation or reduction of molecular oxygen; GO:0048029 monosaccharide binding; GO:0016491 oxidoreductase activity; GO:0031406 carboxylic acid binding; GO:0046914 transition metal …	K00472	P4HA; prolyl 4-hydroxylase [EC:1.14.11.2]	ghi00330 Arginine and proline metabolism - Gossypium hirsutum (upland cotton); ghi01100 Metabolic pathways - Gossypium hirsutum (upland cotton);	IPR006620; IPR005123;	Prolyl 4-hydroxylase, alpha subunit; Oxoglutarate/iron-dependent dioxygenase;
298	A0A1U8HTN1	LOC107889466	rhomboid-like protein 15 isoform X2 OS=Gossypium hirsutum GN=LOC107889466	44.054	14.072	5.2	1	1	1	1.062	0.95	0.961	0.918	1.026	1.079	1.113	1.031	0.986	1.035	0.5795	0.983	0.80482	0.95	0.36178	plasma membrane		GO:0031224 intrinsic component of membrane; GO:0016020 membrane; GO:0016021 integral component of membrane; GO:0044425 membrane part;	GO:0004252 serine-type endopeptidase activity; GO:0004175 endopeptidase activity; GO:0008233 peptidase activity; GO:0003824 catalytic activity; GO:0017171 serine hydrolase activity; GO:0005488 binding; GO:0008236 serine-type peptidase activity; GO:0070011 peptidase activity, acting on L-amino acid peptides; GO:0005515 protein binding; GO:0016787 hydrolase activity;				IPR015940; IPR022764; IPR009060;	Ubiquitin-associated domain; Peptidase S54, rhomboid domain; UBA-like;
299	A0A1U8HTN5	LOC107889467	protein-lysine N-methyltransferase n6amt2-like isoform X4 OS=Gossypium hirsutum GN=LOC107889467	19.235	3.2193	10.2	1	1	1																cytoplasm	GO:0008152 metabolic process; GO:0032259 methylation;		GO:0097159 organic cyclic compound binding; GO:1901363 heterocyclic compound binding; GO:0016741 transferase activity, transferring one-carbon groups; GO:0008168 methyltransferase activity; GO:0003824 catalytic activity; GO:0016740 transferase activity; GO:0005488 binding; GO:0003676 nucleic acid binding;
300	A0A1U8HTP2	LOC107887593	"pentatricopeptide repeat-containing protein At5g61990, mitochondrial-like OS=Gossypium hirsutum GN=LOC107887593"	107.46	9.5081	4.4	4	4	4	1.014	1.102	1.012	0.766	0.816	0.909	1.163	1.064	1.102	1.336	0.006579	1.256	0.0160961	0.94	0.177502	chloroplast			GO:0005515 protein binding; GO:0005488 binding;	K17964			IPR011990;	Tetratricopeptide-like helical domain;
301	A0A1U8HTP3	LOC107887097	"glycine-rich RNA-binding protein 4, mitochondrial-like OS=Gossypium hirsutum GN=LOC107887097"	27.154	61.225	23.1	4	4	1	1.018	1.132	1.055	0.701	0.602	0.624	1.233	1.256	1.169	1.898	0.00022191	1.663	0.00078066	0.876	0.024825	nucleus			GO:0097159 organic cyclic compound binding; GO:1901363 heterocyclic compound binding; GO:1901265 nucleoside phosphate binding; GO:0005488 binding; GO:0003676 nucleic acid binding; GO:0000166 nucleotide binding; GO:0036094 small molecule binding;	K12741	HNRNPA1_3; heterogeneous nuclear ribonucleoprotein A1/A3	ghi03040 Spliceosome - Gossypium hirsutum (upland cotton);	IPR000504; IPR012677; IPR003954;	RNA recognition motif domain; Nucleotide-binding alpha-beta plait domain; RNA recognition motif domain, eukaryote;
302	A0A1U8HTR2	LOC107887110	pumilio homolog 5-like OS=Gossypium hirsutum GN=LOC107887110	111.31	92.586	18.4	16	19	2	1.084	1.028	1.089	1.007	1.123	0.84	1.074	0.888	0.991	0.994	0.98748	1.078	0.3996	1.084	0.22508	nucleus			GO:0097159 organic cyclic compound binding; GO:1901363 heterocyclic compound binding; GO:0003723 RNA binding; GO:0005488 binding; GO:0003676 nucleic acid binding;	K17943			IPR012940; IPR011989; IPR016024; IPR033712; IPR033133;	Nucleic acid binding NABP; Armadillo-like helical; Armadillo-type fold; Pumilio, RNA binding domain; Pumilio homology domain;
303	A0A1U8HTT5	LOC107887127	heme-binding protein 2-like OS=Gossypium hirsutum GN=LOC107887127	23.589	25.682	19.3	4	6	4	0.576	0.651	0.518	1.997	1.901	1.981	0.739	0.71	0.755	0.375	1.0009e-06	0.297	5.8096e-05	0.792	0.025559	vacuolar membrane							IPR011256;	Regulatory factor, effector binding domain;
304	A0A1U8HTU4	LOC107889471	Eukaryotic translation initiation factor 3 subunit C OS=Gossypium hirsutum GN=LOC107889471	103.84	2.7868	9.5	9	10	1																cytoplasm	GO:0006518 peptide metabolic process; GO:0043043 peptide biosynthetic process; GO:0044267 cellular protein metabolic process; GO:0006807 nitrogen compound metabolic process; GO:0009058 biosynthetic process; GO:0043603 cellular amide metabolic process; GO:0044238 primary metabolic process; GO:1901566 organonitrogen compound biosynthetic process; GO:0044237 cellular metabolic process; GO:1901576 or…	GO:0044464 cell part; GO:0005622 intracellular; GO:0005737 cytoplasm; GO:0032991 macromolecular complex; GO:0044424 intracellular part; GO:0043234 protein complex; GO:0005623 cell; GO:0044444 cytoplasmic part; GO:0005852 eukaryotic translation initiation factor 3 complex;	GO:0097159 organic cyclic compound binding; GO:1901363 heterocyclic compound binding; GO:0008135 translation factor activity, RNA binding; GO:0003723 RNA binding; GO:0031369 translation initiation factor binding; GO:0005488 binding; GO:0003676 nucleic acid binding; GO:0003743 translation initiation factor activity; GO:0005515 protein binding;	K03252	EIF3C; translation initiation factor 3 subunit C	ghi03013 RNA transport - Gossypium hirsutum (upland cotton);	IPR000717; IPR011991; IPR008905;	Proteasome component (PCI) domain; Winged helix-turn-helix DNA-binding domain; Eukaryotic translation initiation factor 3 subunit C, N-terminal domain;
305	A0A1U8HTW0	LOC107887653	amidase 1-like isoform X2 OS=Gossypium hirsutum GN=LOC107887653	46.123	1.585	6.2	3	3	1																cytoplasm				K01426	E3.5.1.4; amidase [EC:3.5.1.4]	ghi00360 Phenylalanine metabolism - Gossypium hirsutum (upland cotton); ghi00330 Arginine and proline metabolism - Gossypium hirsutum (upland cotton); ghi00380 Tryptophan metabolism - Gossypium hirsutum (upland cotton);	IPR023631;	Amidase signature domain;
306	A0A1U8HTW6	LOC107887151	sialyltransferase-like protein 1 OS=Gossypium hirsutum GN=LOC107887151	54.994	19.022	14.9	6	7	6	0.97	1.009	1.04	1.017	1.186	0.999	0.975	0.966	1.026	0.927	0.27062	0.943	0.38772	1.018	0.56338	chloroplast	GO:0006486 protein glycosylation; GO:0043413 macromolecule glycosylation; GO:0009101 glycoprotein biosynthetic process; GO:0044763 single-organism cellular process; GO:0044267 cellular protein metabolic process; GO:0009100 glycoprotein metabolic process; GO:0044699 single-organism process; GO:0009058 biosynthetic process; GO:0044238 primary metabolic process; GO:0044237 cellular metabolic process…		GO:0008373 sialyltransferase activity; GO:0016757 transferase activity, transferring glycosyl groups; GO:0003824 catalytic activity; GO:0016740 transferase activity;
307	A0A1U8HTX5	LOC107887675	nuclear transcription factor Y subunit C-9-like OS=Gossypium hirsutum GN=LOC107887675	28.664	12.713	20.1	6	8	2	1.129	1.275	1.242	0.823	0.809	0.736	0.926	0.959	1.021	1.227	0.0103376	1.54	0.00104369	1.255	0.0083628	nucleus			GO:0005515 protein binding; GO:0046982 protein heterodimerization activity; GO:0005488 binding; GO:0046983 protein dimerization activity;	K08066			IPR009072; IPR003958;	Histone-fold; Transcription factor CBF/NF-Y/archaeal histone domain;
308	A0A1U8HTY2	LOC107887161	"putative 3,4-dihydroxy-2-butanone kinase OS=Gossypium hirsutum GN=LOC107887161"	61.777	317.06	39.6	18	28	13	0.996	0.915	0.989	1.025	1.032	0.97	1.075	1.049	1.106	1.067	0.059058	0.958	0.26682	0.898	0.025525	cytoplasm	GO:0019400 alditol metabolic process; GO:1901615 organic hydroxy compound metabolic process; GO:0006066 alcohol metabolic process; GO:0044281 small molecule metabolic process; GO:0044763 single-organism cellular process; GO:0006071 glycerol metabolic process; GO:0044699 single-organism process; GO:0044238 primary metabolic process; GO:0005975 carbohydrate metabolic process; GO:0019751 polyol meta…		GO:0005524 ATP binding; GO:1901265 nucleoside phosphate binding; GO:0016773 phosphotransferase activity, alcohol group as acceptor; GO:0004371 glycerone kinase activity; GO:0001882 nucleoside binding; GO:0043167 ion binding; GO:0000166 nucleotide binding; GO:0097159 organic cyclic compound binding; GO:1901363 heterocyclic compound binding; GO:0032549 ribonucleoside binding; GO:0097367 carbohydrat…	K00863	DAK; triose/dihydroxyacetone kinase / FAD-AMP lyase (cyclizing) [EC:2.7.1.28 2.7.1.29 4.6.1.15]	ghi00051 Fructose and mannose metabolism - Gossypium hirsutum (upland cotton); ghi01200 Carbon metabolism - Gossypium hirsutum (upland cotton); ghi00561 Glycerolipid metabolism - Gossypium hirsutum (upland cotton); ghi01100 Metabolic pathways - Gossypium hirsutum (upland cotton);	IPR004007; IPR004006;	DhaL domain; DhaK domain;
309	A0A1U8HTY4	LOC107889504	late embryogenesis abundant protein D-113 OS=Gossypium hirsutum GN=LOC107889504	17.459	323.31	71.5	7	29	1	1.042	1.092	1.201	1.123	0.911	0.856	0.652	0.845	0.734	0.772	0.081419	1.154	0.182661	1.495	0.0091	mitochondria	GO:0032502 developmental process; GO:0044707 single-multicellular organism process; GO:0044767 single-organism developmental process; GO:0044699 single-organism process; GO:0007275 multicellular organism development; GO:0009790 embryo development; GO:0048856 anatomical structure development; GO:0032501 multicellular organismal process;
310	A0A1U8HTZ3	LOC107887167	mediator of RNA polymerase II transcription subunit 25-like isoform X3 OS=Gossypium hirsutum GN=LOC107887167	77.759	3.9222	4.3	3	3	3	1.031	0.987	0.906	1.02	0.809	0.872	1.207	0.999	1.13	1.235	0.072761	1.083	0.3499	0.876	0.12464	nucleus				K15168
311	A0A1U8HU32	LOC107887199	tobamovirus multiplication protein 3-like OS=Gossypium hirsutum GN=LOC107887199	10.542	2.8785	10	1	1	1																chloroplast							IPR009457;	Domain of unknown function DUF1084;
312	A0A1U8HU38	LOC107889553	monodehydroascorbate reductase-like OS=Gossypium hirsutum GN=LOC107889553	46.936	72.262	48.6	18	46	3	0.773	0.755	0.799	1.411	1.36	1.351	1.03	1.019	1.002	0.74	4.1965e-05	0.565	1.56926e-05	0.763	0.000120206	cytoplasm	GO:0044699 single-organism process; GO:0008152 metabolic process; GO:0055114 oxidation-reduction process; GO:0044710 single-organism metabolic process;		GO:0097159 organic cyclic compound binding; GO:1901363 heterocyclic compound binding; GO:1901265 nucleoside phosphate binding; GO:0050660 flavin adenine dinucleotide binding; GO:0003824 catalytic activity; GO:0005488 binding; GO:0043167 ion binding; GO:0043168 anion binding; GO:0000166 nucleotide binding; GO:0048037 cofactor binding; GO:0016491 oxidoreductase activity; GO:0036094 small molecule b…	K08232	E1.6.5.4; monodehydroascorbate reductase (NADH) [EC:1.6.5.4]	ghi00053 Ascorbate and aldarate metabolism - Gossypium hirsutum (upland cotton); ghi01100 Metabolic pathways - Gossypium hirsutum (upland cotton);	IPR016156; IPR023753;	FAD/NAD-linked reductase, dimerisation domain; FAD/NAD(P)-binding domain;
313	A0A1U8HU45	LOC107889576	TLD domain-containing protein 1 OS=Gossypium hirsutum GN=LOC107889576	47.193	2.1608	5	2	2	2																nucleus							IPR006571; IPR011992;	TLDc domain; EF-hand domain pair;
314	A0A1U8HU61	LOC107889588	uncharacterized protein LOC107889588 OS=Gossypium hirsutum GN=LOC107889588	12.211	2.1299	22.2	2	2	2																mitochondria
315	A0A1U8HU92	LOC107889610	dnaJ protein P58IPK homolog OS=Gossypium hirsutum GN=LOC107889610	53.282	45.539	15.2	6	7	5	1.05	1.068	0.737	1.479	1.174	0.997	1.029	0.94	0.824	0.765	0.120355	0.782	0.21282	1.022	0.93392	chloroplast			GO:0005515 protein binding; GO:0005488 binding;	K09523	DNAJC3; DnaJ homolog subfamily C member 3	ghi04141 Protein processing in endoplasmic reticulum - Gossypium hirsutum (upland cotton);	IPR011990; IPR001623; IPR013026;	Tetratricopeptide-like helical domain; DnaJ domain; Tetratricopeptide repeat-containing domain;
316	A0A1U8HUA9	LOC107889615	Peroxidase OS=Gossypium hirsutum GN=LOC107889615	37.119	241.84	55.6	14	35	4	0.334	0.343	0.341	2.264	2.476	2.545	0.719	0.766	0.68	0.297	1.80908e-05	0.14	3.4466e-07	0.47	2.43e-05	chloroplast	GO:0008152 metabolic process; GO:0042743 hydrogen peroxide metabolic process; GO:0006950 response to stress; GO:0072593 reactive oxygen species metabolic process; GO:0055114 oxidation-reduction process; GO:0044710 single-organism metabolic process; GO:0006979 response to oxidative stress; GO:0044699 single-organism process; GO:0044248 cellular catabolic process; GO:0050896 response to stimulus; G…		GO:0097159 organic cyclic compound binding; GO:1901363 heterocyclic compound binding; GO:0020037 heme binding; GO:0003824 catalytic activity; GO:0005488 binding; GO:0016209 antioxidant activity; GO:0004601 peroxidase activity; GO:0046906 tetrapyrrole binding; GO:0016491 oxidoreductase activity; GO:0016684 oxidoreductase activity, acting on peroxide as acceptor;	K00430	E1.11.1.7; peroxidase [EC:1.11.1.7]	ghi01110 Biosynthesis of secondary metabolites - Gossypium hirsutum (upland cotton); ghi01100 Metabolic pathways - Gossypium hirsutum (upland cotton); ghi00940 Phenylpropanoid biosynthesis - Gossypium hirsutum (upland cotton);	IPR033905; IPR002016;	Secretory peroxidase; Haem peroxidase, plant/fungal/bacterial;
317	A0A1U8HUB2	LOC107889618	uncharacterized protein LOC107889618 OS=Gossypium hirsutum GN=LOC107889618	33.191	2.0462	3.3	1	1	1																chloroplast							IPR029058; IPR000073;	Alpha/Beta hydrolase fold; Alpha/beta hydrolase fold-1;
318	A0A1U8HUC2	LOC107889623	"interactor of constitutive active ROPs 2, chloroplastic-like isoform X2 OS=Gossypium hirsutum GN=LOC107889623"	69.546	8.6443	9.5	6	6	6	1.221	1.302	1.361	0.735	0.655	0.632	0.84	0.838	0.87	1.26	0.0077797	1.921	0.00029735	1.524	0.00023921	chloroplast
319	A0A1U8HUC6	LOC107889621	40S ribosomal protein S18 isoform X2 OS=Gossypium hirsutum GN=LOC107889621	16.677	44.407	57.9	8	20	8	1.17	1.168	1.165	0.794	0.69	0.782	1.028	0.984	1.006	1.332	0.0033635	1.546	0.0101815	1.161	0.0071587	cytoplasm	GO:0006518 peptide metabolic process; GO:0043043 peptide biosynthetic process; GO:0044267 cellular protein metabolic process; GO:0006807 nitrogen compound metabolic process; GO:0009058 biosynthetic process; GO:0043603 cellular amide metabolic process; GO:0044238 primary metabolic process; GO:1901566 organonitrogen compound biosynthetic process; GO:1901576 organic substance biosynthetic process; G…	GO:0005840 ribosome; GO:0043226 organelle; GO:0043229 intracellular organelle; GO:0043232 intracellular non-membrane-bounded organelle; GO:0044464 cell part; GO:0005622 intracellular; GO:0005737 cytoplasm; GO:0032991 macromolecular complex; GO:0044424 intracellular part; GO:1990904 ribonucleoprotein complex; GO:0005623 cell; GO:0030529 intracellular ribonucleoprotein complex; GO:0044444 cytoplasm…	GO:0097159 organic cyclic compound binding; GO:1901363 heterocyclic compound binding; GO:0003723 RNA binding; GO:0005488 binding; GO:0003676 nucleic acid binding; GO:0005198 structural molecule activity; GO:0003735 structural constituent of ribosome;	K02964	RP-S18e; small subunit ribosomal protein S18e	ghi03010 Ribosome - Gossypium hirsutum (upland cotton);	IPR010979;	Ribosomal protein S13-like, H2TH;
320	A0A1U8HUE4	LOC107889645	Peroxidase OS=Gossypium hirsutum GN=LOC107889645	37.913	30.453	20.6	6	7	6	0.866	0.978	0.918	1.571	1.533	1.594	0.68	0.703	0.728	0.449	1.948e-06	0.588	0.00013726	1.308	0.002644	chloroplast	GO:0008152 metabolic process; GO:0042743 hydrogen peroxide metabolic process; GO:0006950 response to stress; GO:0072593 reactive oxygen species metabolic process; GO:0055114 oxidation-reduction process; GO:0044710 single-organism metabolic process; GO:0006979 response to oxidative stress; GO:0044699 single-organism process; GO:0044248 cellular catabolic process; GO:0050896 response to stimulus; G…		GO:0097159 organic cyclic compound binding; GO:1901363 heterocyclic compound binding; GO:0020037 heme binding; GO:0003824 catalytic activity; GO:0005488 binding; GO:0016209 antioxidant activity; GO:0004601 peroxidase activity; GO:0046906 tetrapyrrole binding; GO:0016491 oxidoreductase activity; GO:0016684 oxidoreductase activity, acting on peroxide as acceptor;	K00430	E1.11.1.7; peroxidase [EC:1.11.1.7]	ghi01110 Biosynthesis of secondary metabolites - Gossypium hirsutum (upland cotton); ghi01100 Metabolic pathways - Gossypium hirsutum (upland cotton); ghi00940 Phenylpropanoid biosynthesis - Gossypium hirsutum (upland cotton);	IPR033905; IPR002016;	Secretory peroxidase; Haem peroxidase, plant/fungal/bacterial;
321	A0A1U8HUF8	LOC107887882	vicilin-like seed storage protein At2g18540 OS=Gossypium hirsutum GN=LOC107887882	43.869	33.989	18	6	9	3	1.074	1.111	1.111	0.84	0.881	0.806	1.107	0.994	1.052	1.248	0.0054029	1.304	0.00069517	1.045	0.24368	nucleus			GO:0046872 metal ion binding; GO:0043169 cation binding; GO:0005515 protein binding; GO:0005488 binding; GO:0043167 ion binding;				IPR018997; IPR007087; IPR009060;	PUB domain; Zinc finger, C2H2; UBA-like;
322	A0A1U8HUG0	LOC107887310	ATP-dependent 6-phosphofructokinase OS=Gossypium hirsutum GN=LOC107887310	53.23	16.501	23	12	16	5	0.896	0.916					1.163		0.664					0.992	0.92344	cytoskeleton	GO:0006757 ATP generation from ADP; GO:0009116 nucleoside metabolic process; GO:0042278 purine nucleoside metabolic process; GO:0006165 nucleoside diphosphate phosphorylation; GO:0046031 ADP metabolic process; GO:0019362 pyridine nucleotide metabolic process; GO:0006096 glycolytic process; GO:0009167 purine ribonucleoside monophosphate metabolic process; GO:0009117 nucleotide metabolic process; G…		GO:0003872 6-phosphofructokinase activity; GO:0005524 ATP binding; GO:1901265 nucleoside phosphate binding; GO:0016773 phosphotransferase activity, alcohol group as acceptor; GO:0001882 nucleoside binding; GO:0043167 ion binding; GO:0000166 nucleotide binding; GO:0097159 organic cyclic compound binding; GO:1901363 heterocyclic compound binding; GO:0032549 ribonucleoside binding; GO:0097367 carboh…	K00850	pfkA; 6-phosphofructokinase 1 [EC:2.7.1.11]	ghi00051 Fructose and mannose metabolism - Gossypium hirsutum (upland cotton); ghi03018 RNA degradation - Gossypium hirsutum (upland cotton); ghi01100 Metabolic pathways - Gossypium hirsutum (upland cotton); ghi00010 Glycolysis / Gluconeogenesis - Gossypium hirsutum (upland cotton); ghi01200 Carbon metabolism - Gossypium hirsutum (upland cotton); ghi01110 Biosynthesis of secondary metabolites - G…	IPR000023;	Phosphofructokinase domain;
323	A0A1U8HUG1	LOC107889656	oxysterol-binding protein-related protein 3A-like OS=Gossypium hirsutum GN=LOC107889656	51.767	88.406	34.4	12	19	3	0.877	0.733	0.75	1.365	1.3	1.324	1.114	1.099	0.932	0.788	0.015158	0.592	0.00081741	0.75	0.023338	chloroplast
324	A0A1U8HUH1	LOC107887324	uncharacterized protein LOC107887324 OS=Gossypium hirsutum GN=LOC107887324	15.201	21.513	18.6	3	5	0																Golgi apparatus
325	A0A1U8HUL0	LOC107887351	"pentatricopeptide repeat-containing protein At1g26460, mitochondrial-like isoform X2 OS=Gossypium hirsutum GN=LOC107887351"	69.205	31.019	13.8	8	10	2	1.07	1.222	1.177	0.682	0.722	0.555	1.094	1.171	1.106	1.721	0.0026762	1.771	0.0029562	1.029	0.57184	mitochondria			GO:0005515 protein binding; GO:0005488 binding;				IPR011990;	Tetratricopeptide-like helical domain;
326	A0A1U8HUQ3	LOC107887383	D-aminoacyl-tRNA deacylase-like OS=Gossypium hirsutum GN=LOC107887383	34.898	23.368	12.2	3	3	3	1.133	0.998	1.288	0.913	1.095	0.835	0.947	0.979	0.891	0.991	0.9689	1.203	0.162638	1.214	0.074058	chloroplast	GO:1901606 alpha-amino acid catabolic process; GO:0046416 D-amino acid metabolic process; GO:0044712 single-organism catabolic process; GO:0044281 small molecule metabolic process; GO:0044763 single-organism cellular process; GO:0006807 nitrogen compound metabolic process; GO:0044699 single-organism process; GO:0044282 small molecule catabolic process; GO:0044238 primary metabolic process; GO:190…		GO:0016787 hydrolase activity; GO:0052689 carboxylic ester hydrolase activity; GO:0003824 catalytic activity; GO:0051499 D-aminoacyl-tRNA deacylase activity; GO:0016788 hydrolase activity, acting on ester bonds;	K09716
327	A0A1U8HUQ4	LOC107889720	Pectate lyase OS=Gossypium hirsutum GN=LOC107889720	41.529	9.7168	12.2	4	4	4	0.968	1.067	1.041	0.854	0.939	0.919	1.076	1.121	1.047	1.196	0.0067783	1.134	0.037195	0.948	0.2036	peroxisome				K01728	pel; pectate lyase [EC:4.2.2.2]	ghi00040 Pentose and glucuronate interconversions - Gossypium hirsutum (upland cotton);	IPR011050; IPR002022; IPR012334;	Pectin lyase fold/virulence factor; Pectate lyase/Amb allergen; Pectin lyase fold;
328	A0A1U8HUR8	LOC107887391	"heat shock protein 90-5, chloroplastic isoform X1 OS=Gossypium hirsutum GN=LOC107887391"	89.948	23.69	34.4	22	36	1	1.014	0.954	0.934	0.879	0.945	1.004	1.217	1.082	1.04	1.181	0.053197	1.026	0.59012	0.869	0.059799	chloroplast	GO:0006457 protein folding; GO:0006950 response to stress; GO:0050896 response to stimulus; GO:0009987 cellular process;		GO:0005524 ATP binding; GO:1901265 nucleoside phosphate binding; GO:0001882 nucleoside binding; GO:0043167 ion binding; GO:0005515 protein binding; GO:0000166 nucleotide binding; GO:0097159 organic cyclic compound binding; GO:1901363 heterocyclic compound binding; GO:0032549 ribonucleoside binding; GO:0097367 carbohydrate derivative binding; GO:0032553 ribonucleotide binding; GO:0005488 binding; …	K09487	HSP90B; heat shock protein 90kDa beta	ghi04626 Plant-pathogen interaction - Gossypium hirsutum (upland cotton); ghi04141 Protein processing in endoplasmic reticulum - Gossypium hirsutum (upland cotton);	IPR020568; IPR020575; IPR003594;	Ribosomal protein S5 domain 2-type fold; Heat shock protein Hsp90, N-terminal; Histidine kinase-like ATPase, C-terminal domain;
329	A0A1U8HUS8	LOC107887393	mannosylglycoprotein endo-beta-mannosidase-like isoform X1 OS=Gossypium hirsutum GN=LOC107887393	109.96	269.91	20.6	14	18	2	0.892	0.878	0.967	1.284	1.289	1.274	0.895	0.983	0.929	0.73	0.0074806	0.711	0.0076826	0.975	0.56408	cytoplasm	GO:0008152 metabolic process; GO:0005975 carbohydrate metabolic process; GO:0044238 primary metabolic process; GO:0071704 organic substance metabolic process;		GO:0004553 hydrolase activity, hydrolyzing O-glycosyl compounds; GO:0016787 hydrolase activity; GO:0003824 catalytic activity; GO:0016798 hydrolase activity, acting on glycosyl bonds;	K18577			IPR006102; IPR017853; IPR013781; IPR006103; IPR013812; IPR008979;	Glycoside hydrolase, family 2, immunoglobulin-like beta-sandwich; Glycoside hydrolase superfamily; Glycoside hydrolase, catalytic domain; Glycoside hydrolase family 2, catalytic domain; Glycoside hydrolase, family 2/20, immunoglobulin-like beta-sandwich domain; Galactose-binding domain-like;
330	A0A1U8HUU4	LOC107889739	glutathione S-transferase U8-like OS=Gossypium hirsutum GN=LOC107889739	24.612	23.135	31.5	8	11	6	0.847	0.886	0.932	1.285	1.322	1.387	0.933	0.945	0.9	0.696	0.000164321	0.667	0.00033852	0.959	0.24934	cytoplasm			GO:0005515 protein binding; GO:0005488 binding;	K00799	GST; glutathione S-transferase [EC:2.5.1.18]	ghi00480 Glutathione metabolism - Gossypium hirsutum (upland cotton);	IPR004046; IPR010987; IPR004045; IPR012336;	Glutathione S-transferase, C-terminal; Glutathione S-transferase, C-terminal-like; Glutathione S-transferase, N-terminal; Thioredoxin-like fold;
331	A0A1U8HUV7	LOC107888081	uncharacterized protein LOC107888081 isoform X2 OS=Gossypium hirsutum GN=LOC107888081	20.821	11.416	11.4	2	2	2	0.387	0.356	0.34	2.511	2.382	2.457	0.695	0.758	0.624	0.283	2.3283e-05	0.147	6.1897e-07	0.521	0.00066251	chloroplast							IPR011256;	Regulatory factor, effector binding domain;
332	A0A1U8HUY2	LOC107889768	uncharacterized protein LOC107889768 isoform X3 OS=Gossypium hirsutum GN=LOC107889768	41.507	7.1231	11.5	3	3	3	0.977	1.079	1.11	1.183	1.068	1.137	0.948	0.859	0.886	0.795	0.0052806	0.934	0.23398	1.176	0.02914	cytoplasm			GO:2001070 starch binding; GO:0030246 carbohydrate binding; GO:0030247 polysaccharide binding; GO:0001871 pattern binding; GO:0005488 binding;				IPR013783; IPR013784; IPR002044;	Immunoglobulin-like fold; Carbohydrate-binding-like fold; Carbohydrate binding module family 20;
333	A0A1U8HV05	LOC107889787	embryonic protein DC-8-like OS=Gossypium hirsutum GN=LOC107889787	62.738	21.384	42.1	21	44	5	1.814	1.796	1.943	0.352	0.442	0.434	0.426	0.579	0.545	1.262	0.125804	4.522	3.9868e-05	3.583	0.000184271	mitochondria
334	A0A1U8HV09	LOC107887445	calmodulin-binding transcription activator 2-like isoform X3 OS=Gossypium hirsutum GN=LOC107887445	118.27	11.035	3.7	3	3	2	1.044	1.155	1.22	0.854	1.042	0.881	0.954	0.92	0.979	1.027	0.6597	1.231	0.052377	1.198	0.021705	nucleus		GO:0043226 organelle; GO:0043231 intracellular membrane-bounded organelle; GO:0043229 intracellular organelle; GO:0005634 nucleus; GO:0044464 cell part; GO:0005622 intracellular; GO:0044424 intracellular part; GO:0043227 membrane-bounded organelle; GO:0005623 cell;	GO:0097159 organic cyclic compound binding; GO:1901363 heterocyclic compound binding; GO:0003677 DNA binding; GO:0005515 protein binding; GO:0005488 binding; GO:0003676 nucleic acid binding;	K21596			IPR013783; IPR014756; IPR020683; IPR005559; IPR027417; IPR002909;	Immunoglobulin-like fold; Immunoglobulin E-set; Ankyrin repeat-containing domain; CG-1 DNA-binding domain; P-loop containing nucleoside triphosphate hydrolase; IPT domain;
335	A0A1U8HV18	LOC107889815	uncharacterized protein LOC107889815 OS=Gossypium hirsutum GN=LOC107889815	26.817	26.497	19.8	4	8	4	1.04	1.062	1.114	1.053	0.927	1.003	0.987	1.03	0.94	0.991	0.86788	1.078	0.146418	1.088	0.06488	nucleus				K17278			IPR001199;	Cytochrome b5-like heme/steroid binding domain;
336	A0A1U8HV45	LOC107888275	protein SHOOT GRAVITROPISM 6-like OS=Gossypium hirsutum GN=LOC107888275	188.52	22.868	3.1	4	4	4	0.956	0.862	0.863	1.364	1.408	1.556	0.907	0.836	0.786	0.584	0.00072224	0.619	0.0008006	1.06	0.33526	chloroplast			GO:0005488 binding;				IPR011989; IPR016024;	Armadillo-like helical; Armadillo-type fold;
337	A0A1U8HV63	LOC107889849	4-alpha-glucanotransferase DPE2-like isoform X2 OS=Gossypium hirsutum GN=LOC107889849	107.96	52.999	14.9	13	19	3	0.828	0.842	0.987	1.365	1.38	1.355	0.891	0.917	0.907	0.662	1.0029e-06	0.648	0.0161571	0.979	0.70498	cytoplasm	GO:0008152 metabolic process; GO:0005975 carbohydrate metabolic process; GO:0044238 primary metabolic process; GO:0071704 organic substance metabolic process;		GO:2001070 starch binding; GO:0030247 polysaccharide binding; GO:0004134 4-alpha-glucanotransferase activity; GO:0016758 transferase activity, transferring hexosyl groups; GO:0003824 catalytic activity; GO:0005488 binding; GO:0030246 carbohydrate binding; GO:0016757 transferase activity, transferring glycosyl groups; GO:0001871 pattern binding; GO:0016740 transferase activity; GO:0004133 glycogen…	K00705	malQ; 4-alpha-glucanotransferase [EC:2.4.1.25]	ghi00500 Starch and sucrose metabolism - Gossypium hirsutum (upland cotton); ghi01100 Metabolic pathways - Gossypium hirsutum (upland cotton);	IPR013783; IPR013784; IPR017853; IPR002044; IPR013781;	Immunoglobulin-like fold; Carbohydrate-binding-like fold; Glycoside hydrolase superfamily; Carbohydrate binding module family 20; Glycoside hydrolase, catalytic domain;
338	A0A1U8HVA6	LOC107889909	protein QUIRKY-like isoform X2 OS=Gossypium hirsutum GN=LOC107889909	88.191	22.18	11.3	7	11	2	1.698	1.446	1.49	0.564	0.497	0.537	0.945	1.151	0.369	1.543	0.45206	2.9	6.2897e-05	1.88	0.173239	plasma membrane			GO:0005515 protein binding; GO:0005488 binding;				IPR000008; IPR013583;	C2 domain; Phosphoribosyltransferase C-terminal;
339	A0A1U8HVB9	LOC107888328	Importin subunit alpha OS=Gossypium hirsutum GN=LOC107888328	58.307	54.581	18.9	8	18	2	0.929	0.881	0.929	1.156	1.071	1.057	1.091	1.057	1.035	0.969	0.38966	0.834	0.005403	0.861	0.0030183	nucleus	GO:0046907 intracellular transport; GO:0072594 establishment of protein localization to organelle; GO:0017038 protein import; GO:1902593 single-organism nuclear import; GO:0044699 single-organism process; GO:0051169 nuclear transport; GO:0071702 organic substance transport; GO:0015031 protein transport; GO:1902582 single-organism intracellular transport; GO:0051234 establishment of localization; …	GO:0043226 organelle; GO:0043231 intracellular membrane-bounded organelle; GO:0043229 intracellular organelle; GO:0005634 nucleus; GO:0044464 cell part; GO:0005622 intracellular; GO:0005737 cytoplasm; GO:0044424 intracellular part; GO:0043227 membrane-bounded organelle; GO:0005623 cell;	GO:0022892 substrate-specific transporter activity; GO:0005515 protein binding; GO:0008565 protein transporter activity; GO:0005488 binding; GO:0005215 transporter activity;				IPR002652; IPR011989; IPR016024;	Importin-alpha, importin-beta-binding domain; Armadillo-like helical; Armadillo-type fold;
340	A0A1U8HVD8	LOC107887567	E3 ubiquitin-protein ligase HOS1-like OS=Gossypium hirsutum GN=LOC107887567	107.63	3.0148	5.3	4	4	1	0.947	1.119	1.047	0.884	0.936	0.912	1.063	1.029	1.098	1.168	0.0034398	1.139	0.066242	0.976	0.63812	nucleus			GO:0043169 cation binding; GO:0046872 metal ion binding; GO:0005515 protein binding; GO:0008270 zinc ion binding; GO:0046914 transition metal ion binding; GO:0005488 binding; GO:0043167 ion binding;	K16278			IPR001841; IPR025151;	Zinc finger, RING-type; ELYS-like domain;
341	A0A1U8HVG0	LOC107888358	ADP-glucose phosphorylase-like OS=Gossypium hirsutum GN=LOC107888358	38.378	4.9777	8.1	3	3	1	1.028	0.983	1.148	1.262	1.156	1.042	0.862	0.866	0.928	0.768	0.0122	0.913	0.27924	1.189	0.029642	nucleus	GO:0044723 single-organism carbohydrate metabolic process; GO:0008152 metabolic process; GO:0044710 single-organism metabolic process; GO:0044281 small molecule metabolic process; GO:0005996 monosaccharide metabolic process; GO:0044699 single-organism process; GO:0044238 primary metabolic process; GO:0005975 carbohydrate metabolic process; GO:0006012 galactose metabolic process; GO:0019318 hexose…		GO:0008108 UDP-glucose:hexose-1-phosphate uridylyltransferase activity; GO:0046914 transition metal ion binding; GO:0016779 nucleotidyltransferase activity; GO:0003824 catalytic activity; GO:0005488 binding; GO:0043167 ion binding; GO:0046872 metal ion binding; GO:0043169 cation binding; GO:0008270 zinc ion binding; GO:0070569 uridylyltransferase activity; GO:0016740 transferase activity; GO:0016…	K00965	galT; UDPglucose--hexose-1-phosphate uridylyltransferase [EC:2.7.7.12]	ghi00520 Amino sugar and nucleotide sugar metabolism - Gossypium hirsutum (upland cotton); ghi01100 Metabolic pathways - Gossypium hirsutum (upland cotton); ghi00052 Galactose metabolism - Gossypium hirsutum (upland cotton);	IPR005849; IPR011146;	Galactose-1-phosphate uridyl transferase, N-terminal; HIT-like domain;
342	A0A1U8HVI1	LOC107887608	40S ribosomal protein S15a-5-like OS=Gossypium hirsutum GN=LOC107887608	11.73	2.302	20	2	2	2	1.246	1.3	1.049	0.502	0.673	0.597	1.174	1.116	1.077	1.9	0.00186087	2.029	0.0027161	1.068	0.4275	cytoplasm	GO:0006518 peptide metabolic process; GO:0043043 peptide biosynthetic process; GO:0044267 cellular protein metabolic process; GO:0006807 nitrogen compound metabolic process; GO:0009058 biosynthetic process; GO:0043603 cellular amide metabolic process; GO:0044238 primary metabolic process; GO:1901566 organonitrogen compound biosynthetic process; GO:1901576 organic substance biosynthetic process; G…	GO:0005840 ribosome; GO:0043226 organelle; GO:0043229 intracellular organelle; GO:0043232 intracellular non-membrane-bounded organelle; GO:0044464 cell part; GO:0005622 intracellular; GO:0005737 cytoplasm; GO:0032991 macromolecular complex; GO:0044424 intracellular part; GO:1990904 ribonucleoprotein complex; GO:0005623 cell; GO:0030529 intracellular ribonucleoprotein complex; GO:0044444 cytoplasm…	GO:0003735 structural constituent of ribosome; GO:0005198 structural molecule activity;	K02957	RP-S15Ae; small subunit ribosomal protein S15Ae	ghi03010 Ribosome - Gossypium hirsutum (upland cotton);
343	A0A1U8HVJ8	LOC107888386	Transmembrane 9 superfamily member OS=Gossypium hirsutum GN=LOC107888386	74.33	20.601	9.6	6	8	0																plasma membrane		GO:0031224 intrinsic component of membrane; GO:0016020 membrane; GO:0016021 integral component of membrane; GO:0044425 membrane part;		K17086			IPR020846;	Major facilitator superfamily domain;
344	A0A1U8HVK7	LOC107890052	bifunctional epoxide hydrolase 2-like OS=Gossypium hirsutum GN=LOC107890052	32.604	3.0897	4.3	1	1	1																cytoplasm			GO:0003824 catalytic activity;				IPR029058; IPR000073;	Alpha/Beta hydrolase fold; Alpha/beta hydrolase fold-1;
345	A0A1U8HVL3	LOC107887632	acyl-CoA-binding domain-containing protein 4-like OS=Gossypium hirsutum GN=LOC107887632	73.867	89.378	24.4	14	16	11	0.96	0.915	0.844	1.227	1.098	1.06	1.049	1.038	1.017	0.917	0.132758	0.803	0.0195606	0.876	0.025823	cytoplasm			GO:0000062 fatty-acyl-CoA binding; GO:0005488 binding; GO:0043167 ion binding; GO:0005515 protein binding; GO:0043168 anion binding; GO:0048037 cofactor binding; GO:1901681 sulfur compound binding; GO:0050662 coenzyme binding;				IPR000582; IPR015915; IPR014352;	Acyl-CoA-binding protein, ACBP; Kelch-type beta propeller; FERM/acyl-CoA-binding protein, 3-helical bundle;
346	A0A1U8HVM3	LOC107888407	vesicle-associated membrane protein 711-like OS=Gossypium hirsutum GN=LOC107888407	25.142	11.479	46.8	9	22	2	0.653	0.718	0.71	1.676	1.764	1.667	0.922	0.781	0.905	0.511	0.00026164	0.407	1.68006e-05	0.798	0.020741	nucleus	GO:0006810 transport; GO:0051179 localization; GO:0016192 vesicle-mediated transport; GO:0051234 establishment of localization;	GO:0031224 intrinsic component of membrane; GO:0016020 membrane; GO:0016021 integral component of membrane; GO:0044425 membrane part;		K08515	VAMP7; vesicle-associated membrane protein 7	ghi04130 SNARE interactions in vesicular transport - Gossypium hirsutum (upland cotton);	IPR010908; IPR001388;	Longin domain; Synaptobrevin;
347	A0A1U8HVP5	LOC107890090	Trafficking protein particle complex subunit OS=Gossypium hirsutum GN=LOC107890090	18.879	1.4606	38.5	7	8	1																cytoplasm	GO:0006810 transport; GO:0048193 Golgi vesicle transport; GO:0051179 localization; GO:0051234 establishment of localization; GO:0016192 vesicle-mediated transport;	GO:0044464 cell part; GO:0005622 intracellular; GO:0030008 TRAPP complex; GO:0032991 macromolecular complex; GO:0044424 intracellular part; GO:0043234 protein complex; GO:0005623 cell; GO:0099023 tethering complex;		K20302			IPR024096;	NO signalling/Golgi transport ligand-binding domain;
348	A0A1U8HVR8	LOC107888446	Alpha-mannosidase OS=Gossypium hirsutum GN=LOC107888446	114.91	267.98	30.1	26	56	5	1.056	1.024	1.091	1.351	1.407	1.463	0.693	0.589	0.749	0.481	0.0005837	0.751	0.00062275	1.561	0.0035373	vacuolar membrane	GO:0044723 single-organism carbohydrate metabolic process; GO:0008152 metabolic process; GO:0044710 single-organism metabolic process; GO:0044281 small molecule metabolic process; GO:0005996 monosaccharide metabolic process; GO:0006013 mannose metabolic process; GO:0044699 single-organism process; GO:0005975 carbohydrate metabolic process; GO:0044238 primary metabolic process; GO:0019318 hexose m…		GO:0015923 mannosidase activity; GO:0046914 transition metal ion binding; GO:0003824 catalytic activity; GO:0005488 binding; GO:0004559 alpha-mannosidase activity; GO:0043167 ion binding; GO:0016798 hydrolase activity, acting on glycosyl bonds; GO:0043169 cation binding; GO:0004553 hydrolase activity, hydrolyzing O-glycosyl compounds; GO:0030246 carbohydrate binding; GO:0046872 metal ion binding;…	K01191	MAN2C1; alpha-mannosidase [EC:3.2.1.24]	ghi00511 Other glycan degradation - Gossypium hirsutum (upland cotton);	IPR027291; IPR028995; IPR000602; IPR011682; IPR015341; IPR011013; IPR011330; IPR013780;	Glycoside hydrolase 38/57, N-terminal domain; Glycoside hydrolase families 57/38, central domain; Glycoside hydrolase family 38, N-terminal domain; Glycosyl hydrolase family 38, C-terminal; Glycoside hydrolase family 38, central domain; Galactose mutarotase-like domain; Glycoside hydrolase/deacetylase, beta/alpha-barrel; Glycosyl hydrolase, all-beta;
349	A0A1U8HVX2	LOC107888482	ultraviolet-B receptor UVR8-like OS=Gossypium hirsutum GN=LOC107888482	47.551	63.797	25.4	9	13	2	1.298	1.342	1.288	0.608	0.589	0.695	1.021	1.019	0.994	1.604	0.00076275	2.076	0.00014491	1.295	7.5878e-05	nucleus							IPR009091;	Regulator of chromosome condensation 1/beta-lactamase-inhibitor protein II;
350	A0A1U8HVX6	LOC107888483	short-chain type dehydrogenase/reductase-like OS=Gossypium hirsutum GN=LOC107888483	33.638	2.4878	4.2	2	2	2	0.886	0.934	0.921	1.179	1.112	1.171	1.019	1.062	0.988	0.886	0.0124398	0.792	0.00065787	0.893	0.0125828	mitochondria				K00059	fabG; 3-oxoacyl-[acyl-carrier protein] reductase [EC:1.1.1.100]	ghi00780 Biotin metabolism - Gossypium hirsutum (upland cotton); ghi01040 Biosynthesis of unsaturated fatty acids - Gossypium hirsutum (upland cotton); ghi01212 Fatty acid metabolism - Gossypium hirsutum (upland cotton); ghi01100 Metabolic pathways - Gossypium hirsutum (upland cotton); ghi00061 Fatty acid biosynthesis - Gossypium hirsutum (upland cotton);	IPR016040;	NAD(P)-binding domain;
351	A0A1U8HVY6	LOC107888492	short-chain type dehydrogenase/reductase-like OS=Gossypium hirsutum GN=LOC107888492	27.684	8.7043	15.1	4	5	4	0.888	0.88	0.891	1.421	1.433	1.428	0.893	0.822	0.874	0.605	0.002441	0.621	2.2585e-08	1.027	0.39062	chloroplast			GO:0003824 catalytic activity; GO:0016491 oxidoreductase activity;	K00059	fabG; 3-oxoacyl-[acyl-carrier protein] reductase [EC:1.1.1.100]	ghi00780 Biotin metabolism - Gossypium hirsutum (upland cotton); ghi01040 Biosynthesis of unsaturated fatty acids - Gossypium hirsutum (upland cotton); ghi01212 Fatty acid metabolism - Gossypium hirsutum (upland cotton); ghi01100 Metabolic pathways - Gossypium hirsutum (upland cotton); ghi00061 Fatty acid biosynthesis - Gossypium hirsutum (upland cotton);	IPR016040;	NAD(P)-binding domain;
352	A0A1U8HW01	LOC107888509	protein CHROMATIN REMODELING 24-like OS=Gossypium hirsutum GN=LOC107888509	119.7	5.9699	2.3	2	2	2																cytoplasm			GO:0005524 ATP binding; GO:1901265 nucleoside phosphate binding; GO:0001882 nucleoside binding; GO:0043167 ion binding; GO:0000166 nucleotide binding; GO:0097159 organic cyclic compound binding; GO:1901363 heterocyclic compound binding; GO:0032549 ribonucleoside binding; GO:0097367 carbohydrate derivative binding; GO:0032553 ribonucleotide binding; GO:0005488 binding; GO:0032550 purine ribonucleo…	K20093			IPR014001; IPR027417; IPR001650; IPR000330;	Helicase superfamily 1/2, ATP-binding domain; P-loop containing nucleoside triphosphate hydrolase; Helicase, C-terminal; SNF2-related, N-terminal domain;
353	A0A1U8HW27	LOC107888519	DNA helicase OS=Gossypium hirsutum GN=LOC107888519	106.32	14.332	23.3	19	25	2	1.17	1.206	1.284	0.558	0.709	0.599	1.167	0.997	1.071	1.734	0.0027976	1.961	0.00087906	1.131	0.078601	nucleus	GO:0006260 DNA replication; GO:0006725 cellular aromatic compound metabolic process; GO:0006259 DNA metabolic process; GO:1901360 organic cyclic compound metabolic process; GO:0006807 nitrogen compound metabolic process; GO:0009058 biosynthetic process; GO:0044238 primary metabolic process; GO:1901576 organic substance biosynthetic process; GO:0044237 cellular metabolic process; GO:0044249 cellul…	GO:0043226 organelle; GO:0043231 intracellular membrane-bounded organelle; GO:0043229 intracellular organelle; GO:0005634 nucleus; GO:0044464 cell part; GO:0005622 intracellular; GO:0032991 macromolecular complex; GO:0044424 intracellular part; GO:0042555 MCM complex; GO:0043234 protein complex; GO:0043227 membrane-bounded organelle; GO:0005623 cell;	GO:0003677 DNA binding; GO:0005524 ATP binding; GO:1901265 nucleoside phosphate binding; GO:0004386 helicase activity; GO:0001882 nucleoside binding; GO:0043167 ion binding; GO:0016817 hydrolase activity, acting on acid anhydrides; GO:0016787 hydrolase activity; GO:0000166 nucleotide binding; GO:0017111 nucleoside-triphosphatase activity; GO:1901363 heterocyclic compound binding; GO:0097159 organ…	K02540	MCM2; DNA replication licensing factor MCM2 [EC:3.6.4.12]	ghi03030 DNA replication - Gossypium hirsutum (upland cotton);	IPR012340; IPR001208; IPR033762; IPR027417; IPR027925;	Nucleic acid-binding, OB-fold; MCM domain; MCM OB domain; P-loop containing nucleoside triphosphate hydrolase; MCM N-terminal domain;
354	A0A1U8HW50	LOC107888541	Ribosome biogenesis protein WDR12 homolog OS=Gossypium hirsutum GN=LOC107888541	48.149	42.343	21.1	7	9	7	1.209	1.264	1.142	0.685	0.719	0.626	1.081	1.041	1.102	1.588	0.00045665	1.781	0.00032134	1.121	0.028062	cytoskeleton	GO:0044085 cellular component biogenesis; GO:0042254 ribosome biogenesis; GO:0022613 ribonucleoprotein complex biogenesis; GO:0071840 cellular component organization or biogenesis;		GO:0005515 protein binding; GO:0005488 binding;	K14863			IPR012972; IPR017986; IPR015943;	NLE; WD40-repeat-containing domain; WD40/YVTN repeat-like-containing domain;
355	A0A1U8HW63	LOC107888547	"glucan endo-1,3-beta-glucosidase 8-like OS=Gossypium hirsutum GN=LOC107888547"	52.287	73.464	13.6	5	7	1	1.024	0.983	0.876	1.435	1.725	1.249	0.885	0.715	0.696	0.521	0.0057231	0.654	0.0161241	1.256	0.060437	extracellular	GO:0008152 metabolic process; GO:0005975 carbohydrate metabolic process; GO:0044238 primary metabolic process; GO:0071704 organic substance metabolic process;		GO:0004553 hydrolase activity, hydrolyzing O-glycosyl compounds; GO:0016787 hydrolase activity; GO:0003824 catalytic activity; GO:0016798 hydrolase activity, acting on glycosyl bonds;				IPR012946; IPR017853; IPR013781;	X8 domain; Glycoside hydrolase superfamily; Glycoside hydrolase, catalytic domain;
356	A0A1U8HWC1	LOC107890422	40S ribosomal protein S9-2-like OS=Gossypium hirsutum GN=LOC107890422	23.079	2.267	34	7	11	1																nucleus	GO:0006518 peptide metabolic process; GO:0043043 peptide biosynthetic process; GO:0044267 cellular protein metabolic process; GO:0006807 nitrogen compound metabolic process; GO:0009058 biosynthetic process; GO:0043603 cellular amide metabolic process; GO:0044238 primary metabolic process; GO:1901566 organonitrogen compound biosynthetic process; GO:1901576 organic substance biosynthetic process; G…	GO:0043229 intracellular organelle; GO:0005840 ribosome; GO:0043232 intracellular non-membrane-bounded organelle; GO:0015935 small ribosomal subunit; GO:0005737 cytoplasm; GO:0044446 intracellular organelle part; GO:0032991 macromolecular complex; GO:0044424 intracellular part; GO:0005623 cell; GO:0044422 organelle part; GO:0043228 non-membrane-bounded organelle; GO:0043226 organelle; GO:0044464 …	GO:0097159 organic cyclic compound binding; GO:1901363 heterocyclic compound binding; GO:0003723 RNA binding; GO:0005488 binding; GO:0003676 nucleic acid binding; GO:0005198 structural molecule activity; GO:0003735 structural constituent of ribosome; GO:0019843 rRNA binding;	K02997	RP-S9e; small subunit ribosomal protein S9e	ghi03010 Ribosome - Gossypium hirsutum (upland cotton);	IPR001912; IPR002942;	Ribosomal protein S4/S9, N-terminal; RNA-binding S4 domain;
357	A0A1U8HWC5	LOC107888594	Structural maintenance of chromosomes protein OS=Gossypium hirsutum GN=LOC107888594	141.94	8.7454	2.6	3	3	3	1.203	1.245	1.111	0.614	0.568	0.57	1.146	1.131	1.14	1.95	0.00147586	2.031	7.6992e-05	1.042	0.36362	cytoplasm	GO:0016043 cellular component organization; GO:0051276 chromosome organization; GO:0009987 cellular process; GO:0006996 organelle organization; GO:0071840 cellular component organization or biogenesis;	GO:0043226 organelle; GO:0043229 intracellular organelle; GO:0043232 intracellular non-membrane-bounded organelle; GO:0044464 cell part; GO:0005622 intracellular; GO:0005694 chromosome; GO:0044424 intracellular part; GO:0005623 cell; GO:0043228 non-membrane-bounded organelle;	GO:0005524 ATP binding; GO:1901265 nucleoside phosphate binding; GO:0001882 nucleoside binding; GO:0043167 ion binding; GO:0005515 protein binding; GO:0000166 nucleotide binding; GO:0097159 organic cyclic compound binding; GO:1901363 heterocyclic compound binding; GO:0032549 ribonucleoside binding; GO:0097367 carbohydrate derivative binding; GO:0032553 ribonucleotide binding; GO:0005488 binding; …	K06675			IPR010935; IPR027417; IPR003395;	SMCs flexible hinge; P-loop containing nucleoside triphosphate hydrolase; RecF/RecN/SMC, N-terminal;
358	A0A1U8HWG7	LOC107888634	inositol hexakisphosphate and diphosphoinositol-pentakisphosphate kinase 2-like isoform X2 OS=Gossypium hirsutum GN=LOC107888634	116.36	15.125	6.6	5	5	5	0.948	0.914	0.855	1.075	1.07	1.051	1.095	1.089	1.091	1.025	0.025803	0.85	0.0062362	0.83	0.025039	cytoplasm			GO:0005524 ATP binding; GO:1901265 nucleoside phosphate binding; GO:0003993 acid phosphatase activity; GO:0016791 phosphatase activity; GO:0001882 nucleoside binding; GO:0043167 ion binding; GO:0016787 hydrolase activity; GO:0000166 nucleotide binding; GO:0097159 organic cyclic compound binding; GO:1901363 heterocyclic compound binding; GO:0032549 ribonucleoside binding; GO:0097367 carbohydrate d…	K13024	PPIP5K; inositol-hexakisphosphate/diphosphoinositol-pentakisphosphate 1-kinase [EC:2.7.4.24]	ghi04070 Phosphatidylinositol signaling system - Gossypium hirsutum (upland cotton);	IPR011761;	ATP-grasp fold;
359	A0A1U8HWI2	LOC107890459	KH domain-containing protein At4g18375-like isoform X3 OS=Gossypium hirsutum GN=LOC107890459	57.577	145.29	27.5	13	17	2	1.146	1.036	1.059	0.949	1.013	0.938	0.987	0.996	0.968	1.018	0.5185	1.118	0.046403	1.098	0.043125	mitochondria			GO:0097159 organic cyclic compound binding; GO:1901363 heterocyclic compound binding; GO:0003723 RNA binding; GO:0005488 binding; GO:0003676 nucleic acid binding;	K21444			IPR004087; IPR004088;	K Homology domain; K Homology domain, type 1;
360	A0A1U8HWJ1	LOC107888655	60S ribosomal protein L27a-3-like OS=Gossypium hirsutum GN=LOC107888655	16.412	-2	30.8	4	12	0																cytoplasm	GO:0006518 peptide metabolic process; GO:0043043 peptide biosynthetic process; GO:0044267 cellular protein metabolic process; GO:0006807 nitrogen compound metabolic process; GO:0009058 biosynthetic process; GO:0043603 cellular amide metabolic process; GO:0044238 primary metabolic process; GO:1901566 organonitrogen compound biosynthetic process; GO:1901576 organic substance biosynthetic process; G…	GO:0005840 ribosome; GO:0043229 intracellular organelle; GO:0043232 intracellular non-membrane-bounded organelle; GO:0044446 intracellular organelle part; GO:0005737 cytoplasm; GO:0032991 macromolecular complex; GO:0044424 intracellular part; GO:0005623 cell; GO:0044422 organelle part; GO:0043228 non-membrane-bounded organelle; GO:0043226 organelle; GO:0015934 large ribosomal subunit; GO:0044391 …	GO:0003735 structural constituent of ribosome; GO:0005198 structural molecule activity;	K02900	RP-L27Ae; large subunit ribosomal protein L27Ae	ghi03010 Ribosome - Gossypium hirsutum (upland cotton);	IPR021131;	Ribosomal protein L18e/L15P;
361	A0A1U8HWK1	LOC107890463	protein ENHANCED DISEASE RESISTANCE 2-like isoform X6 OS=Gossypium hirsutum GN=LOC107890463	67.21	2.8775	3.5	2	2	2	0.81	0.862	0.858	1.295	1.186	1.242	1.003	1.041	1.058	0.833	0.00368	0.68	0.00028087	0.816	0.00132203	nucleus			GO:0008289 lipid binding; GO:0005488 binding;				IPR009769; IPR002913; IPR023393;	Protein ENHANCED DISEASE RESISTANCE 2, C-terminal; START domain; START-like domain;
362	A0A1U8HWK8	LOC107888669	glutaredoxin-like OS=Gossypium hirsutum GN=LOC107888669	11.341	136.32	43.9	4	7	3	1.163	1.093	1.025	0.714	0.839	0.771	1.028	1.084	1.12	1.391	0.0033025	1.412	0.0042786	1.015	0.76186	chloroplast	GO:0050794 regulation of cellular process; GO:0042592 homeostatic process; GO:0065008 regulation of biological quality; GO:0050789 regulation of biological process; GO:0045454 cell redox homeostasis; GO:0044763 single-organism cellular process; GO:0019725 cellular homeostasis; GO:0044699 single-organism process; GO:0009987 cellular process; GO:0065007 biological regulation;		GO:0015035 protein disulfide oxidoreductase activity; GO:0016667 oxidoreductase activity, acting on a sulfur group of donors; GO:0015036 disulfide oxidoreductase activity; GO:0009055 electron carrier activity; GO:0003824 catalytic activity; GO:0016491 oxidoreductase activity;	K03676			IPR002109; IPR014025; IPR011899; IPR012336;	Glutaredoxin; Glutaredoxin subgroup; Glutaredoxin, eukaryotic/virial; Thioredoxin-like fold;
363	A0A1U8HWL4	LOC107888672	uncharacterized protein LOC107888672 OS=Gossypium hirsutum GN=LOC107888672	37.372	6.8211	8.7	3	3	3	1.062	1.035	0.917	0.853	1.01	0.918	1.124	1.088	1.049	1.173	0.03794	1.084	0.29182	0.924	0.1794	vacuolar membrane							IPR029063;	S-adenosyl-L-methionine-dependent methyltransferase;
364	A0A1U8HWP0	LOC107890485	26S proteasome non-ATPase regulatory subunit 1 homolog A-like OS=Gossypium hirsutum GN=LOC107890485	109.74	14.97	28.6	25	41	3	0.891	0.911	0.933	1.279	1.242	1.277	0.993	0.948	0.962	0.764	8.3347e-05	0.72	3.8189e-05	0.942	0.035418	chloroplast	GO:0050789 regulation of biological process; GO:0080090 regulation of primary metabolic process; GO:0060255 regulation of macromolecule metabolic process; GO:0051246 regulation of protein metabolic process; GO:0009894 regulation of catabolic process; GO:0019222 regulation of metabolic process; GO:0042176 regulation of protein catabolic process; GO:0065007 biological regulation;	GO:1902494 catalytic complex; GO:0000502 proteasome complex; GO:0044464 cell part; GO:0005622 intracellular; GO:0032991 macromolecular complex; GO:0044424 intracellular part; GO:1905368 peptidase complex; GO:0005623 cell; GO:0043234 protein complex; GO:1905369 endopeptidase complex;	GO:0030234 enzyme regulator activity; GO:0098772 molecular function regulator; GO:0005488 binding;	K03032	PSMD1; 26S proteasome regulatory subunit N2	ghi03050 Proteasome - Gossypium hirsutum (upland cotton);	IPR011989; IPR016024;	Armadillo-like helical; Armadillo-type fold;
365	A0A1U8HWP4	LOC107890499	Methylenetetrahydrofolate reductase OS=Gossypium hirsutum GN=LOC107890499	66.748	266.19	43.5	21	45	3	0.769	0.746	0.738	1.777	1.653	1.732	0.812	0.849	0.759	0.469	4.0327e-05	0.436	2.2764e-06	0.931	0.112559	cytoplasm	GO:0006790 sulfur compound metabolic process; GO:0055114 oxidation-reduction process; GO:0044281 small molecule metabolic process; GO:0009066 aspartate family amino acid metabolic process; GO:0044763 single-organism cellular process; GO:0006807 nitrogen compound metabolic process; GO:0044699 single-organism process; GO:1901605 alpha-amino acid metabolic process; GO:0044238 primary metabolic proce…		GO:0016645 oxidoreductase activity, acting on the CH-NH group of donors; GO:0016646 oxidoreductase activity, acting on the CH-NH group of donors, NAD or NADP as acceptor; GO:0004489 methylenetetrahydrofolate reductase (NAD(P)H) activity; GO:0003824 catalytic activity; GO:0016491 oxidoreductase activity;	K00297	metF; methylenetetrahydrofolate reductase (NADPH) [EC:1.5.1.20]	ghi00670 One carbon pool by folate - Gossypium hirsutum (upland cotton); ghi01200 Carbon metabolism - Gossypium hirsutum (upland cotton); ghi01100 Metabolic pathways - Gossypium hirsutum (upland cotton);	IPR029041;	FAD-linked oxidoreductase-like;
366	A0A1U8HWQ7	LOC107890497	"methionine--tRNA ligase, cytoplasmic-like OS=Gossypium hirsutum GN=LOC107890497"	89.638	-2	34.2	23	37	1	0.891	0.905	0.812	1.197	1.126	1.168	1.049	1.064	1.069	0.911	0.0077402	0.747	0.00156452	0.82	0.0043187	chloroplast	GO:0006518 peptide metabolic process; GO:0006725 cellular aromatic compound metabolic process; GO:0044267 cellular protein metabolic process; GO:0044699 single-organism process; GO:0009058 biosynthetic process; GO:1901566 organonitrogen compound biosynthetic process; GO:0043039 tRNA aminoacylation; GO:0044237 cellular metabolic process; GO:0071704 organic substance metabolic process; GO:0008152 m…	GO:0044424 intracellular part; GO:0005623 cell; GO:0044464 cell part; GO:0005622 intracellular; GO:0005737 cytoplasm;	GO:0016876 ligase activity, forming aminoacyl-tRNA and related compounds; GO:0003723 RNA binding; GO:0005524 ATP binding; GO:1901265 nucleoside phosphate binding; GO:0004825 methionine-tRNA ligase activity; GO:0016875 ligase activity, forming carbon-oxygen bonds; GO:0016874 ligase activity; GO:0001882 nucleoside binding; GO:0043167 ion binding; GO:0000166 nucleotide binding; GO:0097159 organic cy…	K01874	MARS; methionyl-tRNA synthetase [EC:6.1.1.10]	ghi00450 Selenocompound metabolism - Gossypium hirsutum (upland cotton); ghi00970 Aminoacyl-tRNA biosynthesis - Gossypium hirsutum (upland cotton);	IPR014729; IPR033911; IPR012340; IPR029038; IPR015413; IPR009080; IPR002547;	Rossmann-like alpha/beta/alpha sandwich fold; Methioninyl-tRNA synthetase core domain; Nucleic acid-binding, OB-fold; Methionyl-tRNA synthetase, Zn-domain; Methionyl/Leucyl tRNA synthetase; Aminoacyl-tRNA synthetase, class Ia, anticodon-binding; tRNA-binding domain;
367	A0A1U8HWR2	LOC107890500	Serine hydroxymethyltransferase OS=Gossypium hirsutum GN=LOC107890500	51.934	63.969	34	15	30	7	1.015	0.96	1.037	1.222	1.145	1.071	0.933	0.974	0.912	0.82	0.0098392	0.876	0.041836	1.068	0.092482	nucleus	GO:0044281 small molecule metabolic process; GO:0044763 single-organism cellular process; GO:0006807 nitrogen compound metabolic process; GO:0044699 single-organism process; GO:0044238 primary metabolic process; GO:0006544 glycine metabolic process; GO:1901605 alpha-amino acid metabolic process; GO:0044237 cellular metabolic process; GO:0071704 organic substance metabolic process; GO:0008152 meta…		GO:0097159 organic cyclic compound binding; GO:1901363 heterocyclic compound binding; GO:0003824 catalytic activity; GO:0005488 binding; GO:0043167 ion binding; GO:0004372 glycine hydroxymethyltransferase activity; GO:0016741 transferase activity, transferring one-carbon groups; GO:0043168 anion binding; GO:0016742 hydroxymethyl-, formyl- and related transferase activity; GO:0048037 cofactor bind…	K00600	glyA; glycine hydroxymethyltransferase [EC:2.1.2.1]	ghi00630 Glyoxylate and dicarboxylate metabolism - Gossypium hirsutum (upland cotton); ghi00670 One carbon pool by folate - Gossypium hirsutum (upland cotton); ghi00260 Glycine, serine and threonine metabolism - Gossypium hirsutum (upland cotton); ghi01200 Carbon metabolism - Gossypium hirsutum (upland cotton); ghi01230 Biosynthesis of amino acids - Gossypium hirsutum (upland cotton); ghi01110 Bi…	IPR015424; IPR015421; IPR015422;	Pyridoxal phosphate-dependent transferase; Pyridoxal phosphate-dependent transferase, major region, subdomain 1; Pyridoxal phosphate-dependent transferase, major region, subdomain 2;
368	A0A1U8HWR4	LOC107890516	uncharacterized protein LOC107890516 OS=Gossypium hirsutum GN=LOC107890516	26.593	23.675	31.3	6	13	2	1.311	1.465	1.457	0.313	0.687	0.533	0.759	0.77	0.774	1.502	0.186941	2.761	0.045196	1.838	7.8661e-05	cytoplasm
369	A0A1U8HWS0	LOC107890502	Adenosylhomocysteinase OS=Gossypium hirsutum GN=LOC107890502	53.237	244	53.8	21	81	5	0.87	0.958	0.908	1.405	1.435	1.271	0.89	0.897	0.889	0.651	0.007603	0.666	0.00095815	1.022	0.5247	cytoplasm	GO:1901606 alpha-amino acid catabolic process; GO:0009116 nucleoside metabolic process; GO:0042278 purine nucleoside metabolic process; GO:0046498 S-adenosylhomocysteine metabolic process; GO:0006725 cellular aromatic compound metabolic process; GO:0044699 single-organism process; GO:0072523 purine-containing compound catabolic process; GO:0044237 cellular metabolic process; GO:0071704 organic su…		GO:0097159 organic cyclic compound binding; GO:1901363 heterocyclic compound binding; GO:0004013 adenosylhomocysteinase activity; GO:0016801 hydrolase activity, acting on ether bonds; GO:1901265 nucleoside phosphate binding; GO:0051287 NAD binding; GO:0003824 catalytic activity; GO:0005488 binding; GO:0016787 hydrolase activity; GO:0000166 nucleotide binding; GO:0048037 cofactor binding; GO:00168…	K01251	E3.3.1.1; adenosylhomocysteinase [EC:3.3.1.1]	ghi00270 Cysteine and methionine metabolism - Gossypium hirsutum (upland cotton); ghi01100 Metabolic pathways - Gossypium hirsutum (upland cotton);	IPR016040; IPR015878;	NAD(P)-binding domain; S-adenosyl-L-homocysteine hydrolase, NAD binding domain;
370	A0A1U8HWS9	LOC107890528	LOW QUALITY PROTEIN: uncharacterized protein LOC107890528 OS=Gossypium hirsutum GN=LOC107890528	74.672	22.79	7.1	4	4	4	0.931	1.017	0.972	0.782	0.74	0.781	1.128	1.261	1.285	1.595	0.00047639	1.268	0.00163786	0.795	0.0088765	nucleus
371	A0A1U8HWT1	LOC107890510	protein transport protein SEC23-like OS=Gossypium hirsutum GN=LOC107890510	84.999	255.06	18.8	11	17	5	0.906	0.955	0.933	1.087	1.011	1.085	1.155	1.088	1.027	1.027	0.5592	0.878	0.0100838	0.854	0.0136196	cytoplasm	GO:0045184 establishment of protein localization; GO:0006810 transport; GO:0046907 intracellular transport; GO:0070727 cellular macromolecule localization; GO:0051649 establishment of localization in cell; GO:0016192 vesicle-mediated transport; GO:0006886 intracellular protein transport; GO:0048193 Golgi vesicle transport; GO:0071702 organic substance transport; GO:0008104 protein localization; G…	GO:0016020 membrane; GO:0030658 transport vesicle membrane; GO:0031410 cytoplasmic vesicle; GO:0031090 organelle membrane; GO:0098796 membrane protein complex; GO:0005737 cytoplasm; GO:0031982 vesicle; GO:0044433 cytoplasmic vesicle part; GO:0032991 macromolecular complex; GO:0044424 intracellular part; GO:0030120 vesicle coat; GO:0005623 cell; GO:0044422 organelle part; GO:0030662 coated vesicle…	GO:0043169 cation binding; GO:0046872 metal ion binding; GO:0008270 zinc ion binding; GO:0046914 transition metal ion binding; GO:0005488 binding; GO:0043167 ion binding;	K14006	SEC23; protein transport protein SEC23	ghi04141 Protein processing in endoplasmic reticulum - Gossypium hirsutum (upland cotton);	IPR006900; IPR012990; IPR006896; IPR029006; IPR006895; IPR007123; IPR002035;	Sec23/Sec24, helical domain; Sec23/Sec24 beta-sandwich; Sec23/Sec24, trunk domain; ADF-H/Gelsolin-like domain; Zinc finger, Sec23/Sec24-type; Gelsolin-like domain; von Willebrand factor, type A;
372	A0A1U8HWT4	LOC107890531	"2,3-dimethylmalate lyase isoform X1 OS=Gossypium hirsutum GN=LOC107890531"	53.697	113.28	37.7	14	17	14	0.812	0.871	0.801	0.913	0.89	0.895	1.3	1.213	1.266	1.401	9.9621e-05	0.921	0.037142	0.657	0.0002183	chloroplast			GO:0003824 catalytic activity;				IPR015813;	Pyruvate/Phosphoenolpyruvate kinase-like domain;
373	A0A1U8HWT8	LOC107890522	probable aldo-keto reductase 2 OS=Gossypium hirsutum GN=LOC107890522	37.572	2.0436	25.9	11	17	1																nucleus							IPR023210;	NADP-dependent oxidoreductase domain;
374	A0A1U8HWU4	LOC107888730	COP9 signalosome complex subunit 3-like OS=Gossypium hirsutum GN=LOC107888730	48.096	1.9485	23.3	10	10	1																nucleus			GO:0005515 protein binding; GO:0005488 binding;	K12177			IPR000717; IPR011991;	Proteasome component (PCI) domain; Winged helix-turn-helix DNA-binding domain;
375	A0A1U8HWU9	LOC107890527	Eukaryotic translation initiation factor 3 subunit H OS=Gossypium hirsutum GN=LOC107890527	38.705	135.83	41.8	9	16	6	0.983	1.027	1.039	0.981	0.979	1.039	1.044	0.98	0.977	1.001	0.9851	1.017	0.55394	1.016	0.58962	cytoplasm,nucleus		GO:0044464 cell part; GO:0005622 intracellular; GO:0005737 cytoplasm; GO:0032991 macromolecular complex; GO:0044424 intracellular part; GO:0005623 cell; GO:0043234 protein complex; GO:0044444 cytoplasmic part; GO:0005852 eukaryotic translation initiation factor 3 complex;	GO:0097159 organic cyclic compound binding; GO:1901363 heterocyclic compound binding; GO:0003723 RNA binding; GO:0008135 translation factor activity, RNA binding; GO:0005488 binding; GO:0003676 nucleic acid binding; GO:0003743 translation initiation factor activity; GO:0005515 protein binding;	K03247	EIF3H; translation initiation factor 3 subunit H	ghi03013 RNA transport - Gossypium hirsutum (upland cotton);	IPR000555;	JAB1/MPN/MOV34 metalloenzyme domain;
376	A0A1U8HWV3	LOC107888743	DNA-directed RNA polymerase III subunit RPC3-like isoform X1 OS=Gossypium hirsutum GN=LOC107888743	58.73	14.676	7.7	3	3	3	1.122	1.216	0.971	1.056	0.729	0.77	0.841	1.114	1.165	1.221	0.2571	1.295	0.113938	1.061	0.6229	cytoplasm	GO:0018130 heterocycle biosynthetic process; GO:0006725 cellular aromatic compound metabolic process; GO:0097659 nucleic acid-templated transcription; GO:0034654 nucleobase-containing compound biosynthetic process; GO:1901360 organic cyclic compound metabolic process; GO:0006807 nitrogen compound metabolic process; GO:0032774 RNA biosynthetic process; GO:0009058 biosynthetic process; GO:0044238 p…		GO:0097159 organic cyclic compound binding; GO:1901363 heterocyclic compound binding; GO:0003677 DNA binding; GO:0016779 nucleotidyltransferase activity; GO:0034062 5'-3' RNA polymerase activity; GO:0003824 catalytic activity; GO:0097747 RNA polymerase activity; GO:0005488 binding; GO:0003676 nucleic acid binding; GO:0003899 DNA-directed 5'-3' RNA polymerase activity; GO:0016740 transferase activ…	K03023	RPC3; DNA-directed RNA polymerase III subunit RPC3	ghi00230 Purine metabolism - Gossypium hirsutum (upland cotton); ghi03020 RNA polymerase - Gossypium hirsutum (upland cotton); ghi00240 Pyrimidine metabolism - Gossypium hirsutum (upland cotton); ghi01100 Metabolic pathways - Gossypium hirsutum (upland cotton);	IPR013197; IPR008806;	RNA polymerase III subunit RPC82-related, helix-turn-helix; RNA polymerase III Rpc82, C -terminal;
377	A0A1U8HWV6	LOC107890541	defensin-like protein 1 OS=Gossypium hirsutum GN=LOC107890541	8.3598	1.3478	10.8	1	1	1	1.827	1.799	1.697	0.608	0.678	0.668	0.508	0.556	0.442	0.771	0.024498	2.724	1.81755e-05	3.535	5.8095e-05	extracellular	GO:0006952 defense response; GO:0050896 response to stimulus; GO:0006950 response to stress;						IPR003614;	Knottin, scorpion toxin-like;
378	A0A1U8HWV7	LOC107888288	probable nucleolar protein 5-2 OS=Gossypium hirsutum GN=LOC107888288	62.377	173.75	32.4	14	23	2	1.386	1.414	1.393	0.447	0.467	0.379	1.022	1.008	1.064	2.393	0.000180878	3.243	0.0029168	1.355	6.0697e-05	cytoplasm				K14565	NOP58; nucleolar protein 58	ghi03008 Ribosome biogenesis in eukaryotes - Gossypium hirsutum (upland cotton);	IPR002687; IPR012974; IPR012976;	Nop domain; NOP5, N-terminal; NOSIC;
379	A0A1U8HWW0	LOC107890534	extensin-2-like isoform X1 OS=Gossypium hirsutum GN=LOC107890534	81.665	3.3914	8.9	3	4	2	0.765	0.747	0.688	1.458	1.413	1.42	1.022	1.033	0.991	0.71	2.3342e-05	0.513	3.8726e-05	0.722	0.00069728	extracellular
380	A0A1U8HWX2	LOC107888755	DNA mismatch repair protein MSH2-like isoform X4 OS=Gossypium hirsutum GN=LOC107888755	105.8	5.0928	2.3	2	2	2																cytoplasm	GO:0033554 cellular response to stress; GO:0051716 cellular response to stimulus; GO:0006725 cellular aromatic compound metabolic process; GO:0006950 response to stress; GO:0006259 DNA metabolic process; GO:1901360 organic cyclic compound metabolic process; GO:0006807 nitrogen compound metabolic process; GO:0044238 primary metabolic process; GO:0050896 response to stimulus; GO:0044237 cellular me…		GO:0003677 DNA binding; GO:0005524 ATP binding; GO:1901265 nucleoside phosphate binding; GO:0003690 double-stranded DNA binding; GO:0001882 nucleoside binding; GO:0043167 ion binding; GO:0000166 nucleotide binding; GO:0097159 organic cyclic compound binding; GO:1901363 heterocyclic compound binding; GO:0032549 ribonucleoside binding; GO:0097367 carbohydrate derivative binding; GO:0030983 mismatch…	K08735	MSH2; DNA mismatch repair protein MSH2	ghi03430 Mismatch repair - Gossypium hirsutum (upland cotton);	IPR007860; IPR007861; IPR000432; IPR007696; IPR027417; IPR007695;	DNA mismatch repair protein MutS, connector domain; DNA mismatch repair protein MutS, clamp; DNA mismatch repair protein MutS, C-terminal; DNA mismatch repair protein MutS, core; P-loop containing nucleoside triphosphate hydrolase; DNA mismatch repair protein MutS-like, N-terminal;
381	A0A1U8HX19	LOC107890572	"probable acyl-activating enzyme 5, peroxisomal OS=Gossypium hirsutum GN=LOC107890572"	53.182	22.99	7.6	3	4	3	0.677	0.701	0.756	1.945	1.752	1.578	0.804	0.843	0.808	0.465	0.00025789	0.405	0.000196395	0.869	0.0171158	cytoplasm	GO:0008152 metabolic process;		GO:0003824 catalytic activity;				IPR025110; IPR000873;	AMP-binding enzyme C-terminal domain; AMP-dependent synthetase/ligase;
382	A0A1U8HX20	LOC107888339	Glutamate dehydrogenase OS=Gossypium hirsutum GN=LOC107888339	44.753	23.891	35	15	22	1	0.726	0.628	0.583	0.727	0.729	0.848	1.604	1.451	1.603	2.022	0.00031766	0.841	0.099862	0.416	0.00026196	cytoplasm	GO:0055114 oxidation-reduction process; GO:0044281 small molecule metabolic process; GO:0044763 single-organism cellular process; GO:0006807 nitrogen compound metabolic process; GO:0044699 single-organism process; GO:0044238 primary metabolic process; GO:0044237 cellular metabolic process; GO:0071704 organic substance metabolic process; GO:0008152 metabolic process; GO:0006520 cellular amino acid…		GO:0016638 oxidoreductase activity, acting on the CH-NH2 group of donors; GO:0004352 glutamate dehydrogenase (NAD+) activity; GO:0003824 catalytic activity; GO:0016639 oxidoreductase activity, acting on the CH-NH2 group of donors, NAD or NADP as acceptor; GO:0016491 oxidoreductase activity;	K00261	GLUD1_2; glutamate dehydrogenase (NAD(P)+) [EC:1.4.1.3]	ghi00910 Nitrogen metabolism - Gossypium hirsutum (upland cotton); ghi00250 Alanine, aspartate and glutamate metabolism - Gossypium hirsutum (upland cotton); ghi00220 Arginine biosynthesis - Gossypium hirsutum (upland cotton); ghi01200 Carbon metabolism - Gossypium hirsutum (upland cotton); ghi01100 Metabolic pathways - Gossypium hirsutum (upland cotton);	IPR006096; IPR016040; IPR033922; IPR006097;	Glutamate/phenylalanine/leucine/valine dehydrogenase, C-terminal; NAD(P)-binding domain; NAD(P) binding domain of glutamate dehydrogenase; Glutamate/phenylalanine/leucine/valine dehydrogenase, dimerisation domain;
383	A0A1U8HX24	LOC107890576	vesicle-associated membrane protein 721 OS=Gossypium hirsutum GN=LOC107890576	24.655	10.452	11.9	3	5	2																chloroplast	GO:0006810 transport; GO:0051179 localization; GO:0016192 vesicle-mediated transport; GO:0051234 establishment of localization;	GO:0031224 intrinsic component of membrane; GO:0016020 membrane; GO:0016021 integral component of membrane; GO:0044425 membrane part;		K08511			IPR010908; IPR001388;	Longin domain; Synaptobrevin;
384	A0A1U8HX26	LOC107890584	Pectate lyase OS=Gossypium hirsutum GN=LOC107890584	49.058	32.444	15.2	6	8	3	1.011	0.837	0.796	0.895	0.898	1.015	1.214	1.296	1.101	1.286	0.016264	0.942	0.4883	0.732	0.022256	chloroplast				K01728	pel; pectate lyase [EC:4.2.2.2]	ghi00040 Pentose and glucuronate interconversions - Gossypium hirsutum (upland cotton);	IPR011050; IPR002022; IPR012334;	Pectin lyase fold/virulence factor; Pectate lyase/Amb allergen; Pectin lyase fold;
385	A0A1U8HX31	LOC107890586	Inosine triphosphate pyrophosphatase OS=Gossypium hirsutum GN=LOC107890586	22.275	6.9335	6.9	1	1	1	1.11	1.154	0.86	0.909	0.838	0.832	1.017	1.237	1.038	1.276	0.0243	1.211	0.128781	0.949	0.63706	chloroplast	GO:0006725 cellular aromatic compound metabolic process; GO:0046434 organophosphate catabolic process; GO:0044699 single-organism process; GO:0044237 cellular metabolic process; GO:0006796 phosphate-containing compound metabolic process; GO:0071704 organic substance metabolic process; GO:0044270 cellular nitrogen compound catabolic process; GO:0008152 metabolic process; GO:1901292 nucleoside phos…		GO:0047429 nucleoside-triphosphate diphosphatase activity; GO:0016817 hydrolase activity, acting on acid anhydrides; GO:0016787 hydrolase activity; GO:0016462 pyrophosphatase activity; GO:0016818 hydrolase activity, acting on acid anhydrides, in phosphorus-containing anhydrides; GO:0003824 catalytic activity;	K01519	ITPA; inosine triphosphate pyrophosphatase [EC:3.6.1.-]	ghi00230 Purine metabolism - Gossypium hirsutum (upland cotton); ghi01100 Metabolic pathways - Gossypium hirsutum (upland cotton);
386	A0A1U8HX32	LOC107890587	probable leucine-rich repeat receptor-like protein kinase At2g33170 OS=Gossypium hirsutum GN=LOC107890587	122.84	-2	0.7	1	1	1	0.862	0.911	0.926	1.091	1.472	1.178	0.991	0.954	0.973	0.78	0.11734	0.721	0.026079	0.925	0.032119	plasma membrane	GO:0016310 phosphorylation; GO:0044267 cellular protein metabolic process; GO:0044238 primary metabolic process; GO:0044237 cellular metabolic process; GO:0006796 phosphate-containing compound metabolic process; GO:0071704 organic substance metabolic process; GO:0008152 metabolic process; GO:0006468 protein phosphorylation; GO:0006793 phosphorus metabolic process; GO:0044260 cellular macromolecul…		GO:0005524 ATP binding; GO:1901265 nucleoside phosphate binding; GO:0016773 phosphotransferase activity, alcohol group as acceptor; GO:0001882 nucleoside binding; GO:0043167 ion binding; GO:0005515 protein binding; GO:0004672 protein kinase activity; GO:0000166 nucleotide binding; GO:0097159 organic cyclic compound binding; GO:1901363 heterocyclic compound binding; GO:0032549 ribonucleoside bindi…				IPR000719; IPR013210; IPR032675; IPR013320; IPR011009;	Protein kinase domain; Leucine-rich repeat-containing N-terminal, plant-type; Leucine-rich repeat domain, L domain-like; Concanavalin A-like lectin/glucanase domain; Protein kinase-like domain;
387	A0A1U8HX42	LOC107888795	cyclin-dependent kinase D-1-like isoform X2 OS=Gossypium hirsutum GN=LOC107888795	42.417	3.4157	4	1	1	1																cytoplasm	GO:0016310 phosphorylation; GO:0044267 cellular protein metabolic process; GO:0044238 primary metabolic process; GO:0044237 cellular metabolic process; GO:0006796 phosphate-containing compound metabolic process; GO:0071704 organic substance metabolic process; GO:0008152 metabolic process; GO:0006468 protein phosphorylation; GO:0006793 phosphorus metabolic process; GO:0044260 cellular macromolecul…		GO:0005524 ATP binding; GO:1901265 nucleoside phosphate binding; GO:0016773 phosphotransferase activity, alcohol group as acceptor; GO:0001882 nucleoside binding; GO:0043167 ion binding; GO:0004672 protein kinase activity; GO:0000166 nucleotide binding; GO:0097159 organic cyclic compound binding; GO:1901363 heterocyclic compound binding; GO:0032549 ribonucleoside binding; GO:0097367 carbohydrate …	K02202	CDK7; cyclin-dependent kinase 7 [EC:2.7.11.22 2.7.11.23]	ghi03420 Nucleotide excision repair - Gossypium hirsutum (upland cotton); ghi03022 Basal transcription factors - Gossypium hirsutum (upland cotton);	IPR000719; IPR011009;	Protein kinase domain; Protein kinase-like domain;
388	A0A1U8HX57	LOC107888369	ubiquitin carboxyl-terminal hydrolase 26-like isoform X3 OS=Gossypium hirsutum GN=LOC107888369	121.02	33.148	10.5	11	12	11	1.244	1.262	1.279	0.583	0.63	0.599	1.037	1.071	1.039	1.737	2.2424e-05	2.089	3.3988e-06	1.203	0.000144984	nucleus	GO:0043632 modification-dependent macromolecule catabolic process; GO:0070646 protein modification by small protein removal; GO:0044265 cellular macromolecule catabolic process; GO:0051603 proteolysis involved in cellular protein catabolic process; GO:0044257 cellular protein catabolic process; GO:0019941 modification-dependent protein catabolic process; GO:0044267 cellular protein metabolic proc…		GO:0004843 thiol-dependent ubiquitin-specific protease activity; GO:0008233 peptidase activity; GO:0036459 thiol-dependent ubiquitinyl hydrolase activity; GO:0003824 catalytic activity; GO:0005488 binding; GO:0101005 ubiquitinyl hydrolase activity; GO:0070011 peptidase activity, acting on L-amino acid peptides; GO:0019783 ubiquitin-like protein-specific protease activity; GO:0005515 protein bindi…	K11858			IPR033841; IPR029071; IPR006615; IPR028889; IPR001394; IPR000626;	Ubiquitin-specific peptidase 48; Ubiquitin-related domain; Peptidase C19, ubiquitin-specific peptidase, DUSP domain; Ubiquitin specific protease domain; Peptidase C19, ubiquitin carboxyl-terminal hydrolase; Ubiquitin domain;
389	A0A1U8HX59	LOC107890591	"chaperonin CPN60-2, mitochondrial OS=Gossypium hirsutum GN=LOC107890591"	61.443	246.66	58.8	31	93	3	0.811	0.902	0.794	1.014	1.005	1.04	1.093	1.264	1.155	1.148	0.035204	0.82	0.0079419	0.714	0.0043414	mitochondria	GO:0006457 protein folding; GO:0009987 cellular process; GO:0042026 protein refolding;	GO:0044424 intracellular part; GO:0005623 cell; GO:0044464 cell part; GO:0005622 intracellular; GO:0005737 cytoplasm;	GO:0005524 ATP binding; GO:1901265 nucleoside phosphate binding; GO:0001882 nucleoside binding; GO:0043167 ion binding; GO:0000166 nucleotide binding; GO:0097159 organic cyclic compound binding; GO:1901363 heterocyclic compound binding; GO:0032549 ribonucleoside binding; GO:0097367 carbohydrate derivative binding; GO:0032553 ribonucleotide binding; GO:0005488 binding; GO:0032550 purine ribonucleo…	K04077	groEL; chaperonin GroEL	ghi03018 RNA degradation - Gossypium hirsutum (upland cotton);	IPR027409; IPR027413;	GroEL-like apical domain; GroEL-like equatorial domain;
390	A0A1U8HX62	LOC107888373	Proteasome subunit beta type OS=Gossypium hirsutum GN=LOC107888373	25.401	169.49	61.3	12	28	2	1.022	0.979	0.934	1.222	1.068	1.092	1.018	1.045	0.876	0.869	0.109358	0.868	0.045796	0.999	0.98852	cytoplasm	GO:0051603 proteolysis involved in cellular protein catabolic process; GO:0044265 cellular macromolecule catabolic process; GO:0044257 cellular protein catabolic process; GO:0044267 cellular protein metabolic process; GO:0044238 primary metabolic process; GO:0044237 cellular metabolic process; GO:0071704 organic substance metabolic process; GO:1901575 organic substance catabolic process; GO:00081…	GO:1902494 catalytic complex; GO:0000502 proteasome complex; GO:0044464 cell part; GO:0005622 intracellular; GO:0005839 proteasome core complex; GO:0032991 macromolecular complex; GO:0044424 intracellular part; GO:1905368 peptidase complex; GO:0005623 cell; GO:0043234 protein complex; GO:1905369 endopeptidase complex;	GO:0004175 endopeptidase activity; GO:0004298 threonine-type endopeptidase activity; GO:0008233 peptidase activity; GO:0070003 threonine-type peptidase activity; GO:0003824 catalytic activity; GO:0070011 peptidase activity, acting on L-amino acid peptides; GO:0016787 hydrolase activity;	K02738	PSMB6; 20S proteasome subunit beta 1 [EC:3.4.25.1]	ghi03050 Proteasome - Gossypium hirsutum (upland cotton);	IPR029055;	Nucleophile aminohydrolases, N-terminal;
391	A0A1U8HX68	LOC107888813	60S ribosomal protein L6 OS=Gossypium hirsutum GN=LOC107888813	26.158	11.921	31.3	8	14	5	1.44	1.516	1.517	0.547	0.45	0.486	0.907	0.889	0.888	1.81	0.0090636	3.016	4.4296e-05	1.667	1.52121e-05	nucleus	GO:0006518 peptide metabolic process; GO:0043043 peptide biosynthetic process; GO:0044267 cellular protein metabolic process; GO:0006807 nitrogen compound metabolic process; GO:0009058 biosynthetic process; GO:0043603 cellular amide metabolic process; GO:0044238 primary metabolic process; GO:1901566 organonitrogen compound biosynthetic process; GO:1901576 organic substance biosynthetic process; G…	GO:0005840 ribosome; GO:0043226 organelle; GO:0043229 intracellular organelle; GO:0043232 intracellular non-membrane-bounded organelle; GO:0044464 cell part; GO:0005622 intracellular; GO:0005737 cytoplasm; GO:0032991 macromolecular complex; GO:0044424 intracellular part; GO:1990904 ribonucleoprotein complex; GO:0005623 cell; GO:0030529 intracellular ribonucleoprotein complex; GO:0044444 cytoplasm…	GO:0003735 structural constituent of ribosome; GO:0005198 structural molecule activity;	K02934	RP-L6e; large subunit ribosomal protein L6e	ghi03010 Ribosome - Gossypium hirsutum (upland cotton);	IPR008991; IPR005568; IPR014722;	Translation protein SH3-like domain; Ribosomal protein L6, N-terminal; Ribosomal protein L2 domain 2;
392	A0A1U8HX74	LOC107890605	"plastid lipid-associated protein 3, chloroplastic-like isoform X2 OS=Gossypium hirsutum GN=LOC107890605"	39.83	63.487	24.1	6	12	2	0.82	0.775	0.768	1.673	1.883	1.833	0.555	0.776	0.785	0.393	0.00136242	0.438	3.8545e-05	1.117	0.34918	chloroplast							IPR006843;	Plastid lipid-associated protein/fibrillin conserved domain;
393	A0A1U8HX84	LOC107888387	Transmembrane 9 superfamily member OS=Gossypium hirsutum GN=LOC107888387	74.089	50.521	16.6	10	16	1																plasma membrane		GO:0031224 intrinsic component of membrane; GO:0016020 membrane; GO:0016021 integral component of membrane; GO:0044425 membrane part;		K17086			IPR020846;	Major facilitator superfamily domain;
394	A0A1U8HX93	LOC107890623	tobamovirus multiplication protein 2A-like OS=Gossypium hirsutum GN=LOC107890623	31.026	10.057	11.9	3	5	1	0.561	0.788	0.661	1.694	1.733	1.625	0.852	0.863	0.998	0.537	0.0003214	0.398	0.00073903	0.741	0.049861	vacuolar membrane		GO:0031224 intrinsic component of membrane; GO:0016020 membrane; GO:0016021 integral component of membrane; GO:0044425 membrane part;
395	A0A1U8HXA1	LOC107890637	plasminogen activator inhibitor 1 RNA-binding protein-like OS=Gossypium hirsutum GN=LOC107890637	38.806	77.498	28	8	18	2	1.316	1.182	1.112	0.809	0.858	0.609	1	0.92	1.091	1.323	0.068964	1.586	0.0158172	1.199	0.059664	nucleus				K13199			IPR019084; IPR006861;	Stm1-like, N-terminal; Hyaluronan/mRNA-binding protein;
396	A0A1U8HXB1	LOC107888411	protein WVD2-like 6 isoform X2 OS=Gossypium hirsutum GN=LOC107888411	47.137	1.9932	2.3	1	1	1	1.095	0.94	0.999	1.047	0.946	0.934	1.085	1.095	0.967	1.075	0.25136	1.037	0.57118	0.964	0.56948	nucleus							IPR027329;	TPX2, C-terminal;
397	A0A1U8HXB4	LOC107888417	DEAD-box ATP-dependent RNA helicase 56-like isoform X1 OS=Gossypium hirsutum GN=LOC107888417	48.398	65.408	44.4	18	41	1	1.32	1.167	1.189	0.628	0.513	0.683	1.077	1.015	1.147	1.776	0.0032367	2.015	0.00162232	1.135	0.07244	cytoplasm			GO:0005524 ATP binding; GO:1901265 nucleoside phosphate binding; GO:0001882 nucleoside binding; GO:0043167 ion binding; GO:0000166 nucleotide binding; GO:0097159 organic cyclic compound binding; GO:1901363 heterocyclic compound binding; GO:0032549 ribonucleoside binding; GO:0097367 carbohydrate derivative binding; GO:0032553 ribonucleotide binding; GO:0005488 binding; GO:0003676 nucleic acid bind…	K12812	UAP56; ATP-dependent RNA helicase UAP56/SUB2 [EC:3.6.4.13]	ghi03015 mRNA surveillance pathway - Gossypium hirsutum (upland cotton); ghi03013 RNA transport - Gossypium hirsutum (upland cotton); ghi03040 Spliceosome - Gossypium hirsutum (upland cotton);	IPR014014; IPR011545; IPR014001; IPR027417; IPR001650;	RNA helicase, DEAD-box type, Q motif; DEAD/DEAH box helicase domain; Helicase superfamily 1/2, ATP-binding domain; P-loop containing nucleoside triphosphate hydrolase; Helicase, C-terminal;
398	A0A1U8HXC0	LOC107890651	transaldolase-like OS=Gossypium hirsutum GN=LOC107890651	43.023	2.2919	23.3	9	13	1	0.991	1.142	1.111	0.957	0.907	0.88	0.922	1.021	1.108	1.112	0.150764	1.182	0.029064	1.063	0.41544	chloroplast	GO:0006739 NADP metabolic process; GO:0019362 pyridine nucleotide metabolic process; GO:0006725 cellular aromatic compound metabolic process; GO:0046496 nicotinamide nucleotide metabolic process; GO:0009117 nucleotide metabolic process; GO:0044699 single-organism process; GO:0072524 pyridine-containing compound metabolic process; GO:0044237 cellular metabolic process; GO:0006796 phosphate-contain…	GO:0044424 intracellular part; GO:0005623 cell; GO:0044464 cell part; GO:0005622 intracellular; GO:0005737 cytoplasm;	GO:0004801 sedoheptulose-7-phosphate:D-glyceraldehyde-3-phosphate glyceronetransferase activity; GO:0003824 catalytic activity; GO:0016740 transferase activity; GO:0016744 transferase activity, transferring aldehyde or ketonic groups;	K00616	E2.2.1.2; transaldolase [EC:2.2.1.2]	ghi01200 Carbon metabolism - Gossypium hirsutum (upland cotton); ghi01230 Biosynthesis of amino acids - Gossypium hirsutum (upland cotton); ghi01110 Biosynthesis of secondary metabolites - Gossypium hirsutum (upland cotton); ghi01100 Metabolic pathways - Gossypium hirsutum (upland cotton); ghi00030 Pentose phosphate pathway - Gossypium hirsutum (upland cotton);	IPR013785;	Aldolase-type TIM barrel;
399	A0A1U8HXD3	LOC107890655	hsp70-Hsp90 organizing protein 3-like OS=Gossypium hirsutum GN=LOC107890655	65.22	64.738	49.7	25	55	4	0.898	0.946	0.955	1.439	1.128	1.119	0.984	0.994	1.036	0.818	0.081561	0.759	0.033823	0.929	0.040303	mitochondria			GO:0005515 protein binding; GO:0005488 binding;	K09553			IPR006636; IPR011990; IPR013026;	Heat shock chaperonin-binding; Tetratricopeptide-like helical domain; Tetratricopeptide repeat-containing domain;
400	A0A1U8HXD9	LOC107890661	methylsterol monooxygenase 1-1-like OS=Gossypium hirsutum GN=LOC107890661	35.406	3.896	5.3	1	2	1	0.679	1.1	1.181	0.675	1.501	0.781	1.209	0.98	1.015	1.084	0.61222	1.001	0.91006	0.924	0.60744	endoplasmic reticulum	GO:0044711 single-organism biosynthetic process; GO:0016053 organic acid biosynthetic process; GO:0055114 oxidation-reduction process; GO:0044281 small molecule metabolic process; GO:0044763 single-organism cellular process; GO:0044699 single-organism process; GO:0009058 biosynthetic process; GO:0044255 cellular lipid metabolic process; GO:0006631 fatty acid metabolic process; GO:0044238 primary …		GO:0005506 iron ion binding; GO:0046914 transition metal ion binding; GO:0003824 catalytic activity; GO:0005488 binding; GO:0043167 ion binding; GO:0046872 metal ion binding; GO:0043169 cation binding; GO:0016491 oxidoreductase activity;	K14423	SMO1; methylsterol monooxygenase 1	ghi01110 Biosynthesis of secondary metabolites - Gossypium hirsutum (upland cotton); ghi01100 Metabolic pathways - Gossypium hirsutum (upland cotton); ghi00100 Steroid biosynthesis - Gossypium hirsutum (upland cotton);	IPR006694;	Fatty acid hydroxylase;
401	A0A1U8HXE1	LOC107888871	stem-specific protein TSJT1-like OS=Gossypium hirsutum GN=LOC107888871	25.428	51.236	32.6	7	12	6	1.148	1.11	1.192	0.894	0.889	0.908	0.986	0.945	0.932	1.064	0.02698	1.282	0.00032212	1.205	0.0022019	cytoplasm							IPR024286; IPR029055;	Domain of unknown function DUF3700; Nucleophile aminohydrolases, N-terminal;
402	A0A1U8HXF2	LOC107888877	Phospholipid scramblase OS=Gossypium hirsutum GN=LOC107888877	50.128	6.6543	4.8	2	2	2	0.967	1.027	0.896	0.986	1.11	1.16	0.99	1.098	0.964	0.937	0.36528	0.888	0.131182	0.947	0.38546	cytoplasm							IPR025659;	Tubby C-terminal-like domain;
403	A0A1U8HXF5	LOC107888455	uncharacterized protein HI_0077-like OS=Gossypium hirsutum GN=LOC107888455	43.348	10.019	6.5	2	2	2	1.4	1.393	1.388	0.663	0.757	0.65	0.809	0.854	0.908	1.242	0.020162	2.02	0.0045807	1.626	0.0046776	chloroplast							IPR009078;	Ferritin-like superfamily;
404	A0A1U8HXG6	LOC107888887	ureidoglycolate hydrolase-like OS=Gossypium hirsutum GN=LOC107888887	51.771	72.431	25.8	9	12	3	1.137	1.183	1.092	0.971	1.024	0.868	0.925	0.958	0.947	0.988	0.8602	1.192	0.030295	1.206	0.00180121	chloroplast	GO:0008152 metabolic process;		GO:0016787 hydrolase activity; GO:0003824 catalytic activity; GO:0016810 hydrolase activity, acting on carbon-nitrogen (but not peptide) bonds; GO:0016813 hydrolase activity, acting on carbon-nitrogen (but not peptide) bonds, in linear amidines;	K18151	UAH; ureidoglycolate amidohydrolase [EC:3.5.1.116]	ghi00230 Purine metabolism - Gossypium hirsutum (upland cotton); ghi01100 Metabolic pathways - Gossypium hirsutum (upland cotton);	IPR011650;	Peptidase M20, dimerisation domain;
405	A0A1U8HXG7	LOC107890686	"glutamate--cysteine ligase, chloroplastic-like isoform X2 OS=Gossypium hirsutum GN=LOC107890686"	59.324	41.74	17.3	7	10	1	1.031	1.141	0.981	1.182	0.974	1.209	0.798	0.951	0.964	0.806	0.07954	0.937	0.48732	1.162	0.114022	cytoplasm	GO:0006790 sulfur compound metabolic process; GO:0006518 peptide metabolic process; GO:0043043 peptide biosynthetic process; GO:0042398 cellular modified amino acid biosynthetic process; GO:0006807 nitrogen compound metabolic process; GO:0009058 biosynthetic process; GO:0043603 cellular amide metabolic process; GO:1901566 organonitrogen compound biosynthetic process; GO:0044237 cellular metabolic…		GO:0016879 ligase activity, forming carbon-nitrogen bonds; GO:0004357 glutamate-cysteine ligase activity; GO:0016881 acid-amino acid ligase activity; GO:0003824 catalytic activity; GO:0016874 ligase activity;	K01919	gshA; glutamate--cysteine ligase [EC:6.3.2.2]	ghi00480 Glutathione metabolism - Gossypium hirsutum (upland cotton); ghi00270 Cysteine and methionine metabolism - Gossypium hirsutum (upland cotton); ghi01100 Metabolic pathways - Gossypium hirsutum (upland cotton);
406	A0A1U8HXH0	LOC107890682	plant UBX domain-containing protein 8-like OS=Gossypium hirsutum GN=LOC107890682	62.738	3.389	5.1	3	3	2																nucleus			GO:0005515 protein binding; GO:0005488 binding;				IPR029071; IPR001012; IPR009060;	Ubiquitin-related domain; UBX domain; UBA-like;
407	A0A1U8HXM6	LOC107890745	uncharacterized protein LOC107890745 OS=Gossypium hirsutum GN=LOC107890745	26.693	2.1266	7.1	2	2	1	1.349	1.312	1.319	1.005	1.103	1.013	0.625	0.796	0.637	0.659	0.0071225	1.275	0.00140275	1.934	0.0134954	plasma membrane
408	A0A1U8HXN2	LOC107888512	Aspartate aminotransferase OS=Gossypium hirsutum GN=LOC107888512	47.164	26.067	47.2	18	34	2	1.007	0.983	1.02	1.135	1.101	1.094	0.901	0.999	0.988	0.867	0.0144005	0.904	0.0029967	1.042	0.2869	mitochondria	GO:0044281 small molecule metabolic process; GO:0044763 single-organism cellular process; GO:0006807 nitrogen compound metabolic process; GO:0044699 single-organism process; GO:0009058 biosynthetic process; GO:0044238 primary metabolic process; GO:0044237 cellular metabolic process; GO:0071704 organic substance metabolic process; GO:0008152 metabolic process; GO:0006520 cellular amino acid metabo…		GO:0097159 organic cyclic compound binding; GO:1901363 heterocyclic compound binding; GO:0016769 transferase activity, transferring nitrogenous groups; GO:0003824 catalytic activity; GO:0005488 binding; GO:0043167 ion binding; GO:0043168 anion binding; GO:0008483 transaminase activity; GO:0016740 transferase activity; GO:0048037 cofactor binding; GO:0030170 pyridoxal phosphate binding;	K14455	GOT2; aspartate aminotransferase, mitochondrial [EC:2.6.1.1]	ghi00350 Tyrosine metabolism - Gossypium hirsutum (upland cotton); ghi00330 Arginine and proline metabolism - Gossypium hirsutum (upland cotton); ghi01100 Metabolic pathways - Gossypium hirsutum (upland cotton); ghi00250 Alanine, aspartate and glutamate metabolism - Gossypium hirsutum (upland cotton); ghi00220 Arginine biosynthesis - Gossypium hirsutum (upland cotton); ghi00960 Tropane, piperidin…	IPR004839; IPR015424; IPR015421;	Aminotransferase, class I/classII; Pyridoxal phosphate-dependent transferase; Pyridoxal phosphate-dependent transferase, major region, subdomain 1;
409	A0A1U8HXR1	LOC107888961	"beta-glucosidase-like SFR2, chloroplastic isoform X2 OS=Gossypium hirsutum GN=LOC107888961"	73.105	11.456	7.9	4	4	4	1.071	1.142	1.347	1.17	1.201	1.196	0.806	0.695	0.675	0.61	0.0122361	0.998	0.932	1.636	0.0049982	chloroplast	GO:0008152 metabolic process; GO:0005975 carbohydrate metabolic process; GO:0044238 primary metabolic process; GO:0071704 organic substance metabolic process;		GO:0004553 hydrolase activity, hydrolyzing O-glycosyl compounds; GO:0016787 hydrolase activity; GO:0003824 catalytic activity; GO:0016798 hydrolase activity, acting on glycosyl bonds;	K21362	SFR2; galactolipid galactosyltransferase [EC:2.4.1.184]	ghi00561 Glycerolipid metabolism - Gossypium hirsutum (upland cotton);	IPR017853; IPR013781;	Glycoside hydrolase superfamily; Glycoside hydrolase, catalytic domain;
410	A0A1U8HXR4	LOC107890769	protein BOBBER 1-like OS=Gossypium hirsutum GN=LOC107890769	33.032	138.52	46.4	16	34	5	1.084	1.023	1.066	0.937	0.901	0.924	1.043	1.017	1.006	1.11	0.0026399	1.149	0.0025802	1.035	0.167458	chloroplast							IPR007052; IPR008978;	CS domain; HSP20-like chaperone;
411	A0A1U8HXS4	LOC107890777	acyl-CoA-binding domain-containing protein 1-like OS=Gossypium hirsutum GN=LOC107890777	39.963	4.4506	15.8	4	5	1																plasma membrane			GO:0000062 fatty-acyl-CoA binding; GO:0005488 binding; GO:0043167 ion binding; GO:0005515 protein binding; GO:0043168 anion binding; GO:0048037 cofactor binding; GO:1901681 sulfur compound binding; GO:0050662 coenzyme binding;				IPR020683; IPR000582; IPR014352;	Ankyrin repeat-containing domain; Acyl-CoA-binding protein, ACBP; FERM/acyl-CoA-binding protein, 3-helical bundle;
412	A0A1U8HXT3	LOC107888546	"probable mitochondrial-processing peptidase subunit beta, mitochondrial OS=Gossypium hirsutum GN=LOC107888546"	59.137	194.62	43.4	17	45	3	0.966	0.936	0.904	1.277	1.218	1.172	1.03	0.993	0.866	0.788	0.0145449	0.765	0.00103844	0.971	0.65836	mitochondria	GO:0006508 proteolysis; GO:0008152 metabolic process; GO:0043170 macromolecule metabolic process; GO:0019538 protein metabolic process; GO:0044238 primary metabolic process; GO:0071704 organic substance metabolic process;		GO:0004175 endopeptidase activity; GO:0004222 metalloendopeptidase activity; GO:0008233 peptidase activity; GO:0003824 catalytic activity; GO:0005488 binding; GO:0043167 ion binding; GO:0070011 peptidase activity, acting on L-amino acid peptides; GO:0043169 cation binding; GO:0046872 metal ion binding; GO:0008237 metallopeptidase activity; GO:0016787 hydrolase activity;	K17732			IPR007863; IPR011765; IPR011249; IPR011237;	Peptidase M16, C-terminal; Peptidase M16, N-terminal; Metalloenzyme, LuxS/M16 peptidase-like; Peptidase M16 domain;
413	A0A1U8HXT8	LOC107888550	"Alpha-1,4 glucan phosphorylase OS=Gossypium hirsutum GN=LOC107888550"	112.02	21.032	26.8	22	35	6	1.244	1.299	1.35	0.583	0.706	0.654	0.907	0.944	0.975	1.454	0.0031573	2.004	0.00032099	1.378	0.00053518	chloroplast	GO:0008152 metabolic process; GO:0005975 carbohydrate metabolic process; GO:0044238 primary metabolic process; GO:0071704 organic substance metabolic process;		GO:0097159 organic cyclic compound binding; GO:1901363 heterocyclic compound binding; GO:0016758 transferase activity, transferring hexosyl groups; GO:0003824 catalytic activity; GO:0005488 binding; GO:0043167 ion binding; GO:0004645 phosphorylase activity; GO:0043168 anion binding; GO:0016757 transferase activity, transferring glycosyl groups; GO:0048037 cofactor binding; GO:0016740 transferase …	K00688	PYG; glycogen phosphorylase [EC:2.4.1.1]	ghi00500 Starch and sucrose metabolism - Gossypium hirsutum (upland cotton); ghi01110 Biosynthesis of secondary metabolites - Gossypium hirsutum (upland cotton); ghi01100 Metabolic pathways - Gossypium hirsutum (upland cotton);
414	A0A1U8HXU8	LOC107890794	60S acidic ribosomal protein P1-like OS=Gossypium hirsutum GN=LOC107890794	11.274	65.191	37.5	1	1	1	1.35	1.197	1.156	0.573	0.323	0.827	1.251	1.032	0.997	1.904	0.0659	2.149	0.039775	1.129	0.2171	cytoplasm	GO:0006518 peptide metabolic process; GO:0006414 translational elongation; GO:0043043 peptide biosynthetic process; GO:0044267 cellular protein metabolic process; GO:0006807 nitrogen compound metabolic process; GO:0009058 biosynthetic process; GO:0043603 cellular amide metabolic process; GO:0044238 primary metabolic process; GO:1901566 organonitrogen compound biosynthetic process; GO:1901576 orga…	GO:0005840 ribosome; GO:0043226 organelle; GO:0043229 intracellular organelle; GO:0043232 intracellular non-membrane-bounded organelle; GO:0044464 cell part; GO:0005622 intracellular; GO:0005737 cytoplasm; GO:0032991 macromolecular complex; GO:0044424 intracellular part; GO:1990904 ribonucleoprotein complex; GO:0005623 cell; GO:0030529 intracellular ribonucleoprotein complex; GO:0044444 cytoplasm…	GO:0003735 structural constituent of ribosome; GO:0005198 structural molecule activity;	K02942	RP-LP1; large subunit ribosomal protein LP1	ghi03010 Ribosome - Gossypium hirsutum (upland cotton);
415	A0A1U8HXV3	LOC107888562	probable ubiquitin conjugation factor E4 OS=Gossypium hirsutum GN=LOC107888562	118.16	105.72	20.3	18	29	18	1.068	1.006	0.986	1.034	1.064	0.984	0.96	0.972	0.928	0.928	0.049442	0.993	0.83804	1.07	0.07228	chloroplast	GO:0043632 modification-dependent macromolecule catabolic process; GO:0044265 cellular macromolecule catabolic process; GO:0051603 proteolysis involved in cellular protein catabolic process; GO:0044257 cellular protein catabolic process; GO:0016567 protein ubiquitination; GO:0019941 modification-dependent protein catabolic process; GO:0044267 cellular protein metabolic process; GO:0006511 ubiquit…	GO:1902494 catalytic complex; GO:0044464 cell part; GO:0005622 intracellular; GO:0032991 macromolecular complex; GO:0044424 intracellular part; GO:1990234 transferase complex; GO:0000151 ubiquitin ligase complex; GO:0005623 cell;	GO:0034450 ubiquitin-ubiquitin ligase activity; GO:0061630 ubiquitin protein ligase activity; GO:0061659 ubiquitin-like protein ligase activity; GO:0019787 ubiquitin-like protein transferase activity; GO:0003824 catalytic activity; GO:0016740 transferase activity; GO:0004842 ubiquitin-protein transferase activity;	K10597	UBE4B; ubiquitin conjugation factor E4 B [EC:2.3.2.27]	ghi04120 Ubiquitin mediated proteolysis - Gossypium hirsutum (upland cotton); ghi04141 Protein processing in endoplasmic reticulum - Gossypium hirsutum (upland cotton);	IPR019474; IPR003613; IPR013083;	Ubiquitin conjugation factor E4, core; U box domain; Zinc finger, RING/FYVE/PHD-type;
416	A0A1U8HXW2	LOC107888573	Pectinesterase OS=Gossypium hirsutum GN=LOC107888573	35.536	17.789	13.3	3	4	3	1.164	1.189	1.281	1.103	0.978	1.075	0.769	0.853	0.758	0.754	0.0056434	1.151	0.038776	1.527	0.00085532	cytoplasm	GO:0071554 cell wall organization or biogenesis; GO:0016043 cellular component organization; GO:0071555 cell wall organization; GO:0045229 external encapsulating structure organization; GO:0009987 cellular process; GO:0071840 cellular component organization or biogenesis; GO:0042545 cell wall modification;	GO:0005618 cell wall; GO:0030312 external encapsulating structure; GO:0005623 cell; GO:0044464 cell part; GO:0071944 cell periphery;	GO:0016787 hydrolase activity; GO:0052689 carboxylic ester hydrolase activity; GO:0003824 catalytic activity; GO:0030599 pectinesterase activity; GO:0016788 hydrolase activity, acting on ester bonds;	K01051	E3.1.1.11; pectinesterase [EC:3.1.1.11]	ghi00040 Pentose and glucuronate interconversions - Gossypium hirsutum (upland cotton); ghi01100 Metabolic pathways - Gossypium hirsutum (upland cotton);	IPR011050; IPR000070; IPR012334;	Pectin lyase fold/virulence factor; Pectinesterase, catalytic; Pectin lyase fold;
417	A0A1U8HXY9	LOC107889027	perakine reductase-like OS=Gossypium hirsutum GN=LOC107889027	38.824	45.558	45.7	16	40	2	0.858	1.041	1.015	1.135	1.149	1.25	0.868	1.046	0.904	0.797	0.023581	0.825	0.04486	1.034	0.71004	cytoskeleton							IPR023210;	NADP-dependent oxidoreductase domain;
418	A0A1U8HXZ9	LOC107890827	uncharacterized protein LOC107890827 OS=Gossypium hirsutum GN=LOC107890827	49.854	42.459	10.9	4	4	1																chloroplast	GO:0006508 proteolysis; GO:0008152 metabolic process; GO:0043170 macromolecule metabolic process; GO:0019538 protein metabolic process; GO:0044238 primary metabolic process; GO:0071704 organic substance metabolic process;		GO:0004175 endopeptidase activity; GO:0004222 metalloendopeptidase activity; GO:0008233 peptidase activity; GO:0003824 catalytic activity; GO:0070011 peptidase activity, acting on L-amino acid peptides; GO:0016787 hydrolase activity; GO:0008237 metallopeptidase activity;				IPR001915;	Peptidase M48;
419	A0A1U8HY01	LOC107889041	AP-2 complex subunit alpha-1-like OS=Gossypium hirsutum GN=LOC107889041	114.11	2.1902	23.1	21	26	1																cytoplasm	GO:0046907 intracellular transport; GO:0016192 vesicle-mediated transport; GO:0071702 organic substance transport; GO:0015031 protein transport; GO:0051641 cellular localization; GO:0051234 establishment of localization; GO:0006810 transport; GO:0045184 establishment of protein localization; GO:0070727 cellular macromolecule localization; GO:0051649 establishment of localization in cell; GO:00068…	GO:0016020 membrane; GO:0030119 AP-type membrane coat adaptor complex; GO:0098796 membrane protein complex; GO:0048475 coated membrane; GO:0005737 cytoplasm; GO:0032991 macromolecular complex; GO:0044424 intracellular part; GO:0005623 cell; GO:0044464 cell part; GO:0005622 intracellular; GO:0044425 membrane part; GO:0030131 clathrin adaptor complex; GO:0030118 clathrin coat; GO:0030117 membrane c…	GO:0022892 substrate-specific transporter activity; GO:0008565 protein transporter activity; GO:0005488 binding; GO:0005215 transporter activity;	K11824	AP2A; AP-2 complex subunit alpha	ghi04144 Endocytosis - Gossypium hirsutum (upland cotton);	IPR008152; IPR011989; IPR013038; IPR002553; IPR003164; IPR016024; IPR009028; IPR015873; IPR013041;	Clathrin adaptor, alpha/beta/gamma-adaptin, appendage, Ig-like subdomain; Armadillo-like helical; Clathrin adaptor, alpha-adaptin, appendage, Ig-like subdomain; Clathrin/coatomer adaptor, adaptin-like, N-terminal; Clathrin adaptor, alpha-adaptin, appendage, C-terminal subdomain; Armadillo-type fold; Coatomer/calthrin adaptor appendage, C-terminal subdomain; Clathrin alpha-adaptin/coatomer adaptor…
420	A0A1U8HY06	LOC107888604	thyroid adenoma-associated protein homolog isoform X2 OS=Gossypium hirsutum GN=LOC107888604	204.77	4.5133	1.2	1	1	1																plasma membrane			GO:0005488 binding;				IPR011989; IPR019442; IPR016024;	Armadillo-like helical; Domain of unknown function DUF2428, death-receptor-like; Armadillo-type fold;
421	A0A1U8HY07	LOC107889047	"acetylornithine aminotransferase, mitochondrial-like OS=Gossypium hirsutum GN=LOC107889047"	48.649	78.029	33.4	11	14	4	1.162	1.13	1.113	0.837	0.725	0.781	1.14	0.878	1.101	1.331	0.037478	1.453	0.00097949	1.092	0.37376	chloroplast	GO:0009064 glutamine family amino acid metabolic process; GO:0044281 small molecule metabolic process; GO:0044763 single-organism cellular process; GO:0006525 arginine metabolic process; GO:0006807 nitrogen compound metabolic process; GO:0044699 single-organism process; GO:0044238 primary metabolic process; GO:1901605 alpha-amino acid metabolic process; GO:0044237 cellular metabolic process; GO:0…		GO:0097159 organic cyclic compound binding; GO:1901363 heterocyclic compound binding; GO:0016769 transferase activity, transferring nitrogenous groups; GO:0003824 catalytic activity; GO:0005488 binding; GO:0043167 ion binding; GO:0043168 anion binding; GO:0008483 transaminase activity; GO:0016740 transferase activity; GO:0048037 cofactor binding; GO:0030170 pyridoxal phosphate binding;	K00818	E2.6.1.11; acetylornithine aminotransferase [EC:2.6.1.11]	ghi00220 Arginine biosynthesis - Gossypium hirsutum (upland cotton); ghi01210 2-Oxocarboxylic acid metabolism - Gossypium hirsutum (upland cotton); ghi01230 Biosynthesis of amino acids - Gossypium hirsutum (upland cotton); ghi01110 Biosynthesis of secondary metabolites - Gossypium hirsutum (upland cotton); ghi01100 Metabolic pathways - Gossypium hirsutum (upland cotton);	IPR015424; IPR015421; IPR015422;	Pyridoxal phosphate-dependent transferase; Pyridoxal phosphate-dependent transferase, major region, subdomain 1; Pyridoxal phosphate-dependent transferase, major region, subdomain 2;
422	A0A1U8HY19	LOC107890839	T-complex protein 1 subunit delta OS=Gossypium hirsutum GN=LOC107890839	57.588	183.45	48.8	22	58	2	1.085	1.131	1.108	0.885	0.827	0.808	1.075	1.003	1.051	1.242	0.0031374	1.319	0.00074094	1.062	0.062295	chloroplast	GO:0006457 protein folding; GO:0009987 cellular process;		GO:0005524 ATP binding; GO:1901265 nucleoside phosphate binding; GO:0001882 nucleoside binding; GO:0043167 ion binding; GO:0005515 protein binding; GO:0000166 nucleotide binding; GO:0097159 organic cyclic compound binding; GO:1901363 heterocyclic compound binding; GO:0032549 ribonucleoside binding; GO:0097367 carbohydrate derivative binding; GO:0032553 ribonucleotide binding; GO:0005488 binding; …	K09496			IPR027410; IPR027409; IPR027413;	TCP-1-like chaperonin intermediate domain; GroEL-like apical domain; GroEL-like equatorial domain;
423	A0A1U8HY21	LOC107888616	probable nucleolar protein 5-1 OS=Gossypium hirsutum GN=LOC107888616	62.716	1.5118	26.5	13	19	0																cytoplasm				K14565	NOP58; nucleolar protein 58	ghi03008 Ribosome biogenesis in eukaryotes - Gossypium hirsutum (upland cotton);	IPR002687; IPR012974; IPR012976;	Nop domain; NOP5, N-terminal; NOSIC;
424	A0A1U8HY24	LOC107890846	E3 ubiquitin-protein ligase ORTHRUS 2-like OS=Gossypium hirsutum GN=LOC107890846	73.103	1.6519	7.9	5	7	1																nucleus			GO:0042393 histone binding; GO:0046914 transition metal ion binding; GO:0005488 binding; GO:0043167 ion binding; GO:0043169 cation binding; GO:0046872 metal ion binding; GO:0005515 protein binding; GO:0008270 zinc ion binding;	K10638			IPR015947; IPR001841; IPR001965; IPR003105; IPR027370; IPR013083; IPR018957; IPR011011;	PUA-like domain; Zinc finger, RING-type; Zinc finger, PHD-type; SRA-YDG; RING-type zinc-finger, LisH dimerisation motif; Zinc finger, RING/FYVE/PHD-type; Zinc finger, C3HC4 RING-type; Zinc finger, FYVE/PHD-type;
425	A0A1U8HY31	LOC107888623	ABC transporter B family member 19 isoform X2 OS=Gossypium hirsutum GN=LOC107888623	125.05	8.2706	6.3	7	9	2	1.553	1.422	1.726	0.654	0.631	0.633	0.664	0.709	0.778	1.121	0.07612	2.451	9.8915e-05	2.185	0.00042018	plasma membrane	GO:0006810 transport; GO:0055085 transmembrane transport; GO:0051179 localization; GO:0051234 establishment of localization;	GO:0031224 intrinsic component of membrane; GO:0016020 membrane; GO:0016021 integral component of membrane; GO:0044425 membrane part;	GO:1901265 nucleoside phosphate binding; GO:0015399 primary active transmembrane transporter activity; GO:0016817 hydrolase activity, acting on acid anhydrides; GO:0016787 hydrolase activity; GO:0016887 ATPase activity; GO:0097159 organic cyclic compound binding; GO:1901363 heterocyclic compound binding; GO:0016462 pyrophosphatase activity; GO:0003824 catalytic activity; GO:0032553 ribonucleotide…	K05658	ABCB1; ATP-binding cassette, subfamily B (MDR/TAP), member 1 [EC:3.6.3.44]	ghi02010 ABC transporters - Gossypium hirsutum (upland cotton);	IPR003593; IPR003439; IPR027417; IPR011527;	AAA+ ATPase domain; ABC transporter-like; P-loop containing nucleoside triphosphate hydrolase; ABC transporter type 1, transmembrane domain;
426	A0A1U8HY38	LOC107890842	eukaryotic peptide chain release factor GTP-binding subunit ERF3A-like isoform X1 OS=Gossypium hirsutum GN=LOC107890842	57.213	59.27	38.1	18	29	2	0.859	0.929	0.907	1.226	1.207	1.295	0.955	1.021	0.959	0.787	0.00140263	0.723	0.00050034	0.918	0.054424	cytoplasm			GO:1901265 nucleoside phosphate binding; GO:0001882 nucleoside binding; GO:0043167 ion binding; GO:0016817 hydrolase activity, acting on acid anhydrides; GO:0016787 hydrolase activity; GO:0000166 nucleotide binding; GO:0017111 nucleoside-triphosphatase activity; GO:0097159 organic cyclic compound binding; GO:1901363 heterocyclic compound binding; GO:0032549 ribonucleoside binding; GO:0097367 carb…	K03267	ERF3; peptide chain release factor subunit 3	ghi03015 mRNA surveillance pathway - Gossypium hirsutum (upland cotton);	IPR004160; IPR004161; IPR009001; IPR027417; IPR000795; IPR009000;	Translation elongation factor EFTu/EF1A, C-terminal; Translation elongation factor EFTu-like, domain 2; Translation elongation factor EF1A/initiation factor IF2gamma, C-terminal; P-loop containing nucleoside triphosphate hydrolase; Transcription factor, GTP-binding domain; Translation protein, beta-barrel domain;
427	A0A1U8HY40	LOC107889073	asparagine synthetase [glutamine-hydrolyzing] OS=Gossypium hirsutum GN=LOC107889073	56.26	4.4272	13.5	5	7	2	1.321	1.402	1.665	1.077	0.821	0.917	0.572	0.583	0.7	0.659	0.0151043	1.559	0.0132565	2.365	0.00081616	cytoplasm	GO:0016053 organic acid biosynthetic process; GO:0009066 aspartate family amino acid metabolic process; GO:0044699 single-organism process; GO:0009058 biosynthetic process; GO:1901566 organonitrogen compound biosynthetic process; GO:0044237 cellular metabolic process; GO:0071704 organic substance metabolic process; GO:0008152 metabolic process; GO:0006520 cellular amino acid metabolic process; GO…		GO:0016879 ligase activity, forming carbon-nitrogen bonds; GO:0016884 carbon-nitrogen ligase activity, with glutamine as amido-N-donor; GO:0003824 catalytic activity; GO:0004066 asparagine synthase (glutamine-hydrolyzing) activity; GO:0016874 ligase activity;	K01953	asnB; asparagine synthase (glutamine-hydrolysing) [EC:6.3.5.4]	ghi00250 Alanine, aspartate and glutamate metabolism - Gossypium hirsutum (upland cotton); ghi01110 Biosynthesis of secondary metabolites - Gossypium hirsutum (upland cotton); ghi01100 Metabolic pathways - Gossypium hirsutum (upland cotton);	IPR014729; IPR029055; IPR033738; IPR001962; IPR017932;	Rossmann-like alpha/beta/alpha sandwich fold; Nucleophile aminohydrolases, N-terminal; Asparagine synthase, N-terminal domain; Asparagine synthase; Glutamine amidotransferase type 2 domain;
428	A0A1U8HY49	LOC107890863	"dihydropyrimidine dehydrogenase (NADP(+)), chloroplastic OS=Gossypium hirsutum GN=LOC107890863"	45.967	135.26	36.9	14	25	14	0.675	0.71	0.678	1.437	1.48	1.427	1.044	1.045	1.013	0.714	2.209e-05	0.475	1.4469e-06	0.665	2.4247e-05	chloroplast	GO:0044699 single-organism process; GO:0008152 metabolic process; GO:0055114 oxidation-reduction process; GO:0044710 single-organism metabolic process;	GO:0044424 intracellular part; GO:0005623 cell; GO:0044464 cell part; GO:0005622 intracellular; GO:0005737 cytoplasm;	GO:0016627 oxidoreductase activity, acting on the CH-CH group of donors; GO:0003824 catalytic activity; GO:0016491 oxidoreductase activity;	K00207	DPYD; dihydropyrimidine dehydrogenase (NADP+) [EC:1.3.1.2]	ghi00410 beta-Alanine metabolism - Gossypium hirsutum (upland cotton); ghi00240 Pyrimidine metabolism - Gossypium hirsutum (upland cotton); ghi01100 Metabolic pathways - Gossypium hirsutum (upland cotton); ghi00770 Pantothenate and CoA biosynthesis - Gossypium hirsutum (upland cotton);	IPR013785; IPR005720;	Aldolase-type TIM barrel; Dihydroorotate dehydrogenase domain;
429	A0A1U8HY54	LOC107889086	protein argonaute 5-like OS=Gossypium hirsutum GN=LOC107889086	110.06	34.323	25.8	21	35	8	1.314	1.256	1.3	0.665	0.618	0.642	0.963	1.012	1.058	1.576	0.000195402	2.01	1.50103e-05	1.276	0.00130069	chloroplast			GO:0097159 organic cyclic compound binding; GO:1901363 heterocyclic compound binding; GO:0005515 protein binding; GO:0005488 binding; GO:0003676 nucleic acid binding;	K11593			IPR032472; IPR032474; IPR014811; IPR003165; IPR032473; IPR003100; IPR012337;	Argonaute linker 2 domain; Protein argonaute, N-terminal; Argonaute, linker 1 domain; Piwi domain; Protein argonaute, Mid domain; PAZ domain; Ribonuclease H-like domain;
430	A0A1U8HY77	LOC107890886	protein argonaute 1-like isoform X2 OS=Gossypium hirsutum GN=LOC107890886	116.3	6.6652	23.5	21	34	3	1.334	1.116	1.018	0.178	0.162	0.175	1.404	1.414	1.527	8.437	3.5339e-07	6.734	2.1538e-05	0.798	0.05096	nucleus			GO:0097159 organic cyclic compound binding; GO:1901363 heterocyclic compound binding; GO:0005515 protein binding; GO:0005488 binding; GO:0003676 nucleic acid binding;	K11593			IPR014811; IPR032472; IPR003165; IPR032473; IPR003100; IPR024357; IPR032474; IPR012337;	Argonaute, linker 1 domain; Argonaute linker 2 domain; Piwi domain; Protein argonaute, Mid domain; PAZ domain; Argonaut, glycine-rich domain; Protein argonaute, N-terminal; Ribonuclease H-like domain;
431	A0A1U8HYA8	LOC107890897	26S protease regulatory subunit 6B homolog OS=Gossypium hirsutum GN=LOC107890897	47.166	-2	38.8	17	32	1																cytoplasm	GO:1901575 organic substance catabolic process; GO:0008152 metabolic process; GO:0030163 protein catabolic process; GO:0009057 macromolecule catabolic process; GO:0043170 macromolecule metabolic process; GO:0019538 protein metabolic process; GO:0044238 primary metabolic process; GO:0009056 catabolic process; GO:0071704 organic substance metabolic process;	GO:0044424 intracellular part; GO:0005623 cell; GO:0044464 cell part; GO:0005622 intracellular; GO:0005737 cytoplasm;	GO:0005524 ATP binding; GO:1901265 nucleoside phosphate binding; GO:0001882 nucleoside binding; GO:0043167 ion binding; GO:0016787 hydrolase activity; GO:0000166 nucleotide binding; GO:0097159 organic cyclic compound binding; GO:1901363 heterocyclic compound binding; GO:0032549 ribonucleoside binding; GO:0097367 carbohydrate derivative binding; GO:0003824 catalytic activity; GO:0032553 ribonucleo…	K03063	PSMC4; 26S proteasome regulatory subunit T3	ghi03050 Proteasome - Gossypium hirsutum (upland cotton);	IPR003593; IPR003959; IPR027417;	AAA+ ATPase domain; ATPase, AAA-type, core; P-loop containing nucleoside triphosphate hydrolase;
432	A0A1U8HYA9	LOC107889126	heat shock 70 kDa protein 15-like OS=Gossypium hirsutum GN=LOC107889126	94.394	323.31	52.7	37	86	6	1.001	1.016	1.048	1.005	1.006	1.012	0.988	1.027	1.028	1.007	0.65288	1.014	0.37608	1.007	0.72158	cytoplasm				K09489			IPR029048; IPR029047;	Heat shock protein 70kD, C-terminal domain; Heat shock protein 70kD, peptide-binding domain;
433	A0A1U8HYB6	LOC107890913	angio-associated migratory cell protein-like isoform X2 OS=Gossypium hirsutum GN=LOC107890913	41.207	4.5153	6.8	2	2	2																cytoplasm			GO:0005515 protein binding; GO:0005488 binding;				IPR017986; IPR015943; IPR024977;	WD40-repeat-containing domain; WD40/YVTN repeat-like-containing domain; Anaphase-promoting complex subunit 4, WD40 domain;
434	A0A1U8HYE6	LOC107888717	LOW QUALITY PROTEIN: protein MON2 homolog OS=Gossypium hirsutum GN=LOC107888717	177.06	20.794	3.5	5	5	5	0.825	1.039	1.064	1.196	1.058	1.238	0.89	1.036	0.93	0.818	0.037661	0.838	0.127836	1.025	0.83564	plasma membrane			GO:0005488 binding;				IPR032817; IPR032691; IPR032629; IPR016024; IPR015403;	Mon2, C-terminal; Guanine nucleotide exchange factor, N-terminal; Mon2, dimerisation and cyclophilin-binding domain; Armadillo-type fold; Sec7, C-terminal;
435	A0A1U8HYE7	LOC107890945	pyruvate decarboxylase 2-like OS=Gossypium hirsutum GN=LOC107890945	65.125	4.0411	21.5	9	21	1	1.338	1.274	1.378	0.285	0.347	0.375	1.283	1.016	1.189	3.464	0.00030475	3.962	8.1427e-05	1.144	0.128159	cytoplasm			GO:0000287 magnesium ion binding; GO:0019842 vitamin binding; GO:0043167 ion binding; GO:0016829 lyase activity; GO:0048037 cofactor binding; GO:1901681 sulfur compound binding; GO:0030976 thiamine pyrophosphate binding; GO:1901363 heterocyclic compound binding; GO:0097159 organic cyclic compound binding; GO:0003824 catalytic activity; GO:0016830 carbon-carbon lyase activity; GO:0005488 binding; …	K01568	PDC; pyruvate decarboxylase [EC:4.1.1.1]	ghi00010 Glycolysis / Gluconeogenesis - Gossypium hirsutum (upland cotton); ghi01110 Biosynthesis of secondary metabolites - Gossypium hirsutum (upland cotton); ghi01100 Metabolic pathways - Gossypium hirsutum (upland cotton);	IPR012000; IPR029035; IPR029061; IPR012001; IPR011766;	Thiamine pyrophosphate enzyme, central domain; DHS-like NAD/FAD-binding domain; Thiamin diphosphate-binding fold; Thiamine pyrophosphate enzyme, N-terminal TPP-binding domain; Thiamine pyrophosphate enzyme, C-terminal TPP-binding;
436	A0A1U8HYF0	LOC107890944	pyruvate decarboxylase 2 OS=Gossypium hirsutum GN=LOC107890944	65.135	-2	25.1	10	13	0																cytoplasm			GO:0000287 magnesium ion binding; GO:0019842 vitamin binding; GO:0043167 ion binding; GO:0016829 lyase activity; GO:0048037 cofactor binding; GO:1901681 sulfur compound binding; GO:0030976 thiamine pyrophosphate binding; GO:1901363 heterocyclic compound binding; GO:0097159 organic cyclic compound binding; GO:0003824 catalytic activity; GO:0016830 carbon-carbon lyase activity; GO:0005488 binding; …	K01568	PDC; pyruvate decarboxylase [EC:4.1.1.1]	ghi00010 Glycolysis / Gluconeogenesis - Gossypium hirsutum (upland cotton); ghi01110 Biosynthesis of secondary metabolites - Gossypium hirsutum (upland cotton); ghi01100 Metabolic pathways - Gossypium hirsutum (upland cotton);	IPR012000; IPR029035; IPR029061; IPR011766; IPR012001;	Thiamine pyrophosphate enzyme, central domain; DHS-like NAD/FAD-binding domain; Thiamin diphosphate-binding fold; Thiamine pyrophosphate enzyme, C-terminal TPP-binding; Thiamine pyrophosphate enzyme, N-terminal TPP-binding domain;
437	A0A1U8HYF2	LOC107890951	"bifunctional monothiol glutaredoxin-S16, chloroplastic-like OS=Gossypium hirsutum GN=LOC107890951"	32.557	20.486	27.3	7	8	1																chloroplast	GO:0050794 regulation of cellular process; GO:0042592 homeostatic process; GO:0065008 regulation of biological quality; GO:0050789 regulation of biological process; GO:0045454 cell redox homeostasis; GO:0044763 single-organism cellular process; GO:0019725 cellular homeostasis; GO:0044699 single-organism process; GO:0009987 cellular process; GO:0065007 biological regulation;		GO:0015035 protein disulfide oxidoreductase activity; GO:0016667 oxidoreductase activity, acting on a sulfur group of donors; GO:0015036 disulfide oxidoreductase activity; GO:0009055 electron carrier activity; GO:0003824 catalytic activity; GO:0016491 oxidoreductase activity;				IPR002109; IPR033658; IPR012336;	Glutaredoxin; Glutaredoxin, PICOT-like; Thioredoxin-like fold;
438	A0A1U8HYF8	LOC107889153	60S ribosomal protein L7-4 OS=Gossypium hirsutum GN=LOC107889153	28.317	100.87	47.7	13	38	1	1.485	1.464	1.36	0.334	0.354	0.407	0.97	1.111	1.025	2.837	0.000120963	3.935	2.4565e-05	1.387	0.0023785	cytoplasm				K02937	RP-L7e; large subunit ribosomal protein L7e	ghi03010 Ribosome - Gossypium hirsutum (upland cotton);	IPR012988; IPR016082;	Ribosomal protein L30, N-terminal; Ribosomal protein L30, ferredoxin-like fold domain;
439	A0A1U8HYG1	LOC107890953	Lysine--tRNA ligase OS=Gossypium hirsutum GN=LOC107890953	68.008	9.6358	17.7	11	12	1	1.032	0.932	0.73	0.924	0.982	0.917	1.18	1.179	1.192	1.258	0.00047514	0.954	0.61844	0.759	0.108219	nucleus	GO:0006518 peptide metabolic process; GO:0006725 cellular aromatic compound metabolic process; GO:0044267 cellular protein metabolic process; GO:0044699 single-organism process; GO:0009058 biosynthetic process; GO:1901566 organonitrogen compound biosynthetic process; GO:0043039 tRNA aminoacylation; GO:0044237 cellular metabolic process; GO:0071704 organic substance metabolic process; GO:0008152 m…	GO:0044424 intracellular part; GO:0005623 cell; GO:0044464 cell part; GO:0005622 intracellular; GO:0005737 cytoplasm;	GO:0016876 ligase activity, forming aminoacyl-tRNA and related compounds; GO:0005524 ATP binding; GO:1901265 nucleoside phosphate binding; GO:0016875 ligase activity, forming carbon-oxygen bonds; GO:0016874 ligase activity; GO:0001882 nucleoside binding; GO:0043167 ion binding; GO:0000166 nucleotide binding; GO:0004824 lysine-tRNA ligase activity; GO:0097159 organic cyclic compound binding; GO:19…	K04567	KARS; lysyl-tRNA synthetase, class II [EC:6.1.1.6]	ghi00970 Aminoacyl-tRNA biosynthesis - Gossypium hirsutum (upland cotton);	IPR012340; IPR004364; IPR018149; IPR004365; IPR006195;	Nucleic acid-binding, OB-fold; Aminoacyl-tRNA synthetase, class II (D/K/N); Lysyl-tRNA synthetase, class II, C-terminal; OB-fold nucleic acid binding domain, AA-tRNA synthetase-type; Aminoacyl-tRNA synthetase, class II;
440	A0A1U8HYH3	LOC107889159	transmembrane protein 209-like OS=Gossypium hirsutum GN=LOC107889159	74.903	25.857	6.6	4	4	4	1.192	1.046	1.122	0.709	0.606	0.784	1.163	1.259	0.959	1.611	0.0124754	1.601	0.004817	0.994	0.98952	nucleus
441	A0A1U8HYH9	LOC107890949	protein SLE1-like OS=Gossypium hirsutum GN=LOC107890949	11.916	30.473	40	5	15	2	2.024	1.966	1.966	0.256	0.438	0.262	0.332	0.348	0.38	1.109	0.4975	6.23	0.0087781	5.619	9.2454e-07	nucleus
442	A0A1U8HYJ6	LOC107890982	protein DEFECTIVE IN EXINE FORMATION 1-like OS=Gossypium hirsutum GN=LOC107890982	94.039	9.8413	4.9	4	4	4																vacuolar membrane							IPR027295;	Quinoprotein alcohol dehydrogenase-like domain;
443	A0A1U8HYK1	LOC107890988	Tubulin beta chain OS=Gossypium hirsutum GN=LOC107890988	50.208	20.837	43.1	14	40	0																nucleus	GO:0007017 microtubule-based process; GO:0009987 cellular process;	GO:0043229 intracellular organelle; GO:0099513 polymeric cytoskeletal fiber; GO:0005874 microtubule; GO:0043232 intracellular non-membrane-bounded organelle; GO:0044430 cytoskeletal part; GO:0044446 intracellular organelle part; GO:0099512 supramolecular fiber; GO:0044424 intracellular part; GO:0005623 cell; GO:0099080 supramolecular complex; GO:0044422 organelle part; GO:0099081 supramolecular p…	GO:1901265 nucleoside phosphate binding; GO:0001882 nucleoside binding; GO:0043167 ion binding; GO:0016817 hydrolase activity, acting on acid anhydrides; GO:0016787 hydrolase activity; GO:0000166 nucleotide binding; GO:0017111 nucleoside-triphosphatase activity; GO:0097159 organic cyclic compound binding; GO:1901363 heterocyclic compound binding; GO:0032549 ribonucleoside binding; GO:0097367 carb…	K07375	TUBB; tubulin beta	ghi04145 Phagosome - Gossypium hirsutum (upland cotton);	IPR003008; IPR023123; IPR008280; IPR018316;	Tubulin/FtsZ, GTPase domain; Tubulin, C-terminal; Tubulin/FtsZ, C-terminal; Tubulin/FtsZ, 2-layer sandwich domain;
444	A0A1U8HYK8	LOC107890974	probable aquaporin PIP1-4 OS=Gossypium hirsutum GN=LOC107890974	30.767	4.7418	16.4	3	7	1																plasma membrane	GO:0006810 transport; GO:0051179 localization; GO:0051234 establishment of localization;	GO:0016020 membrane;	GO:0005215 transporter activity;	K09872			IPR023271;	Aquaporin-like;
445	A0A1U8HYL7	LOC107890999	Peptidylprolyl isomerase OS=Gossypium hirsutum GN=LOC107890999	70.22	39.719	22.8	12	13	12	0.907	1.015	0.956	0.994	1.041	1.017	1.107	0.988	0.981	1.008	0.88346	0.943	0.165119	0.936	0.26408	nucleus			GO:0005515 protein binding; GO:0005488 binding;				IPR011990; IPR013026; IPR001179;	Tetratricopeptide-like helical domain; Tetratricopeptide repeat-containing domain; FKBP-type peptidyl-prolyl cis-trans isomerase domain;
446	A0A1U8HYP0	LOC107889222	uncharacterized protein LOC107889222 OS=Gossypium hirsutum GN=LOC107889222	45.287	4.6426	4.9	2	2	2	1.37	1.295	1.121	0.643	0.608	0.638	1.028	1.154	0.916	1.64	0.0020603	2.004	0.00037617	1.222	0.087581	nucleus
447	A0A1U8HYR0	LOC107889243	interactor of constitutive active ROPs 3-like OS=Gossypium hirsutum GN=LOC107889243	69.996	7.609	6.7	4	4	4	1.222	1.086	1.268	0.934	1.002	0.878	0.839	0.9	0.933	0.95	0.35676	1.271	0.0166633	1.338	0.0066631	chloroplast
448	A0A1U8HYR6	LOC107888798	peroxisome biogenesis protein 3-2-like isoform X3 OS=Gossypium hirsutum GN=LOC107888798	35.139	50.619	9.3	2	2	2	0.837	0.881	0.834	0.787	0.822	0.874	1.357	1.25	1.316	1.58	0.00029651	1.028	0.47048	0.651	0.000137154	nucleus	GO:0007031 peroxisome organization; GO:0016043 cellular component organization; GO:0009987 cellular process; GO:0006996 organelle organization; GO:0071840 cellular component organization or biogenesis;	GO:0016020 membrane; GO:0043229 intracellular organelle; GO:0031903 microbody membrane; GO:0031231 intrinsic component of peroxisomal membrane; GO:0044439 peroxisomal part; GO:0098588 bounding membrane of organelle; GO:0031090 organelle membrane; GO:0005777 peroxisome; GO:0005737 cytoplasm; GO:0044446 intracellular organelle part; GO:0031224 intrinsic component of membrane; GO:0044438 microbody p…		K13336	PEX3; peroxin-3	ghi04146 Peroxisome - Gossypium hirsutum (upland cotton);
449	A0A1U8HYR9	LOC107891032	increased DNA methylation 1-like isoform X4 OS=Gossypium hirsutum GN=LOC107891032	45.18	12.144	7.3	3	4	3	0.771	0.796	0.7	0.562	0.578	0.645	1.531	1.473	1.675	2.621	7.5105e-05	1.27	0.0137783	0.485	0.000180752	nucleus			GO:0043169 cation binding; GO:0046872 metal ion binding; GO:0005515 protein binding; GO:0008270 zinc ion binding; GO:0046914 transition metal ion binding; GO:0005488 binding; GO:0043167 ion binding;				IPR001965; IPR013083; IPR011011; IPR019787; IPR032308;	Zinc finger, PHD-type; Zinc finger, RING/FYVE/PHD-type; Zinc finger, FYVE/PHD-type; Zinc finger, PHD-finger; Jas TPL-binding domain;
450	A0A1U8HYT4	LOC107891043	heat shock cognate 70 kDa protein-like OS=Gossypium hirsutum GN=LOC107891043	70.871	174.17	55.7	31	108	3	1.018	1.017	1.041	0.882	0.889	0.877	1.128	1.059	1.082	1.235	0.00037707	1.162	6.154e-05	0.941	0.039035	cytoplasm				K03283	HSPA1s; heat shock 70kDa protein 1/2/6/8	ghi04144 Endocytosis - Gossypium hirsutum (upland cotton); ghi03040 Spliceosome - Gossypium hirsutum (upland cotton); ghi04141 Protein processing in endoplasmic reticulum - Gossypium hirsutum (upland cotton);	IPR029048; IPR029047;	Heat shock protein 70kD, C-terminal domain; Heat shock protein 70kD, peptide-binding domain;
451	A0A1U8HYV0	LOC107889270	proteasome-associated protein ECM29 homolog isoform X2 OS=Gossypium hirsutum GN=LOC107889270	199.96	23.55	6.8	11	12	11	1.046	0.895	0.789	0.847	1.014	0.986	1.133	1.159	1.199	1.226	0.023859	0.959	0.66884	0.782	0.03868	nucleus	GO:0044085 cellular component biogenesis; GO:0043248 proteasome assembly; GO:0016043 cellular component organization; GO:0034622 cellular macromolecular complex assembly; GO:0071822 protein complex subunit organization; GO:0022607 cellular component assembly; GO:0065003 macromolecular complex assembly; GO:0070271 protein complex biogenesis; GO:0009987 cellular process; GO:0006461 protein complex …		GO:0032947 protein complex scaffold; GO:0005515 protein binding; GO:0005198 structural molecule activity; GO:0005488 binding;	K11886			IPR011989; IPR016024;	Armadillo-like helical; Armadillo-type fold;
452	A0A1U8HYY1	LOC107891082	WSC domain-containing protein ARB_07867-like OS=Gossypium hirsutum GN=LOC107891082	59.203	3.1607	3.2	2	5	2	1.22	1.294	1.237	0.794	0.791	0.822	0.924	0.958	0.893	1.153	0.0038973	1.558	3.6556e-05	1.352	0.00036241	chloroplast				K20929			IPR011043; IPR015916; IPR013783; IPR014756; IPR009880; IPR015202;	Galactose oxidase/kelch, beta-propeller; Galactose oxidase, beta-propeller; Immunoglobulin-like fold; Immunoglobulin E-set; Glyoxal oxidase, N-terminal; Domain of unknown function DUF1929;
453	A0A1U8HYY4	LOC107891063	uncharacterized protein At5g02240-like OS=Gossypium hirsutum GN=LOC107891063	35.894	103.76	41.3	10	14	3	0.873	0.718	0.79	0.919	0.813	0.755	1.261	1.304	1.262	1.539	0.00174228	0.957	0.61788	0.622	0.00114368	chloroplast							IPR016040;	NAD(P)-binding domain;
454	A0A1U8HZ45	LOC107888896	probable peroxygenase 3 OS=Gossypium hirsutum GN=LOC107888896	26.541	84.997	36.5	8	20	7	0.563	0.529	0.538	1.659	1.465	1.553	1.11	1.123	1.076	0.708	0.00082358	0.349	1.64672e-05	0.493	3.0662e-06	nucleus				K17991	PXG; peroxygenase [EC:1.11.2.3]	ghi00073 Cutin, suberine and wax biosynthesis - Gossypium hirsutum (upland cotton);	IPR011992;	EF-hand domain pair;
455	A0A1U8HZ81	LOC107888928	probable histone-arginine methyltransferase 1.3 isoform X2 OS=Gossypium hirsutum GN=LOC107888928	59.751	3.0153	5.8	3	3	2	0.664	0.624	0.677	1.923	1.896	1.906	0.816	0.741	0.745	0.402	0.00119727	0.343	8.8128e-07	0.854	0.0165586	chloroplast	GO:0044267 cellular protein metabolic process; GO:0044238 primary metabolic process; GO:0044237 cellular metabolic process; GO:0032259 methylation; GO:0071704 organic substance metabolic process; GO:0008152 metabolic process; GO:0008213 protein alkylation; GO:0006479 protein methylation; GO:0043414 macromolecule methylation; GO:0044260 cellular macromolecule metabolic process; GO:0006464 cellular…		GO:0016741 transferase activity, transferring one-carbon groups; GO:0008168 methyltransferase activity; GO:0003824 catalytic activity; GO:0016740 transferase activity;	K05931			IPR029063;	S-adenosyl-L-methionine-dependent methyltransferase;
456	A0A1U8HZA2	LOC107891154	heavy metal-associated isoprenylated plant protein 3-like OS=Gossypium hirsutum GN=LOC107891154	38.712	5.8273	4	1	1	1	0.712	0.803	0.717	1.334	1.311	1.229	1.078	1.182	1.044	0.853	0.023364	0.576	0.00028115	0.676	0.00189523	nucleus	GO:0006810 transport; GO:0051179 localization; GO:0006812 cation transport; GO:0030001 metal ion transport; GO:0006811 ion transport; GO:0051234 establishment of localization;		GO:0046872 metal ion binding; GO:0043169 cation binding; GO:0005488 binding; GO:0043167 ion binding;				IPR006121;	Heavy metal-associated domain, HMA;
457	A0A1U8HZA4	LOC107888950	"dihydrolipoyl dehydrogenase 2, chloroplastic-like isoform X2 OS=Gossypium hirsutum GN=LOC107888950"	59.989	109.86	27.6	14	23	2																chloroplast	GO:0050794 regulation of cellular process; GO:0042592 homeostatic process; GO:0065008 regulation of biological quality; GO:0008152 metabolic process; GO:0050789 regulation of biological process; GO:0055114 oxidation-reduction process; GO:0044710 single-organism metabolic process; GO:0045454 cell redox homeostasis; GO:0044763 single-organism cellular process; GO:0019725 cellular homeostasis; GO:00…		GO:0016651 oxidoreductase activity, acting on NAD(P)H; GO:1901265 nucleoside phosphate binding; GO:0050660 flavin adenine dinucleotide binding; GO:0043167 ion binding; GO:0000166 nucleotide binding; GO:0016668 oxidoreductase activity, acting on a sulfur group of donors, NAD(P) as acceptor; GO:0048037 cofactor binding; GO:0016491 oxidoreductase activity; GO:1901363 heterocyclic compound binding; G…	K00382	DLD; dihydrolipoamide dehydrogenase [EC:1.8.1.4]	ghi00640 Propanoate metabolism - Gossypium hirsutum (upland cotton); ghi01100 Metabolic pathways - Gossypium hirsutum (upland cotton); ghi00010 Glycolysis / Gluconeogenesis - Gossypium hirsutum (upland cotton); ghi00280 Valine, leucine and isoleucine degradation - Gossypium hirsutum (upland cotton); ghi00630 Glyoxylate and dicarboxylate metabolism - Gossypium hirsutum (upland cotton); ghi00020 Ci…	IPR016156; IPR004099; IPR023753;	FAD/NAD-linked reductase, dimerisation domain; Pyridine nucleotide-disulphide oxidoreductase, dimerisation domain; FAD/NAD(P)-binding domain;
458	A0A1U8HZC5	LOC107891166	elongator complex protein 6-like OS=Gossypium hirsutum GN=LOC107891166	28.281	7.6125	8.8	1	1	1																nucleus		GO:0044464 cell part; GO:0005622 intracellular; GO:0032991 macromolecular complex; GO:0044424 intracellular part; GO:0043234 protein complex; GO:0005623 cell; GO:0033588 Elongator holoenzyme complex;					IPR027417;	P-loop containing nucleoside triphosphate hydrolase;
459	A0A1U8HZD4	LOC107891175	uncharacterized protein LOC107891175 OS=Gossypium hirsutum GN=LOC107891175	26.87	2.0022	7.1	1	1	1																chloroplast
460	A0A1U8HZD6	LOC107888981	enhancer of mRNA-decapping protein 4-like isoform X2 OS=Gossypium hirsutum GN=LOC107888981	149.64	19.752	8.7	12	14	2	0.915	1.033	0.993	1.257	1.172	0.994	0.974	1.014	0.921	0.85	0.101644	0.859	0.13088	1.011	0.82896	chloroplast			GO:0005515 protein binding; GO:0005488 binding;	K12616	EDC4; enhancer of mRNA-decapping protein 4	ghi03018 RNA degradation - Gossypium hirsutum (upland cotton);	IPR017986; IPR015943; IPR032401;	WD40-repeat-containing domain; WD40/YVTN repeat-like-containing domain; Enhancer of mRNA-decapping protein 4, WD40 repeat region;
461	A0A1U8HZE7	LOC107889425	"glucan endo-1,3-beta-glucosidase, acidic-like OS=Gossypium hirsutum GN=LOC107889425"	38.162	14.512	28	7	26	3	0.525	0.446	0.492	2.563	2.243	2.419	0.584	0.694	0.562	0.255	5.7072e-05	0.202	1.63685e-05	0.795	0.047441	extracellular	GO:0008152 metabolic process; GO:0005975 carbohydrate metabolic process; GO:0044238 primary metabolic process; GO:0071704 organic substance metabolic process;		GO:0004553 hydrolase activity, hydrolyzing O-glycosyl compounds; GO:0016787 hydrolase activity; GO:0003824 catalytic activity; GO:0016798 hydrolase activity, acting on glycosyl bonds;				IPR017853; IPR013781;	Glycoside hydrolase superfamily; Glycoside hydrolase, catalytic domain;
462	A0A1U8HZK0	LOC107891214	rhomboid-like protein 15 OS=Gossypium hirsutum GN=LOC107891214	44.428	9.499	5.1	1	1	1	0.741	0.792	0.754	1.124	1.308	1.211	1.14	1.255	1.008	0.934	0.41364	0.628	0.00064259	0.672	0.0040649	plasma membrane		GO:0031224 intrinsic component of membrane; GO:0016020 membrane; GO:0016021 integral component of membrane; GO:0044425 membrane part;	GO:0004252 serine-type endopeptidase activity; GO:0004175 endopeptidase activity; GO:0008233 peptidase activity; GO:0003824 catalytic activity; GO:0017171 serine hydrolase activity; GO:0005488 binding; GO:0008236 serine-type peptidase activity; GO:0070011 peptidase activity, acting on L-amino acid peptides; GO:0005515 protein binding; GO:0016787 hydrolase activity;				IPR015940; IPR022764; IPR009060;	Ubiquitin-associated domain; Peptidase S54, rhomboid domain; UBA-like;
463	A0A1U8HZK4	LOC107889463	"D-lactate dehydrogenase [cytochrome], mitochondrial-like isoform X2 OS=Gossypium hirsutum GN=LOC107889463"	59.549	10.499	4.8	2	4	2	0.769	0.88	0.864	1.491	1.356	1.392	0.918	0.918	0.931	0.653	0.000119968	0.593	0.00050004	0.908	0.14738	cytoplasm	GO:0044699 single-organism process; GO:0008152 metabolic process; GO:0055114 oxidation-reduction process; GO:0044710 single-organism metabolic process;		GO:0097159 organic cyclic compound binding; GO:1901363 heterocyclic compound binding; GO:0016614 oxidoreductase activity, acting on CH-OH group of donors; GO:1901265 nucleoside phosphate binding; GO:0050660 flavin adenine dinucleotide binding; GO:0003824 catalytic activity; GO:0005488 binding; GO:0043167 ion binding; GO:0043168 anion binding; GO:0000166 nucleotide binding; GO:0048037 cofactor bin…	K00102	LDHD; D-lactate dehydrogenase (cytochrome) [EC:1.1.2.4]	ghi00620 Pyruvate metabolism - Gossypium hirsutum (upland cotton);	IPR016166; IPR004113; IPR016169; IPR016164; IPR016167; IPR006094;	FAD-binding, type 2; FAD-linked oxidase, C-terminal; CO dehydrogenase flavoprotein-like, FAD-binding, subdomain 2; FAD-linked oxidase-like, C-terminal; FAD-binding, type 2, subdomain 1; FAD linked oxidase, N-terminal;
464	A0A1U8HZK5	LOC107891217	40S ribosomal protein S5-like OS=Gossypium hirsutum GN=LOC107891217	23.351	3.9955	35.1	9	20	1	1.064	1.102	1.108	0.99	1.019	1.005	0.972	0.953	0.915	0.942	0.038439	1.086	0.00554	1.153	0.0028644	cytoplasm	GO:0006518 peptide metabolic process; GO:0043043 peptide biosynthetic process; GO:0044267 cellular protein metabolic process; GO:0006807 nitrogen compound metabolic process; GO:0009058 biosynthetic process; GO:0043603 cellular amide metabolic process; GO:0044238 primary metabolic process; GO:1901566 organonitrogen compound biosynthetic process; GO:1901576 organic substance biosynthetic process; G…	GO:0043229 intracellular organelle; GO:0005840 ribosome; GO:0043232 intracellular non-membrane-bounded organelle; GO:0015935 small ribosomal subunit; GO:0005737 cytoplasm; GO:0044446 intracellular organelle part; GO:0032991 macromolecular complex; GO:0044424 intracellular part; GO:0005623 cell; GO:0044422 organelle part; GO:0043228 non-membrane-bounded organelle; GO:0043226 organelle; GO:0044464 …	GO:0097159 organic cyclic compound binding; GO:1901363 heterocyclic compound binding; GO:0003723 RNA binding; GO:0005488 binding; GO:0003676 nucleic acid binding; GO:0005198 structural molecule activity; GO:0003735 structural constituent of ribosome;	K02989	RP-S5e; small subunit ribosomal protein S5e	ghi03010 Ribosome - Gossypium hirsutum (upland cotton);	IPR023798;	Ribosomal protein S7 domain;
465	A0A1U8HZL0	LOC107891224	Eukaryotic translation initiation factor 3 subunit C OS=Gossypium hirsutum GN=LOC107891224	103.77	-2	9	9	11	1	0.819	0.883	0.756	1.043	0.889	0.988	1.276	1.254	1.198	1.277	0.0082201	0.842	0.056881	0.659	0.00100206	cytoplasm	GO:0006518 peptide metabolic process; GO:0043043 peptide biosynthetic process; GO:0044267 cellular protein metabolic process; GO:0006807 nitrogen compound metabolic process; GO:0009058 biosynthetic process; GO:0043603 cellular amide metabolic process; GO:0044238 primary metabolic process; GO:1901566 organonitrogen compound biosynthetic process; GO:0044237 cellular metabolic process; GO:1901576 or…	GO:0044464 cell part; GO:0005622 intracellular; GO:0005737 cytoplasm; GO:0032991 macromolecular complex; GO:0044424 intracellular part; GO:0043234 protein complex; GO:0005623 cell; GO:0044444 cytoplasmic part; GO:0005852 eukaryotic translation initiation factor 3 complex;	GO:0097159 organic cyclic compound binding; GO:1901363 heterocyclic compound binding; GO:0008135 translation factor activity, RNA binding; GO:0003723 RNA binding; GO:0031369 translation initiation factor binding; GO:0005488 binding; GO:0003676 nucleic acid binding; GO:0003743 translation initiation factor activity; GO:0005515 protein binding;	K03252	EIF3C; translation initiation factor 3 subunit C	ghi03013 RNA transport - Gossypium hirsutum (upland cotton);	IPR000717; IPR011991; IPR008905;	Proteasome component (PCI) domain; Winged helix-turn-helix DNA-binding domain; Eukaryotic translation initiation factor 3 subunit C, N-terminal domain;
466	A0A1U8HZL3	LOC107891227	splicing factor 3B subunit 3-like OS=Gossypium hirsutum GN=LOC107891227	151.55	1.8979	0.7	1	1	1																nucleus		GO:0043226 organelle; GO:0043231 intracellular membrane-bounded organelle; GO:0043229 intracellular organelle; GO:0005634 nucleus; GO:0044464 cell part; GO:0005622 intracellular; GO:0044424 intracellular part; GO:0043227 membrane-bounded organelle; GO:0005623 cell;	GO:0097159 organic cyclic compound binding; GO:1901363 heterocyclic compound binding; GO:0005488 binding; GO:0003676 nucleic acid binding;	K12830	SF3B3; splicing factor 3B subunit 3	ghi03040 Spliceosome - Gossypium hirsutum (upland cotton);	IPR004871;	Cleavage/polyadenylation specificity factor, A subunit, C-terminal;
467	A0A1U8HZL7	LOC107891228	rRNA biogenesis protein RRP5-like isoform X2 OS=Gossypium hirsutum GN=LOC107891228	210.16	31.181	8.2	16	16	16	1.263	1.241	1.141	0.574	0.644	0.549	1.007	0.992	1.048	1.724	0.00040299	2.063	0.00021945	1.196	0.0072448	nucleus	GO:0006396 RNA processing; GO:0006725 cellular aromatic compound metabolic process; GO:1901360 organic cyclic compound metabolic process; GO:0006807 nitrogen compound metabolic process; GO:0044238 primary metabolic process; GO:0044237 cellular metabolic process; GO:0071704 organic substance metabolic process; GO:0006397 mRNA processing; GO:0016070 RNA metabolic process; GO:0008152 metabolic proce…	GO:0043226 organelle; GO:0043231 intracellular membrane-bounded organelle; GO:0043229 intracellular organelle; GO:0005634 nucleus; GO:0044464 cell part; GO:0005622 intracellular; GO:0044424 intracellular part; GO:0043227 membrane-bounded organelle; GO:0005623 cell;	GO:0097159 organic cyclic compound binding; GO:1901363 heterocyclic compound binding; GO:0005515 protein binding; GO:0005488 binding; GO:0003676 nucleic acid binding;	K14792			IPR012340; IPR011990; IPR003029; IPR022967; IPR008847;	Nucleic acid-binding, OB-fold; Tetratricopeptide-like helical domain; S1 domain; RNA-binding domain, S1; Suppressor of forked;
468	A0A1U8HZM3	LOC107889472	Eukaryotic translation initiation factor 3 subunit C OS=Gossypium hirsutum GN=LOC107889472	103.54	18.083	9.3	9	11	0																cytoplasm	GO:0006518 peptide metabolic process; GO:0043043 peptide biosynthetic process; GO:0044267 cellular protein metabolic process; GO:0006807 nitrogen compound metabolic process; GO:0009058 biosynthetic process; GO:0043603 cellular amide metabolic process; GO:0044238 primary metabolic process; GO:1901566 organonitrogen compound biosynthetic process; GO:0044237 cellular metabolic process; GO:1901576 or…	GO:0044464 cell part; GO:0005622 intracellular; GO:0005737 cytoplasm; GO:0032991 macromolecular complex; GO:0044424 intracellular part; GO:0043234 protein complex; GO:0005623 cell; GO:0044444 cytoplasmic part; GO:0005852 eukaryotic translation initiation factor 3 complex;	GO:0097159 organic cyclic compound binding; GO:1901363 heterocyclic compound binding; GO:0008135 translation factor activity, RNA binding; GO:0003723 RNA binding; GO:0031369 translation initiation factor binding; GO:0005488 binding; GO:0003676 nucleic acid binding; GO:0003743 translation initiation factor activity; GO:0005515 protein binding;	K03252	EIF3C; translation initiation factor 3 subunit C	ghi03013 RNA transport - Gossypium hirsutum (upland cotton);	IPR011991; IPR000717; IPR008905;	Winged helix-turn-helix DNA-binding domain; Proteasome component (PCI) domain; Eukaryotic translation initiation factor 3 subunit C, N-terminal domain;
469	A0A1U8HZM7	LOC107891242	60S ribosomal protein L21-1-like OS=Gossypium hirsutum GN=LOC107891242	18.753	2.1527	27.4	6	13	2	1.277	1.378	1.35	0.617	0.806	0.633	0.963	0.947	0.855	1.345	0.031236	1.948	0.00157596	1.448	0.00104015	cytoplasm	GO:0006518 peptide metabolic process; GO:0043043 peptide biosynthetic process; GO:0044267 cellular protein metabolic process; GO:0006807 nitrogen compound metabolic process; GO:0009058 biosynthetic process; GO:0043603 cellular amide metabolic process; GO:0044238 primary metabolic process; GO:1901566 organonitrogen compound biosynthetic process; GO:1901576 organic substance biosynthetic process; G…	GO:0005840 ribosome; GO:0043226 organelle; GO:0043229 intracellular organelle; GO:0043232 intracellular non-membrane-bounded organelle; GO:0044464 cell part; GO:0005622 intracellular; GO:0005737 cytoplasm; GO:0032991 macromolecular complex; GO:0044424 intracellular part; GO:1990904 ribonucleoprotein complex; GO:0005623 cell; GO:0030529 intracellular ribonucleoprotein complex; GO:0044444 cytoplasm…	GO:0003735 structural constituent of ribosome; GO:0005198 structural molecule activity;	K02889	RP-L21e; large subunit ribosomal protein L21e	ghi03010 Ribosome - Gossypium hirsutum (upland cotton);	IPR008991;	Translation protein SH3-like domain;
470	A0A1U8HZM9	LOC107891241	carbon catabolite repressor protein 4 homolog 1-like OS=Gossypium hirsutum GN=LOC107891241	66.968	25.707	16.8	7	8	2	1.043	1.024	1.129	1.008	0.972	0.956	1.144	0.929	0.904	1.014	0.91668	1.089	0.067344	1.074	0.3983	chloroplast				K12603	CNOT6; CCR4-NOT transcription complex subunit 6 [EC:3.1.13.4]	ghi03018 RNA degradation - Gossypium hirsutum (upland cotton);	IPR031615; IPR005135;	MYND-like zinc finger, mRNA-binding; Endonuclease/exonuclease/phosphatase;
471	A0A1U8HZN6	LOC107889482	histone-lysine N-methyltransferase ATXR4-like isoform X2 OS=Gossypium hirsutum GN=LOC107889482	37.014	3.7988	6.5	2	2	2	1.007	0.948	1.139	0.827	1.125	0.782	1.013	1.091	1.107	1.174	0.21074	1.132	0.34534	0.964	0.55186	chloroplast			GO:0005515 protein binding; GO:0005488 binding;	K11426			IPR001214;	SET domain;
472	A0A1U8HZP5	LOC107891255	"probable plastid-lipid-associated protein 13, chloroplastic isoform X2 OS=Gossypium hirsutum GN=LOC107891255"	30.041	20.489	24.5	5	5	5	0.871	0.989	0.85	1.66	1.322	1.483	0.817	0.879	0.727	0.543	0.002078	0.607	0.0035364	1.118	0.195064	chloroplast							IPR006843;	Plastid lipid-associated protein/fibrillin conserved domain;
473	A0A1U8HZQ7	LOC107891264	"outer envelope pore protein 16-3, chloroplastic/mitochondrial-like isoform X2 OS=Gossypium hirsutum GN=LOC107891264"	16.913	9.5348	17.7	3	10	3	1.086	1.064	1.115	0.964	0.839	0.86	1.049	1.026	1.047	1.172	0.020664	1.226	0.0101836	1.046	0.043276	cytoplasm				K17790
474	A0A1U8HZQ8	LOC107889498	riboflavin synthase-like isoform X4 OS=Gossypium hirsutum GN=LOC107889498	32.009	15.667	19.7	5	6	5	0.802	0.689	0.678	1.701	1.581	1.671	0.885	0.876	0.862	0.53	1.54026e-05	0.438	0.00013923	0.827	0.070337	chloroplast	GO:0044699 single-organism process; GO:0008152 metabolic process; GO:0055114 oxidation-reduction process; GO:0044710 single-organism metabolic process;		GO:0003824 catalytic activity; GO:0016491 oxidoreductase activity;	K00793	ribE; riboflavin synthase [EC:2.5.1.9]	ghi00740 Riboflavin metabolism - Gossypium hirsutum (upland cotton); ghi01110 Biosynthesis of secondary metabolites - Gossypium hirsutum (upland cotton); ghi01100 Metabolic pathways - Gossypium hirsutum (upland cotton);	IPR026017; IPR017938; IPR023366;	Lumazine-binding domain; Riboflavin synthase-like beta-barrel; ATP synthase subunit alpha-like domain;
475	A0A1U8HZR1	LOC107891266	protein QUIRKY-like OS=Gossypium hirsutum GN=LOC107891266	88.884	1.8459	27.4	19	26	1	1.083	1.051	0.966	1.209	0.971	1.054	1.009	0.871	0.986	0.886	0.20532	0.959	0.6162	1.082	0.23662	plasma membrane			GO:0005515 protein binding; GO:0005488 binding;				IPR013583; IPR000008;	Phosphoribosyltransferase C-terminal; C2 domain;
476	A0A1U8HZS0	LOC107891276	OTU domain-containing protein At3g57810-like isoform X2 OS=Gossypium hirsutum GN=LOC107891276	34.433	11.014	7.1	2	2	2	0.808	0.928	0.889	0.917	0.965	0.933	1.237	1.161	1.227	1.288	0.00053636	0.933	0.177078	0.724	0.0020586	chloroplast							IPR003323;	OTU domain;
477	A0A1U8HZS4	LOC107889515	protein QUIRKY-like OS=Gossypium hirsutum GN=LOC107889515	88.894	56.445	27.4	19	25	1																plasma membrane			GO:0005515 protein binding; GO:0005488 binding;				IPR013583; IPR000008;	Phosphoribosyltransferase C-terminal; C2 domain;
478	A0A1U8HZS9	LOC107889518	polygalacturonase inhibitor OS=Gossypium hirsutum GN=LOC107889518	36.965	320.55	45.8	11	25	11	0.534	0.578	0.567	1.778	1.865	1.759	0.955	0.972	0.944	0.531	2.9268e-06	0.311	1.2734e-06	0.585	2.4601e-05	extracellular			GO:0005515 protein binding; GO:0005488 binding;				IPR013210; IPR032675;	Leucine-rich repeat-containing N-terminal, plant-type; Leucine-rich repeat domain, L domain-like;
479	A0A1U8HZU3	LOC107889096	Serine/threonine-protein phosphatase 2A 55 kDa regulatory subunit B OS=Gossypium hirsutum GN=LOC107889096	57.368	6.5611	19.1	9	10	2																nucleus		GO:1902494 catalytic complex; GO:0044464 cell part; GO:0005622 intracellular; GO:0008287 protein serine/threonine phosphatase complex; GO:0032991 macromolecular complex; GO:0044424 intracellular part; GO:0005623 cell; GO:1903293 phosphatase complex; GO:0000159 protein phosphatase type 2A complex;	GO:0005515 protein binding; GO:0098772 molecular function regulator; GO:0030234 enzyme regulator activity; GO:0019888 protein phosphatase regulator activity; GO:0019208 phosphatase regulator activity; GO:0005488 binding;	K04354	PPP2R2; serine/threonine-protein phosphatase 2A regulatory subunit B	ghi03015 mRNA surveillance pathway - Gossypium hirsutum (upland cotton);	IPR017986; IPR015943;	WD40-repeat-containing domain; WD40/YVTN repeat-like-containing domain;
480	A0A1U8HZU7	LOC107891290	DNA-binding protein SMUBP-2-like OS=Gossypium hirsutum GN=LOC107891290	71.844	9.8179	4.3	2	4	2	1.049	0.894	1.107	1.132	1.13	1.02	1.01	0.958	0.998	0.904	0.057464	0.929	0.35456	1.028	0.73366	cytoplasm			GO:0003677 DNA binding; GO:0005524 ATP binding; GO:1901265 nucleoside phosphate binding; GO:0001882 nucleoside binding; GO:0043167 ion binding; GO:0000166 nucleotide binding; GO:1901363 heterocyclic compound binding; GO:0097159 organic cyclic compound binding; GO:0032549 ribonucleoside binding; GO:0097367 carbohydrate derivative binding; GO:0032553 ribonucleotide binding; GO:0005488 binding; GO:0…	K19036			IPR003593; IPR027417; IPR014001;	AAA+ ATPase domain; P-loop containing nucleoside triphosphate hydrolase; Helicase superfamily 1/2, ATP-binding domain;
481	A0A1U8HZU9	LOC107889531	exo-poly-alpha-D-galacturonosidase-like OS=Gossypium hirsutum GN=LOC107889531	52.513	3.3773	2.3	1	1	1																vacuolar membrane	GO:0008152 metabolic process; GO:0005975 carbohydrate metabolic process; GO:0044238 primary metabolic process; GO:0071704 organic substance metabolic process;		GO:0004553 hydrolase activity, hydrolyzing O-glycosyl compounds; GO:0016787 hydrolase activity; GO:0003824 catalytic activity; GO:0004650 polygalacturonase activity; GO:0016798 hydrolase activity, acting on glycosyl bonds;				IPR011050; IPR012334;	Pectin lyase fold/virulence factor; Pectin lyase fold;
482	A0A1U8HZX2	LOC107891310	uncharacterized protein LOC107891310 OS=Gossypium hirsutum GN=LOC107891310	40.262	50.778	46.4	14	29	2	0.806	0.729	0.813	1.073	1.117	1.097	1.211	1.239	1.154	1.096	0.018602	0.714	0.00079574	0.651	0.00046055	vacuolar membrane							IPR006946; IPR008979;	Domain of unknown function DUF642; Galactose-binding domain-like;
483	A0A1U8HZX6	LOC107891315	"magnesium-chelatase subunit ChlH, chloroplastic OS=Gossypium hirsutum GN=LOC107891315"	153.39	6.489	2	2	2	2																chloroplast	GO:0051188 cofactor biosynthetic process; GO:0046148 pigment biosynthetic process; GO:0006725 cellular aromatic compound metabolic process; GO:0015994 chlorophyll metabolic process; GO:0044699 single-organism process; GO:0009058 biosynthetic process; GO:1901566 organonitrogen compound biosynthetic process; GO:0044237 cellular metabolic process; GO:0071704 organic substance metabolic process; GO:0…		GO:0016851 magnesium chelatase activity; GO:0051002 ligase activity, forming nitrogen-metal bonds; GO:0051003 ligase activity, forming nitrogen-metal bonds, forming coordination complexes; GO:0003824 catalytic activity; GO:0016874 ligase activity;	K03403	chlH; magnesium chelatase subunit H [EC:6.6.1.1]	ghi00860 Porphyrin and chlorophyll metabolism - Gossypium hirsutum (upland cotton); ghi01110 Biosynthesis of secondary metabolites - Gossypium hirsutum (upland cotton); ghi01100 Metabolic pathways - Gossypium hirsutum (upland cotton);	IPR022571;	Magnesium chelatase, subunit H, N-terminal;
484	A0A1U8HZX9	LOC107891320	Calcium-transporting ATPase OS=Gossypium hirsutum GN=LOC107891320	113.56	90.746	16.2	13	23	2	0.836	0.746	0.848	1.349	1.427	1.31	1.025	0.937	0.992	0.723	0.0008633	0.595	0.00039985	0.823	0.0153174	plasma membrane	GO:0070588 calcium ion transmembrane transport; GO:0072511 divalent inorganic cation transport; GO:0098655 cation transmembrane transport; GO:0034220 ion transmembrane transport; GO:0098660 inorganic ion transmembrane transport; GO:0030001 metal ion transport; GO:0051234 establishment of localization; GO:0006810 transport; GO:0055085 transmembrane transport; GO:0006812 cation transport; GO:000681…	GO:0031224 intrinsic component of membrane; GO:0016020 membrane; GO:0016021 integral component of membrane; GO:0044425 membrane part;	GO:0042625 ATPase coupled ion transmembrane transporter activity; GO:1901265 nucleoside phosphate binding; GO:0015399 primary active transmembrane transporter activity; GO:0022892 substrate-specific transporter activity; GO:0016817 hydrolase activity, acting on acid anhydrides; GO:0005515 protein binding; GO:0016787 hydrolase activity; GO:0022891 substrate-specific transmembrane transporter activ…	K01537			IPR023298; IPR004014; IPR024750; IPR023299; IPR008250; IPR006068; IPR023214;	P-type ATPase, transmembrane domain; Cation-transporting P-type ATPase, N-terminal; Calcium-transporting P-type ATPase, N-terminal autoinhibitory domain; P-type ATPase, cytoplasmic domain N; P-type ATPase, A domain; Cation-transporting P-type ATPase, C-terminal; HAD-like domain;
485	A0A1U8HZY2	LOC107891319	transcription initiation factor IIB-2 OS=Gossypium hirsutum GN=LOC107891319	34.114	14.456	16.3	5	6	5	1.06	1.118	1.042	1.164	1.175	1.054	0.871	0.82	0.945	0.777	0.0093197	0.949	0.27388	1.222	0.0121217	nucleus	GO:0050794 regulation of cellular process; GO:0006725 cellular aromatic compound metabolic process; GO:0097659 nucleic acid-templated transcription; GO:0060255 regulation of macromolecule metabolic process; GO:0006352 DNA-templated transcription, initiation; GO:0019219 regulation of nucleobase-containing compound metabolic process; GO:0009058 biosynthetic process; GO:0044237 cellular metabolic pr…		GO:0046914 transition metal ion binding; GO:0005488 binding; GO:0043167 ion binding; GO:0046872 metal ion binding; GO:0043169 cation binding; GO:0005515 protein binding; GO:0008270 zinc ion binding; GO:0017025 TBP-class protein binding; GO:0008134 transcription factor binding;	K03124	TFIIB; transcription initiation factor TFIIB	ghi03022 Basal transcription factors - Gossypium hirsutum (upland cotton);	IPR013150; IPR013137; IPR013763;	Transcription factor TFIIB, cyclin-like domain; Zinc finger, TFIIB-type; Cyclin-like;
486	A0A1U8HZY4	LOC107891324	flotillin-like protein 4 OS=Gossypium hirsutum GN=LOC107891324	53.596	-2	46.1	19	36	1																cytoplasm				K07192			IPR001107;	Band 7 domain;
487	A0A1U8HZZ0	LOC107891322	uncharacterized protein LOC107891322 OS=Gossypium hirsutum GN=LOC107891322	13.43	15.803	40.3	4	8	2																mitochondria
488	A0A1U8HZZ6	LOC107891326	DNA helicase INO80-like isoform X2 OS=Gossypium hirsutum GN=LOC107891326	168.89	56.99	4.5	5	6	5	1.057	1.169	1.392	0.793	1.056	0.715	0.9	1.049	0.862	1.096	0.47836	1.411	0.067999	1.287	0.067305	nucleus			GO:0003677 DNA binding; GO:0005524 ATP binding; GO:1901265 nucleoside phosphate binding; GO:0001882 nucleoside binding; GO:0043167 ion binding; GO:0000166 nucleotide binding; GO:1901363 heterocyclic compound binding; GO:0097159 organic cyclic compound binding; GO:0032549 ribonucleoside binding; GO:0097367 carbohydrate derivative binding; GO:0032553 ribonucleotide binding; GO:0005488 binding; GO:0…	K11665			IPR020838; IPR014001; IPR027417; IPR001650; IPR000330;	DBINO domain; Helicase superfamily 1/2, ATP-binding domain; P-loop containing nucleoside triphosphate hydrolase; Helicase, C-terminal; SNF2-related, N-terminal domain;
489	A0A1U8I002	LOC107891331	uncharacterized protein LOC107891331 OS=Gossypium hirsutum GN=LOC107891331	15.568	3.2336	18.4	2	2	2																cytoplasm
490	A0A1U8I010	LOC107889147	topless-related protein 1 isoform X2 OS=Gossypium hirsutum GN=LOC107889147	124.76	223.28	26.4	25	36	7	1.049	1.106	1.144	0.75	0.769	0.785	1.058	1.046	1.123	1.401	0.000197662	1.432	0.00022441	1.022	0.54848	endoplasmic reticulum			GO:0005515 protein binding; GO:0005488 binding;				IPR017986; IPR015943; IPR006595; IPR006594;	WD40-repeat-containing domain; WD40/YVTN repeat-like-containing domain; CTLH, C-terminal LisH motif; LIS1 homology motif;
491	A0A1U8I014	LOC107891348	LOW QUALITY PROTEIN: H/ACA ribonucleoprotein complex subunit 4-like OS=Gossypium hirsutum GN=LOC107891348	62.197	84.701	26.4	12	18	12	1.354	1.346	1.422	0.49	0.489	0.489	0.917	0.94	0.879	1.864	0.00099541	2.808	0.00028235	1.507	9.876e-05	cytoplasm	GO:0006396 RNA processing; GO:0006725 cellular aromatic compound metabolic process; GO:0001522 pseudouridine synthesis; GO:1901360 organic cyclic compound metabolic process; GO:0006807 nitrogen compound metabolic process; GO:0044238 primary metabolic process; GO:0009451 RNA modification; GO:0044237 cellular metabolic process; GO:0071704 organic substance metabolic process; GO:0016070 RNA metaboli…		GO:0097159 organic cyclic compound binding; GO:1901363 heterocyclic compound binding; GO:0003723 RNA binding; GO:0016853 isomerase activity; GO:0003824 catalytic activity; GO:0005488 binding; GO:0003676 nucleic acid binding; GO:0016866 intramolecular transferase activity; GO:0009982 pseudouridine synthase activity;	K11131	DKC1; H/ACA ribonucleoprotein complex subunit 4 [EC:5.4.99.-]	ghi03008 Ribosome biogenesis in eukaryotes - Gossypium hirsutum (upland cotton);	IPR020103; IPR015947; IPR002478; IPR032819; IPR002501; IPR004521; IPR012960;	Pseudouridine synthase, catalytic domain; PUA-like domain; PUA domain; tRNA pseudouridylate synthase B, C-terminal; Pseudouridine synthase II, N-terminal; Uncharacterised domain CHP00451; Dyskerin-like;
492	A0A1U8I024	LOC107889156	E3 SUMO-protein ligase SIZ1-like isoform X2 OS=Gossypium hirsutum GN=LOC107889156	93.76	2.8451	1.9	1	1	1																nucleus			GO:0043169 cation binding; GO:0046872 metal ion binding; GO:0005515 protein binding; GO:0008270 zinc ion binding; GO:0046914 transition metal ion binding; GO:0005488 binding; GO:0043167 ion binding;				IPR004181; IPR003034; IPR013083; IPR001965; IPR011011;	Zinc finger, MIZ-type; SAP domain; Zinc finger, RING/FYVE/PHD-type; Zinc finger, PHD-type; Zinc finger, FYVE/PHD-type;
493	A0A1U8I037	LOC107889594	ABC transporter B family member 1 OS=Gossypium hirsutum GN=LOC107889594	148.66	42.695	5.6	6	7	1																plasma membrane	GO:0006810 transport; GO:0055085 transmembrane transport; GO:0051179 localization; GO:0051234 establishment of localization;	GO:0031224 intrinsic component of membrane; GO:0016020 membrane; GO:0016021 integral component of membrane; GO:0044425 membrane part;	GO:1901265 nucleoside phosphate binding; GO:0015399 primary active transmembrane transporter activity; GO:0016817 hydrolase activity, acting on acid anhydrides; GO:0016787 hydrolase activity; GO:0016887 ATPase activity; GO:0097159 organic cyclic compound binding; GO:1901363 heterocyclic compound binding; GO:0016462 pyrophosphatase activity; GO:0003824 catalytic activity; GO:0032553 ribonucleotide…	K05658	ABCB1; ATP-binding cassette, subfamily B (MDR/TAP), member 1 [EC:3.6.3.44]	ghi02010 ABC transporters - Gossypium hirsutum (upland cotton);	IPR003593; IPR003439; IPR027417; IPR011527;	AAA+ ATPase domain; ABC transporter-like; P-loop containing nucleoside triphosphate hydrolase; ABC transporter type 1, transmembrane domain;
494	A0A1U8I049	LOC107891362	U1 small nuclear ribonucleoprotein 70 kDa-like isoform X2 OS=Gossypium hirsutum GN=LOC107891362	52.025	7.5102	7.7	3	3	3																nucleus
495	A0A1U8I073	LOC107891382	protein disulfide-isomerase 5-2-like OS=Gossypium hirsutum GN=LOC107891382	48.444	109.97	14.4	4	4	4	0.822	0.873	0.944	1.135	1.294	1.225	0.953	1.023	0.991	0.812	0.0086586	0.722	0.0041403	0.889	0.0582	chloroplast	GO:0050794 regulation of cellular process; GO:0042592 homeostatic process; GO:0065008 regulation of biological quality; GO:0050789 regulation of biological process; GO:0045454 cell redox homeostasis; GO:0044763 single-organism cellular process; GO:0019725 cellular homeostasis; GO:0044699 single-organism process; GO:0009987 cellular process; GO:0065007 biological regulation;			K09580	PDIA1; protein disulfide-isomerase A1 [EC:5.3.4.1]	ghi04141 Protein processing in endoplasmic reticulum - Gossypium hirsutum (upland cotton);	IPR012336; IPR013766;	Thioredoxin-like fold; Thioredoxin domain;
496	A0A1U8I077	LOC107891385	Carboxypeptidase OS=Gossypium hirsutum GN=LOC107891385	52.462	4.1382	17.2	6	7	1	0.409	0.498	0.824	2.564	2.011	2.218	0.513	0.701	0.599	0.267	0.00031959	0.255	0.0030783	0.955	0.73282	chloroplast	GO:0006508 proteolysis; GO:0008152 metabolic process; GO:0043170 macromolecule metabolic process; GO:0019538 protein metabolic process; GO:0044238 primary metabolic process; GO:0071704 organic substance metabolic process;		GO:0004180 carboxypeptidase activity; GO:0008233 peptidase activity; GO:0008238 exopeptidase activity; GO:0003824 catalytic activity; GO:0017171 serine hydrolase activity; GO:0008236 serine-type peptidase activity; GO:0070011 peptidase activity, acting on L-amino acid peptides; GO:0016787 hydrolase activity; GO:0004185 serine-type carboxypeptidase activity; GO:0070008 serine-type exopeptidase act…	K16297			IPR029058;	Alpha/Beta hydrolase fold;
[truncated: 8,873 more rows]

## Sheet: Peptide quant
Supplementary Table 1. List of identification peptides detailed annotation in present work.
ID	Sequence	Protein accession	Protein description	Charge	m/z	mass error [ppm]	PEP	Score	Unique [yes/no]	GE1	GE2	GE3	NEC1	NEC2	NEC3	PEC1	PEC2	PEC3
1	AAAAAAAAEVKEEETK	A0A1U8IT88	eukaryotic translation initiation factor 5B-like OS=Gossypium hirsutum GN=LOC107898638	3	520.602	2.2022	1.1396e-11	125.98	yes	1.443	1.287	1.38	0.548	0.487	0.62	0.998	1.044	1.193
2	AAAAAAADVAK	A0A1U8MMP9	peroxisomal membrane protein PEX14-like isoform X2 OS=Gossypium hirsutum GN=LOC107939290	2	465.256	2.1976	2.2677e-05	135.99	yes	0.864	0.965	0.917	0.856	0.839	0.877	1.14	1.224	1.319
3	AAAAAFQENVGR	A0A1U8J5Z4	tubulin-folding cofactor D OS=Gossypium hirsutum GN=LOC107904016	2	602.807	1.7225	0.00013954	105.66	no	1.035	1.078	1.072	0.739	0.743	0.903	1.078	1.205	1.147
4	AAAAAVGTAGYR	A0A1U8P5V6	protein SAD1/UNC-84 domain protein 1-like isoform X1 OS=Gossypium hirsutum GN=LOC107955357	2	539.786	1.9856	1.4783e-08	152.67	yes	1.254	1.233	1.149	0.69	0.747	0.754	1.004	0.992	1.176
[truncated: 45,058 more rows]
