# Supplementary material for: Dynamic TMT-Based Quantitative Proteomics Analysis of Critical Initiation Process of Totipotency during Cotton Somatic Embryogenesis Transdifferentiation
Source: Int J Mol Sci. 2019 Apr 4;20(7):1691. doi: 10.3390/ijms20071691 (PMC6480670; doi:10.3390/ijms20071691)
Supplement: Supplementary file 1 [file ijms-20-01691-s001.zip › Supplementary Table 2-Mar. 26, 2019.xlsx]

## Sheet: PECvsNEC
Supplementary Table 2. List of DAPs detailed annotation in present work.
Protein accession	Gene name	Protein description	PEC/NEC Ratio	Regulated Type	PEC/NEC P value	MW [kDa]	Score	Coverage [%]	Peptides	PSMs	Unique peptides	GE1	GE2	GE3	NEC1	NEC2	NEC3	PEC1	PEC2	PEC3	Subcellular localization	Biological Process	Cellular Component	Molecular Function	KEGG KO No.	KEGG Gene	KEGG pathway	IPR ID	Domain description
A0A075T4D3	PLC	Phosphoinositide phospholipase C OS=Gossypium hirsutum GN=PLC	0.285	Down	3.7251e-06	66.254	174.64	23	13	17	11	0.631	0.689	0.623	1.985	2.166	2.179	0.579	0.636	0.587	mitochondria	GO:0050794 regulation of cellular process; GO:0044700 single organism signaling; GO:0051716 cellular response to stimulus; GO:0016042 lipid catabolic process; GO:0035556 intracellular signal transduction; GO:0044712 single-organism catabolic process; GO:0044699 single-organism process; GO:0023052 signaling; GO:0050896 response to stimulus; GO:0044238 primary metabolic process; GO:0071704 organic …	GO:0005623 cell; GO:0005622 intracellular; GO:0044464 cell part;	GO:0004435 phosphatidylinositol phospholipase C activity; GO:0003824 catalytic activity; GO:0042578 phosphoric ester hydrolase activity; GO:0005488 binding; GO:0004629 phospholipase C activity; GO:0016788 hydrolase activity, acting on ester bonds; GO:0004620 phospholipase activity; GO:0005515 protein binding; GO:0016787 hydrolase activity; GO:0008081 phosphoric diester hydrolase activity; GO:0016…	K05857	PLCD; phosphatidylinositol phospholipase C, delta [EC:3.1.4.11]	ghi04070 Phosphatidylinositol signaling system - Gossypium hirsutum (upland cotton); ghi00562 Inositol phosphate metabolism - Gossypium hirsutum (upland cotton); ghi04933 AGE-RAGE signaling pathway in diabetic complications - Gossypium hirsutum (upland cotton); ghi01100 Metabolic pathways - Gossypium hirsutum (upland cotton);	IPR000909; IPR015359; IPR017946; IPR011992; IPR000008; IPR001711;	Phosphatidylinositol-specific phospholipase C, X domain; Phosphoinositide-specific phospholipase C, EF-hand-like domain; PLC-like phosphodiesterase, TIM beta/alpha-barrel domain; EF-hand domain pair; C2 domain; Phospholipase C, phosphatidylinositol-specific, Y domain;
A0A076FRP6	PPO-8	Polyphenol oxidase-8 (Fragment) OS=Gossypium hirsutum GN=PPO-8	2.327	Up	0.0003175	69.584	12.885	10.5	6	6	6	1.137	1.145	1.035	0.476	0.542	0.591	1.197	1.205	1.342	chloroplast	GO:0046148 pigment biosynthetic process; GO:0044699 single-organism process; GO:0008152 metabolic process; GO:0042440 pigment metabolic process; GO:0055114 oxidation-reduction process; GO:0044710 single-organism metabolic process;		GO:0016682 oxidoreductase activity, acting on diphenols and related substances as donors, oxygen as acceptor; GO:0016679 oxidoreductase activity, acting on diphenols and related substances as donors; GO:0003824 catalytic activity; GO:0005488 binding; GO:0004097 catechol oxidase activity; GO:0043167 ion binding; GO:0043169 cation binding; GO:0046872 metal ion binding; GO:0016491 oxidoreductase act…	K00422	E1.10.3.1; polyphenol oxidase [EC:1.10.3.1]	ghi00350 Tyrosine metabolism - Gossypium hirsutum (upland cotton); ghi01110 Biosynthesis of secondary metabolites - Gossypium hirsutum (upland cotton); ghi01100 Metabolic pathways - Gossypium hirsutum (upland cotton); ghi00950 Isoquinoline alkaloid biosynthesis - Gossypium hirsutum (upland cotton);	IPR022739; IPR008922; IPR002227; IPR022740;	Polyphenol oxidase, central domain; Uncharacterised domain, di-copper centre; Tyrosinase copper-binding domain; Polyphenol oxidase, C-terminal;
A0A0U1VMW2	---	Acidic chitinase OS=Gossypium hirsutum	0.239	Down	1.85212e-05	31.228	127.99	27.6	6	16	6	0.379	0.295	0.339	2.574	2.509	2.656	0.55	0.661	0.64	chloroplast	GO:0008152 metabolic process; GO:0005975 carbohydrate metabolic process; GO:0044238 primary metabolic process; GO:0071704 organic substance metabolic process;		GO:0004553 hydrolase activity, hydrolyzing O-glycosyl compounds; GO:0016787 hydrolase activity; GO:0003824 catalytic activity; GO:0016798 hydrolase activity, acting on glycosyl bonds;	K01183	E3.2.1.14; chitinase [EC:3.2.1.14]	ghi00520 Amino sugar and nucleotide sugar metabolism - Gossypium hirsutum (upland cotton); ghi01100 Metabolic pathways - Gossypium hirsutum (upland cotton);	IPR001223; IPR017853; IPR013781;	Glycoside hydrolase family 18, catalytic domain; Glycoside hydrolase superfamily; Glycoside hydrolase, catalytic domain;
A0A120KAE0	PIN2	Auxin efflux carrier component OS=Gossypium hirsutum GN=PIN2	2.359	Up	0.030217	66.18	24.992	3.4	1	2	1	0.889	1.026	1.04	0.763	0.465	0.492	1.366	1.376	1.315	plasma membrane	GO:0044700 single organism signaling; GO:0050794 regulation of cellular process; GO:0065008 regulation of biological quality; GO:0009914 hormone transport; GO:0060918 auxin transport; GO:0071310 cellular response to organic substance; GO:0023051 regulation of signaling; GO:0044699 single-organism process; GO:0050896 response to stimulus; GO:0051234 establishment of localization; GO:0007165 signal…	GO:0031224 intrinsic component of membrane; GO:0016020 membrane; GO:0016021 integral component of membrane; GO:0044425 membrane part;	GO:0015562 efflux transmembrane transporter activity; GO:0010329 auxin efflux transmembrane transporter activity; GO:0080161 auxin transmembrane transporter activity; GO:0022892 substrate-specific transporter activity; GO:0022891 substrate-specific transmembrane transporter activity; GO:0022857 transmembrane transporter activity; GO:0005215 transporter activity;	K13947
A0A1B1HY16	FPS2	Farnesyl pyrophosphate synthase 2 OS=Gossypium hirsutum GN=FPS2	0.386	Down	1.60015e-05	39.545	88.052	28.4	9	20	1	0.479	0.497	0.454	2.223	2.033	2.061	0.787	0.849	0.803	cytoplasm	GO:0006720 isoprenoid metabolic process; GO:0044711 single-organism biosynthetic process; GO:0044763 single-organism cellular process; GO:0044699 single-organism process; GO:0009058 biosynthetic process; GO:0044255 cellular lipid metabolic process; GO:0044238 primary metabolic process; GO:1901576 organic substance biosynthetic process; GO:0044237 cellular metabolic process; GO:0044249 cellular bi…		GO:0016740 transferase activity; GO:0003824 catalytic activity;	K00787	FDPS; farnesyl diphosphate synthase [EC:2.5.1.1 2.5.1.10]	ghi01110 Biosynthesis of secondary metabolites - Gossypium hirsutum (upland cotton); ghi01100 Metabolic pathways - Gossypium hirsutum (upland cotton); ghi00900 Terpenoid backbone biosynthesis - Gossypium hirsutum (upland cotton);	IPR008949;	Isoprenoid synthase domain;
A0A1U8HHE4	LOC107886161	Glutathione peroxidase OS=Gossypium hirsutum GN=LOC107886161	0.343	Down	1.7218e-06	18.91	12.499	24.4	5	6	4	0.573	0.56	0.537	2.159	2.046	2.037	0.682	0.733	0.727	nucleus	GO:0008152 metabolic process; GO:0006950 response to stress; GO:0055114 oxidation-reduction process; GO:0044710 single-organism metabolic process; GO:0006979 response to oxidative stress; GO:0044699 single-organism process; GO:0050896 response to stimulus;		GO:0016209 antioxidant activity; GO:0004601 peroxidase activity; GO:0004602 glutathione peroxidase activity; GO:0003824 catalytic activity; GO:0016491 oxidoreductase activity; GO:0016684 oxidoreductase activity, acting on peroxide as acceptor;	K00432	gpx; glutathione peroxidase [EC:1.11.1.9]	ghi00480 Glutathione metabolism - Gossypium hirsutum (upland cotton); ghi00590 Arachidonic acid metabolism - Gossypium hirsutum (upland cotton);	IPR012336;	Thioredoxin-like fold;
A0A1U8HHI9	LOC107886220	21 kDa protein-like OS=Gossypium hirsutum GN=LOC107886220	0.432	Down	4.3995e-05	21.377	38.182	24	4	9	4	0.411	0.413	0.377	1.902	2.14	2.045	0.855	0.927	0.846	chloroplast			GO:0004857 enzyme inhibitor activity; GO:0098772 molecular function regulator; GO:0030234 enzyme regulator activity;				IPR006501;	Pectinesterase inhibitor domain;
A0A1U8HHP2	LOC107886245	Purple acid phosphatase OS=Gossypium hirsutum GN=LOC107886245	0.416	Down	0.00020352	69.36	3.1898	5.2	3	3	1	0.621	0.747	0.702	1.964	1.95	1.657	0.793	0.811	0.715	nucleus			GO:0003993 acid phosphatase activity; GO:0042578 phosphoric ester hydrolase activity; GO:0003824 catalytic activity; GO:0016791 phosphatase activity; GO:0005488 binding; GO:0016788 hydrolase activity, acting on ester bonds; GO:0043167 ion binding; GO:0043169 cation binding; GO:0046872 metal ion binding; GO:0016787 hydrolase activity;	K22390			IPR015914; IPR029052; IPR004843; IPR025733; IPR008963;	Purple acid phosphatase, N-terminal; Metallo-dependent phosphatase-like; Calcineurin-like phosphoesterase domain, ApaH type; Iron/zinc purple acid phosphatase-like C-terminal domain; Purple acid phosphatase-like, N-terminal;
A0A1U8HJH1	LOC107886680	protein trichome birefringence-like 38 OS=Gossypium hirsutum GN=LOC107886680	0.448	Down	0.00046278	41.426	109.83	29.9	8	13	3	0.346	0.393	0.278	2.293	1.884	2.056	0.925	1.015	0.85	vacuolar membrane							IPR025846;	PMR5 N-terminal domain;
A0A1U8HJQ4	LOC107886744	uncharacterized protein LOC107886744 OS=Gossypium hirsutum GN=LOC107886744	2.337	Up	0.008363	62.449	85.035	22.9	11	14	6	1.118	1.12	1.197	0.546	0.458	0.597	1.273	1.245	1.224	nucleus
A0A1U8HJR7	LOC107886757	"(R,S)-reticuline 7-O-methyltransferase-like OS=Gossypium hirsutum GN=LOC107886757"	0.499	Down	0.0059216	42.271	17.343	14.8	4	6	4	0.768	0.725	0.526	1.733	1.466	1.81	0.731	1.035	0.734	cytoplasm			GO:0016741 transferase activity, transferring one-carbon groups; GO:0005515 protein binding; GO:0008171 O-methyltransferase activity; GO:0008168 methyltransferase activity; GO:0003824 catalytic activity; GO:0016740 transferase activity; GO:0005488 binding; GO:0046983 protein dimerization activity;				IPR011991; IPR012967; IPR029063; IPR001077;	Winged helix-turn-helix DNA-binding domain; Plant methyltransferase dimerisation; S-adenosyl-L-methionine-dependent methyltransferase; O-methyltransferase, family 2;
A0A1U8HKJ9	LOC107886977	probable NAD(P)H dehydrogenase (Quinone) FQR1-like 2 OS=Gossypium hirsutum GN=LOC107886977	0.323	Down	2.376e-06	27.56	59.77	12.4	2	3	2	0.596	0.578	0.602	2.192	1.97	2.107	0.661	0.672	0.691	cytoplasm			GO:0016651 oxidoreductase activity, acting on NAD(P)H; GO:1901265 nucleoside phosphate binding; GO:0003955 NAD(P)H dehydrogenase (quinone) activity; GO:0043167 ion binding; GO:0000166 nucleotide binding; GO:0048037 cofactor binding; GO:0016655 oxidoreductase activity, acting on NAD(P)H, quinone or similar compound as acceptor; GO:0016491 oxidoreductase activity; GO:1901363 heterocyclic compound b…	K03809	wrbA; NAD(P)H dehydrogenase (quinone) [EC:1.6.5.2]	ghi00130 Ubiquinone and other terpenoid-quinone biosynthesis - Gossypium hirsutum (upland cotton); ghi01110 Biosynthesis of secondary metabolites - Gossypium hirsutum (upland cotton);	IPR005025; IPR029039; IPR008254;	NADPH-dependent FMN reductase-like; Flavoprotein-like domain; Flavodoxin/nitric oxide synthase;
A0A1U8HKW1	LOC107887073	UDP-glycosyltransferase 89B1-like OS=Gossypium hirsutum GN=LOC107887073	2.666	Up	0.0091626	56.871	6.5354	2.7	1	1	1	0.988	1.147	1.184	0.402	0.558	0.488	1.285	1.274	1.301	chloroplast	GO:0008152 metabolic process;		GO:0016757 transferase activity, transferring glycosyl groups; GO:0016758 transferase activity, transferring hexosyl groups; GO:0003824 catalytic activity; GO:0016740 transferase activity;
A0A1U8HMH0	LOC107885929	THO complex subunit 4A-like OS=Gossypium hirsutum GN=LOC107885929	2.001	Up	2.4342e-05	25.8	129.71	41.5	8	10	2	1.267	1.245	1.312	0.524	0.532	0.564	1.105	1.106	1.03	mitochondria			GO:0097159 organic cyclic compound binding; GO:1901363 heterocyclic compound binding; GO:1901265 nucleoside phosphate binding; GO:0005488 binding; GO:0003676 nucleic acid binding; GO:0000166 nucleotide binding; GO:0036094 small molecule binding;	K12881	THOC4; THO complex subunit 4	ghi03015 mRNA surveillance pathway - Gossypium hirsutum (upland cotton); ghi03013 RNA transport - Gossypium hirsutum (upland cotton); ghi03040 Spliceosome - Gossypium hirsutum (upland cotton);	IPR000504; IPR012677; IPR025715;	RNA recognition motif domain; Nucleotide-binding alpha-beta plait domain; Chromatin target of PRMT1 protein, C-terminal;
A0A1U8HNX6	LOC107886287	MLP-like protein 31 OS=Gossypium hirsutum GN=LOC107886287	0.203	Down	3.7775e-05	17.686	78.368	49.7	6	14	2	0.51	0.555	0.53	2.6	2.488	2.483	0.446	0.584	0.506	cytoplasm	GO:0006952 defense response; GO:0050896 response to stimulus; GO:0006950 response to stress; GO:0009607 response to biotic stimulus;						IPR023393; IPR000916;	START-like domain; Bet v I/Major latex protein;
A0A1U8HP24	LOC107888175	Cysteine proteinase inhibitor OS=Gossypium hirsutum GN=LOC107888175	2.811	Up	7.6906e-08	15.087	7.8671	20.9	3	4	1	1.306	1.433	1.384	0.38	0.383	0.395	1.081	1.097	1.077	extracellular			GO:0061135 endopeptidase regulator activity; GO:0004857 enzyme inhibitor activity; GO:0098772 molecular function regulator; GO:0030234 enzyme regulator activity; GO:0004866 endopeptidase inhibitor activity; GO:0004869 cysteine-type endopeptidase inhibitor activity; GO:0030414 peptidase inhibitor activity; GO:0061134 peptidase regulator activity;	K13899			IPR000010;	Cystatin domain;
A0A1U8HPA4	LOC107886374	nuclear pore complex protein NUP160-like isoform X2 OS=Gossypium hirsutum GN=LOC107886374	3.595	Up	1.54259e-05	167.39	28.544	8	12	14	3	0.772	0.786	0.793	0.429	0.449	0.482	1.644	1.532	1.713	nucleus			GO:0005515 protein binding; GO:0005488 binding;	K14303	NUP160; nuclear pore complex protein Nup160	ghi03013 RNA transport - Gossypium hirsutum (upland cotton);	IPR017986;	WD40-repeat-containing domain;
A0A1U8HPR0	LOC107888423	leucine aminopeptidase 1-like OS=Gossypium hirsutum GN=LOC107888423	0.443	Down	2.9097e-06	54.467	19.291	46	18	53	4	0.95	0.88	0.879	1.66	1.535	1.558	0.693	0.7	0.714	cytoplasm	GO:0006508 proteolysis; GO:0008152 metabolic process; GO:0043170 macromolecule metabolic process; GO:0019538 protein metabolic process; GO:0044238 primary metabolic process; GO:0071704 organic substance metabolic process;	GO:0044424 intracellular part; GO:0005623 cell; GO:0005622 intracellular; GO:0044464 cell part; GO:0005737 cytoplasm;	GO:0008233 peptidase activity; GO:0008238 exopeptidase activity; GO:0046914 transition metal ion binding; GO:0003824 catalytic activity; GO:0005488 binding; GO:0043167 ion binding; GO:0008235 metalloexopeptidase activity; GO:0043169 cation binding; GO:0046872 metal ion binding; GO:0070011 peptidase activity, acting on L-amino acid peptides; GO:0016787 hydrolase activity; GO:0004177 aminopeptidase…	K01255	CARP; leucyl aminopeptidase [EC:3.4.11.1]	ghi00480 Glutathione metabolism - Gossypium hirsutum (upland cotton); ghi01100 Metabolic pathways - Gossypium hirsutum (upland cotton);	IPR000819; IPR008283;	Peptidase M17, leucyl aminopeptidase, C-terminal; Peptidase M17, leucyl aminopeptidase, N-terminal;
A0A1U8HQ05	LOC107886575	metallothionein-like protein 4B OS=Gossypium hirsutum GN=LOC107886575	0.242	Down	4.0822e-05	8.7519	1.5302	73.3	6	8	1	0.625	0.667	0.694	2.105	2.43	2.159	0.59	0.547	0.483	chloroplast			GO:0043169 cation binding; GO:0046872 metal ion binding; GO:0008270 zinc ion binding; GO:0046914 transition metal ion binding; GO:0005488 binding; GO:0043167 ion binding;
A0A1U8HQB4	LOC107886152	vignain-like OS=Gossypium hirsutum GN=LOC107886152	0.449	Down	0.00038087	40.12	24.522	12.2	3	3	1	0.573	0.605	0.581	1.71	1.858	2.082	0.791	0.826	0.919	nucleus	GO:0006508 proteolysis; GO:0008152 metabolic process; GO:0043170 macromolecule metabolic process; GO:0019538 protein metabolic process; GO:0044238 primary metabolic process; GO:0071704 organic substance metabolic process;		GO:0070011 peptidase activity, acting on L-amino acid peptides; GO:0008234 cysteine-type peptidase activity; GO:0016787 hydrolase activity; GO:0008233 peptidase activity; GO:0003824 catalytic activity;	K16292			IPR013201; IPR000668;	Cathepsin propeptide inhibitor domain (I29); Peptidase C1A, papain C-terminal;
A0A1U8HR06	LOC107888778	Reticulon-like protein OS=Gossypium hirsutum GN=LOC107888778	0.313	Down	2.192e-05	28.199	4.2779	9	2	2	2	0.583	0.515	0.541	2.159	2.257	2.152	0.744	0.684	0.626	plasma membrane				K20722			IPR003388;	Reticulon;
A0A1U8HRB0	LOC107886906	inactive protein RESTRICTED TEV MOVEMENT 2-like OS=Gossypium hirsutum GN=LOC107886906	0.187	Down	1.61752e-05	44.507	21.669	9.4	3	4	2	0.489	0.452	0.556	2.689	2.314	2.669	0.481	0.511	0.444	chloroplast							IPR002068; IPR008978;	Alpha crystallin/Hsp20 domain; HSP20-like chaperone;
A0A1U8HRH9	LOC107888897	peroxygenase-like OS=Gossypium hirsutum GN=LOC107888897	0.266	Down	0.0023788	26.164	19.999	24	4	8	3	0.466	0.362	0.444	2.521	2.457	2.518	0.6	0.747	0.646	cytoplasm				K17991	PXG; peroxygenase [EC:1.11.2.3]	ghi00073 Cutin, suberine and wax biosynthesis - Gossypium hirsutum (upland cotton);
A0A1U8HRI4	LOC107888899	peroxygenase-like isoform X2 OS=Gossypium hirsutum GN=LOC107888899	3.185	Up	2.4938e-05	22.802	36.805	37.6	7	17	7	1.748	1.688	1.745	0.215	0.257	0.237	0.725	0.773	0.76	cytoplasm				K17991	PXG; peroxygenase [EC:1.11.2.3]	ghi00073 Cutin, suberine and wax biosynthesis - Gossypium hirsutum (upland cotton);
A0A1U8HRR9	LOC107888954	"glucan endo-1,3-beta-glucosidase, basic vacuolar isoform-like OS=Gossypium hirsutum GN=LOC107888954"	0.307	Down	4.3746e-05	40.148	190.81	40.3	11	29	2	0.423	0.633	0.739	2.201	1.985	2.01	0.649	0.682	0.569	chloroplast	GO:0008152 metabolic process; GO:0005975 carbohydrate metabolic process; GO:0044238 primary metabolic process; GO:0071704 organic substance metabolic process;		GO:0004553 hydrolase activity, hydrolyzing O-glycosyl compounds; GO:0016787 hydrolase activity; GO:0003824 catalytic activity; GO:0016798 hydrolase activity, acting on glycosyl bonds;				IPR017853; IPR013781;	Glycoside hydrolase superfamily; Glycoside hydrolase, catalytic domain;
A0A1U8HSB7	LOC107886705	major pollen allergen Ole e 1-like OS=Gossypium hirsutum GN=LOC107886705	0.275	Down	2.0351e-05	18.918	5.708	18.6	3	4	3	0.58	0.528	0.488	2.353	2.143	2.366	0.578	0.631	0.677	chloroplast
A0A1U8HSB9	LOC107889107	pathogenesis-related protein PR-4-like OS=Gossypium hirsutum GN=LOC107889107	0.182	Down	4.2139e-05	22.296	50.267	29.3	3	3	3	0.405	0.415	0.422	3.06	2.567	2.422	0.435	0.514	0.512	chloroplast	GO:0050832 defense response to fungus; GO:0009605 response to external stimulus; GO:0009620 response to fungus; GO:0006950 response to stress; GO:0042742 defense response to bacterium; GO:0098542 defense response to other organism; GO:0006952 defense response; GO:0043207 response to external biotic stimulus; GO:0050896 response to stimulus; GO:0051707 response to other organism; GO:0009617 respon…		GO:0008061 chitin binding; GO:0097367 carbohydrate derivative binding; GO:0005488 binding;				IPR001153; IPR009009; IPR001002;	Barwin domain; RlpA-like protein, double-psi beta-barrel domain; Chitin-binding, type 1;
A0A1U8HSW6	LOC107889232	protein STRICTOSIDINE SYNTHASE-LIKE 3-like OS=Gossypium hirsutum GN=LOC107889232	2.191	Up	0.00030198	43.921	170.82	48.3	13	23	3	1.023	1.119	1.033	0.598	0.522	0.62	1.375	1.242	1.195	extracellular	GO:0009058 biosynthetic process; GO:0008152 metabolic process;		GO:0016844 strictosidine synthase activity; GO:0016829 lyase activity; GO:0016840 carbon-nitrogen lyase activity; GO:0016843 amine-lyase activity; GO:0003824 catalytic activity;	K21407			IPR018119; IPR011042;	Strictosidine synthase, conserved region; Six-bladed beta-propeller, TolB-like;
A0A1U8HT11	LOC107889304	THUMP domain-containing protein 1 homolog OS=Gossypium hirsutum GN=LOC107889304	2.36	Up	0.00140039	42.286	29.382	15.8	4	4	4	1.146	1.165	1.218	0.431	0.618	0.475	1.144	1.21	1.242	nucleus			GO:0097159 organic cyclic compound binding; GO:1901363 heterocyclic compound binding; GO:0003723 RNA binding; GO:0005488 binding; GO:0003676 nucleic acid binding;	K06963			IPR004114;	THUMP domain;
A0A1U8HTB1	LOC107887447	Ubiquinol oxidase OS=Gossypium hirsutum GN=LOC107887447	0.424	Down	2.4268e-05	39.462	3.4289	7.3	3	3	1	0.694	0.727	0.629	1.855	1.773	1.896	0.729	0.796	0.819	chloroplast	GO:0044699 single-organism process; GO:0008152 metabolic process; GO:0055114 oxidation-reduction process; GO:0044710 single-organism metabolic process;		GO:0016682 oxidoreductase activity, acting on diphenols and related substances as donors, oxygen as acceptor; GO:0016679 oxidoreductase activity, acting on diphenols and related substances as donors; GO:0003824 catalytic activity; GO:0009916 alternative oxidase activity; GO:0016491 oxidoreductase activity;	K17893
A0A1U8HTC5	LOC107889351	Carboxypeptidase OS=Gossypium hirsutum GN=LOC107889351	0.3	Down	1.93664e-05	52.333	51.787	19.3	7	8	2	0.758	0.732	0.731	2.088	1.984	1.988	0.549	0.627	0.64	chloroplast	GO:0006508 proteolysis; GO:0008152 metabolic process; GO:0043170 macromolecule metabolic process; GO:0019538 protein metabolic process; GO:0044238 primary metabolic process; GO:0071704 organic substance metabolic process;		GO:0004180 carboxypeptidase activity; GO:0008233 peptidase activity; GO:0008238 exopeptidase activity; GO:0003824 catalytic activity; GO:0017171 serine hydrolase activity; GO:0008236 serine-type peptidase activity; GO:0070011 peptidase activity, acting on L-amino acid peptides; GO:0016787 hydrolase activity; GO:0004185 serine-type carboxypeptidase activity; GO:0070008 serine-type exopeptidase act…	K16297			IPR029058;	Alpha/Beta hydrolase fold;
A0A1U8HTH5	LOC107889424	"glucan endo-1,3-beta-glucosidase-like isoform X2 OS=Gossypium hirsutum GN=LOC107889424"	0.367	Down	4.213e-05	37.001	80.312	34.9	8	13	8	0.566	0.572	0.545	2.096	2.134	1.947	0.714	0.823	0.728	chloroplast	GO:0008152 metabolic process; GO:0005975 carbohydrate metabolic process; GO:0044238 primary metabolic process; GO:0071704 organic substance metabolic process;		GO:0004553 hydrolase activity, hydrolyzing O-glycosyl compounds; GO:0016787 hydrolase activity; GO:0003824 catalytic activity; GO:0016798 hydrolase activity, acting on glycosyl bonds;				IPR017853; IPR013781;	Glycoside hydrolase superfamily; Glycoside hydrolase, catalytic domain;
A0A1U8HTT5	LOC107887127	heme-binding protein 2-like OS=Gossypium hirsutum GN=LOC107887127	0.375	Down	1.0009e-06	23.589	25.682	19.3	4	6	4	0.576	0.651	0.518	1.997	1.901	1.981	0.739	0.71	0.755	vacuolar membrane							IPR011256;	Regulatory factor, effector binding domain;
A0A1U8HUA9	LOC107889615	Peroxidase OS=Gossypium hirsutum GN=LOC107889615	0.297	Down	1.80908e-05	37.119	241.84	55.6	14	35	4	0.334	0.343	0.341	2.264	2.476	2.545	0.719	0.766	0.68	chloroplast	GO:0008152 metabolic process; GO:0042743 hydrogen peroxide metabolic process; GO:0006950 response to stress; GO:0072593 reactive oxygen species metabolic process; GO:0055114 oxidation-reduction process; GO:0044710 single-organism metabolic process; GO:0006979 response to oxidative stress; GO:0044699 single-organism process; GO:0044248 cellular catabolic process; GO:0050896 response to stimulus; G…		GO:0097159 organic cyclic compound binding; GO:1901363 heterocyclic compound binding; GO:0020037 heme binding; GO:0003824 catalytic activity; GO:0005488 binding; GO:0016209 antioxidant activity; GO:0004601 peroxidase activity; GO:0046906 tetrapyrrole binding; GO:0016491 oxidoreductase activity; GO:0016684 oxidoreductase activity, acting on peroxide as acceptor;	K00430	E1.11.1.7; peroxidase [EC:1.11.1.7]	ghi01110 Biosynthesis of secondary metabolites - Gossypium hirsutum (upland cotton); ghi01100 Metabolic pathways - Gossypium hirsutum (upland cotton); ghi00940 Phenylpropanoid biosynthesis - Gossypium hirsutum (upland cotton);	IPR033905; IPR002016;	Secretory peroxidase; Haem peroxidase, plant/fungal/bacterial;
A0A1U8HUE4	LOC107889645	Peroxidase OS=Gossypium hirsutum GN=LOC107889645	0.449	Down	1.948e-06	37.913	30.453	20.6	6	7	6	0.866	0.978	0.918	1.571	1.533	1.594	0.68	0.703	0.728	chloroplast	GO:0008152 metabolic process; GO:0042743 hydrogen peroxide metabolic process; GO:0006950 response to stress; GO:0072593 reactive oxygen species metabolic process; GO:0055114 oxidation-reduction process; GO:0044710 single-organism metabolic process; GO:0006979 response to oxidative stress; GO:0044699 single-organism process; GO:0044248 cellular catabolic process; GO:0050896 response to stimulus; G…		GO:0097159 organic cyclic compound binding; GO:1901363 heterocyclic compound binding; GO:0020037 heme binding; GO:0003824 catalytic activity; GO:0005488 binding; GO:0016209 antioxidant activity; GO:0004601 peroxidase activity; GO:0046906 tetrapyrrole binding; GO:0016491 oxidoreductase activity; GO:0016684 oxidoreductase activity, acting on peroxide as acceptor;	K00430	E1.11.1.7; peroxidase [EC:1.11.1.7]	ghi01110 Biosynthesis of secondary metabolites - Gossypium hirsutum (upland cotton); ghi01100 Metabolic pathways - Gossypium hirsutum (upland cotton); ghi00940 Phenylpropanoid biosynthesis - Gossypium hirsutum (upland cotton);	IPR033905; IPR002016;	Secretory peroxidase; Haem peroxidase, plant/fungal/bacterial;
A0A1U8HUV7	LOC107888081	uncharacterized protein LOC107888081 isoform X2 OS=Gossypium hirsutum GN=LOC107888081	0.283	Down	2.3283e-05	20.821	11.416	11.4	2	2	2	0.387	0.356	0.34	2.511	2.382	2.457	0.695	0.758	0.624	chloroplast							IPR011256;	Regulatory factor, effector binding domain;
A0A1U8HVR8	LOC107888446	Alpha-mannosidase OS=Gossypium hirsutum GN=LOC107888446	0.481	Down	0.0005837	114.91	267.98	30.1	26	56	5	1.056	1.024	1.091	1.351	1.407	1.463	0.693	0.589	0.749	vacuolar membrane	GO:0044723 single-organism carbohydrate metabolic process; GO:0008152 metabolic process; GO:0044710 single-organism metabolic process; GO:0044281 small molecule metabolic process; GO:0005996 monosaccharide metabolic process; GO:0006013 mannose metabolic process; GO:0044699 single-organism process; GO:0005975 carbohydrate metabolic process; GO:0044238 primary metabolic process; GO:0019318 hexose m…		GO:0015923 mannosidase activity; GO:0046914 transition metal ion binding; GO:0003824 catalytic activity; GO:0005488 binding; GO:0004559 alpha-mannosidase activity; GO:0043167 ion binding; GO:0016798 hydrolase activity, acting on glycosyl bonds; GO:0043169 cation binding; GO:0004553 hydrolase activity, hydrolyzing O-glycosyl compounds; GO:0030246 carbohydrate binding; GO:0046872 metal ion binding;…	K01191	MAN2C1; alpha-mannosidase [EC:3.2.1.24]	ghi00511 Other glycan degradation - Gossypium hirsutum (upland cotton);	IPR027291; IPR028995; IPR000602; IPR011682; IPR015341; IPR011013; IPR011330; IPR013780;	Glycoside hydrolase 38/57, N-terminal domain; Glycoside hydrolase families 57/38, central domain; Glycoside hydrolase family 38, N-terminal domain; Glycosyl hydrolase family 38, C-terminal; Glycoside hydrolase family 38, central domain; Galactose mutarotase-like domain; Glycoside hydrolase/deacetylase, beta/alpha-barrel; Glycosyl hydrolase, all-beta;
A0A1U8HWP4	LOC107890499	Methylenetetrahydrofolate reductase OS=Gossypium hirsutum GN=LOC107890499	0.469	Down	4.0327e-05	66.748	266.19	43.5	21	45	3	0.769	0.746	0.738	1.777	1.653	1.732	0.812	0.849	0.759	cytoplasm	GO:0006790 sulfur compound metabolic process; GO:0055114 oxidation-reduction process; GO:0044281 small molecule metabolic process; GO:0009066 aspartate family amino acid metabolic process; GO:0044763 single-organism cellular process; GO:0006807 nitrogen compound metabolic process; GO:0044699 single-organism process; GO:1901605 alpha-amino acid metabolic process; GO:0044238 primary metabolic proce…		GO:0016645 oxidoreductase activity, acting on the CH-NH group of donors; GO:0016646 oxidoreductase activity, acting on the CH-NH group of donors, NAD or NADP as acceptor; GO:0004489 methylenetetrahydrofolate reductase (NAD(P)H) activity; GO:0003824 catalytic activity; GO:0016491 oxidoreductase activity;	K00297	metF; methylenetetrahydrofolate reductase (NADPH) [EC:1.5.1.20]	ghi00670 One carbon pool by folate - Gossypium hirsutum (upland cotton); ghi01200 Carbon metabolism - Gossypium hirsutum (upland cotton); ghi01100 Metabolic pathways - Gossypium hirsutum (upland cotton);	IPR029041;	FAD-linked oxidoreductase-like;
A0A1U8HWV7	LOC107888288	probable nucleolar protein 5-2 OS=Gossypium hirsutum GN=LOC107888288	2.393	Up	0.000180878	62.377	173.75	32.4	14	23	2	1.386	1.414	1.393	0.447	0.467	0.379	1.022	1.008	1.064	cytoplasm				K14565	NOP58; nucleolar protein 58	ghi03008 Ribosome biogenesis in eukaryotes - Gossypium hirsutum (upland cotton);	IPR002687; IPR012974; IPR012976;	Nop domain; NOP5, N-terminal; NOSIC;
A0A1U8HX19	LOC107890572	"probable acyl-activating enzyme 5, peroxisomal OS=Gossypium hirsutum GN=LOC107890572"	0.465	Down	0.00025789	53.182	22.99	7.6	3	4	3	0.677	0.701	0.756	1.945	1.752	1.578	0.804	0.843	0.808	cytoplasm	GO:0008152 metabolic process;		GO:0003824 catalytic activity;				IPR025110; IPR000873;	AMP-binding enzyme C-terminal domain; AMP-dependent synthetase/ligase;
A0A1U8HX20	LOC107888339	Glutamate dehydrogenase OS=Gossypium hirsutum GN=LOC107888339	2.022	Up	0.00031766	44.753	23.891	35	15	22	1	0.726	0.628	0.583	0.727	0.729	0.848	1.604	1.451	1.603	cytoplasm	GO:0055114 oxidation-reduction process; GO:0044281 small molecule metabolic process; GO:0044763 single-organism cellular process; GO:0006807 nitrogen compound metabolic process; GO:0044699 single-organism process; GO:0044238 primary metabolic process; GO:0044237 cellular metabolic process; GO:0071704 organic substance metabolic process; GO:0008152 metabolic process; GO:0006520 cellular amino acid…		GO:0016638 oxidoreductase activity, acting on the CH-NH2 group of donors; GO:0004352 glutamate dehydrogenase (NAD+) activity; GO:0003824 catalytic activity; GO:0016639 oxidoreductase activity, acting on the CH-NH2 group of donors, NAD or NADP as acceptor; GO:0016491 oxidoreductase activity;	K00261	GLUD1_2; glutamate dehydrogenase (NAD(P)+) [EC:1.4.1.3]	ghi00910 Nitrogen metabolism - Gossypium hirsutum (upland cotton); ghi00250 Alanine, aspartate and glutamate metabolism - Gossypium hirsutum (upland cotton); ghi00220 Arginine biosynthesis - Gossypium hirsutum (upland cotton); ghi01200 Carbon metabolism - Gossypium hirsutum (upland cotton); ghi01100 Metabolic pathways - Gossypium hirsutum (upland cotton);	IPR006096; IPR016040; IPR033922; IPR006097;	Glutamate/phenylalanine/leucine/valine dehydrogenase, C-terminal; NAD(P)-binding domain; NAD(P) binding domain of glutamate dehydrogenase; Glutamate/phenylalanine/leucine/valine dehydrogenase, dimerisation domain;
A0A1U8HX74	LOC107890605	"plastid lipid-associated protein 3, chloroplastic-like isoform X2 OS=Gossypium hirsutum GN=LOC107890605"	0.393	Down	0.00136242	39.83	63.487	24.1	6	12	2	0.82	0.775	0.768	1.673	1.883	1.833	0.555	0.776	0.785	chloroplast							IPR006843;	Plastid lipid-associated protein/fibrillin conserved domain;
A0A1U8HY77	LOC107890886	protein argonaute 1-like isoform X2 OS=Gossypium hirsutum GN=LOC107890886	8.437	Up	3.5339e-07	116.3	6.6652	23.5	21	34	3	1.334	1.116	1.018	0.178	0.162	0.175	1.404	1.414	1.527	nucleus			GO:0097159 organic cyclic compound binding; GO:1901363 heterocyclic compound binding; GO:0005515 protein binding; GO:0005488 binding; GO:0003676 nucleic acid binding;	K11593			IPR014811; IPR032472; IPR003165; IPR032473; IPR003100; IPR024357; IPR032474; IPR012337;	Argonaute, linker 1 domain; Argonaute linker 2 domain; Piwi domain; Protein argonaute, Mid domain; PAZ domain; Argonaut, glycine-rich domain; Protein argonaute, N-terminal; Ribonuclease H-like domain;
A0A1U8HYE7	LOC107890945	pyruvate decarboxylase 2-like OS=Gossypium hirsutum GN=LOC107890945	3.464	Up	0.00030475	65.125	4.0411	21.5	9	21	1	1.338	1.274	1.378	0.285	0.347	0.375	1.283	1.016	1.189	cytoplasm			GO:0000287 magnesium ion binding; GO:0019842 vitamin binding; GO:0043167 ion binding; GO:0016829 lyase activity; GO:0048037 cofactor binding; GO:1901681 sulfur compound binding; GO:0030976 thiamine pyrophosphate binding; GO:1901363 heterocyclic compound binding; GO:0097159 organic cyclic compound binding; GO:0003824 catalytic activity; GO:0016830 carbon-carbon lyase activity; GO:0005488 binding; …	K01568	PDC; pyruvate decarboxylase [EC:4.1.1.1]	ghi00010 Glycolysis / Gluconeogenesis - Gossypium hirsutum (upland cotton); ghi01110 Biosynthesis of secondary metabolites - Gossypium hirsutum (upland cotton); ghi01100 Metabolic pathways - Gossypium hirsutum (upland cotton);	IPR012000; IPR029035; IPR029061; IPR012001; IPR011766;	Thiamine pyrophosphate enzyme, central domain; DHS-like NAD/FAD-binding domain; Thiamin diphosphate-binding fold; Thiamine pyrophosphate enzyme, N-terminal TPP-binding domain; Thiamine pyrophosphate enzyme, C-terminal TPP-binding;
A0A1U8HYF8	LOC107889153	60S ribosomal protein L7-4 OS=Gossypium hirsutum GN=LOC107889153	2.837	Up	0.000120963	28.317	100.87	47.7	13	38	1	1.485	1.464	1.36	0.334	0.354	0.407	0.97	1.111	1.025	cytoplasm				K02937	RP-L7e; large subunit ribosomal protein L7e	ghi03010 Ribosome - Gossypium hirsutum (upland cotton);	IPR012988; IPR016082;	Ribosomal protein L30, N-terminal; Ribosomal protein L30, ferredoxin-like fold domain;
A0A1U8HYR9	LOC107891032	increased DNA methylation 1-like isoform X4 OS=Gossypium hirsutum GN=LOC107891032	2.621	Up	7.5105e-05	45.18	12.144	7.3	3	4	3	0.771	0.796	0.7	0.562	0.578	0.645	1.531	1.473	1.675	nucleus			GO:0043169 cation binding; GO:0046872 metal ion binding; GO:0005515 protein binding; GO:0008270 zinc ion binding; GO:0046914 transition metal ion binding; GO:0005488 binding; GO:0043167 ion binding;				IPR001965; IPR013083; IPR011011; IPR019787; IPR032308;	Zinc finger, PHD-type; Zinc finger, RING/FYVE/PHD-type; Zinc finger, FYVE/PHD-type; Zinc finger, PHD-finger; Jas TPL-binding domain;
A0A1U8HZ81	LOC107888928	probable histone-arginine methyltransferase 1.3 isoform X2 OS=Gossypium hirsutum GN=LOC107888928	0.402	Down	0.00119727	59.751	3.0153	5.8	3	3	2	0.664	0.624	0.677	1.923	1.896	1.906	0.816	0.741	0.745	chloroplast	GO:0044267 cellular protein metabolic process; GO:0044238 primary metabolic process; GO:0044237 cellular metabolic process; GO:0032259 methylation; GO:0071704 organic substance metabolic process; GO:0008152 metabolic process; GO:0008213 protein alkylation; GO:0006479 protein methylation; GO:0043414 macromolecule methylation; GO:0044260 cellular macromolecule metabolic process; GO:0006464 cellular…		GO:0016741 transferase activity, transferring one-carbon groups; GO:0008168 methyltransferase activity; GO:0003824 catalytic activity; GO:0016740 transferase activity;	K05931			IPR029063;	S-adenosyl-L-methionine-dependent methyltransferase;
A0A1U8HZE7	LOC107889425	"glucan endo-1,3-beta-glucosidase, acidic-like OS=Gossypium hirsutum GN=LOC107889425"	0.255	Down	5.7072e-05	38.162	14.512	28	7	26	3	0.525	0.446	0.492	2.563	2.243	2.419	0.584	0.694	0.562	extracellular	GO:0008152 metabolic process; GO:0005975 carbohydrate metabolic process; GO:0044238 primary metabolic process; GO:0071704 organic substance metabolic process;		GO:0004553 hydrolase activity, hydrolyzing O-glycosyl compounds; GO:0016787 hydrolase activity; GO:0003824 catalytic activity; GO:0016798 hydrolase activity, acting on glycosyl bonds;				IPR017853; IPR013781;	Glycoside hydrolase superfamily; Glycoside hydrolase, catalytic domain;
A0A1U8I077	LOC107891385	Carboxypeptidase OS=Gossypium hirsutum GN=LOC107891385	0.267	Down	0.00031959	52.462	4.1382	17.2	6	7	1	0.409	0.498	0.824	2.564	2.011	2.218	0.513	0.701	0.599	chloroplast	GO:0006508 proteolysis; GO:0008152 metabolic process; GO:0043170 macromolecule metabolic process; GO:0019538 protein metabolic process; GO:0044238 primary metabolic process; GO:0071704 organic substance metabolic process;		GO:0004180 carboxypeptidase activity; GO:0008233 peptidase activity; GO:0008238 exopeptidase activity; GO:0003824 catalytic activity; GO:0017171 serine hydrolase activity; GO:0008236 serine-type peptidase activity; GO:0070011 peptidase activity, acting on L-amino acid peptides; GO:0016787 hydrolase activity; GO:0004185 serine-type carboxypeptidase activity; GO:0070008 serine-type exopeptidase act…	K16297			IPR029058;	Alpha/Beta hydrolase fold;
A0A1U8I0W0	LOC107891546	"Chlorophyll a-b binding protein, chloroplastic OS=Gossypium hirsutum GN=LOC107891546"	0.234	Down	0.00021893	31.1	22.95	25.6	6	6	1	0.867	0.893	0.927	2.399	1.848	1.758	0.457	0.427	0.523	chloroplast				K08915	LHCB4; light-harvesting complex II chlorophyll a/b binding protein 4	ghi00196 Photosynthesis - antenna proteins - Gossypium hirsutum (upland cotton); ghi01100 Metabolic pathways - Gossypium hirsutum (upland cotton);	IPR023329;	Chlorophyll a/b binding protein domain;
A0A1U8I119	LOC107891610	PHD finger-like domain-containing protein 5B OS=Gossypium hirsutum GN=LOC107891610	3.494	Up	0.00057774	12.414	17.156	27.3	3	7	1	1.419	1.346	1.331	0.307	0.264	0.402	1.14	1.066	1.194	cytoplasm				K12834	PHF5A; PHD finger-like domain-containing protein 5A	ghi03040 Spliceosome - Gossypium hirsutum (upland cotton);
A0A1U8I250	LOC107891890	3-isopropylmalate dehydratase large subunit-like isoform X1 OS=Gossypium hirsutum GN=LOC107891890	0.427	Down	1.3973e-06	55.463	57.412	29.6	14	23	10	0.697	0.658	0.715	1.848	1.758	1.817	0.753	0.797	0.767	chloroplast	GO:0008652 cellular amino acid biosynthetic process; GO:0016053 organic acid biosynthetic process; GO:0044711 single-organism biosynthetic process; GO:0044281 small molecule metabolic process; GO:0044763 single-organism cellular process; GO:0006807 nitrogen compound metabolic process; GO:0044699 single-organism process; GO:0009058 biosynthetic process; GO:0044238 primary metabolic process; GO:190…		GO:0003861 3-isopropylmalate dehydratase activity; GO:0003824 catalytic activity; GO:0005488 binding; GO:0051536 iron-sulfur cluster binding; GO:0016829 lyase activity; GO:0016836 hydro-lyase activity; GO:0051539 4 iron, 4 sulfur cluster binding; GO:0016835 carbon-oxygen lyase activity; GO:0051540 metal cluster binding;	K01703	leuC; 3-isopropylmalate/(R)-2-methylmalate dehydratase large subunit [EC:4.2.1.33 4.2.1.35]	ghi00966 Glucosinolate biosynthesis - Gossypium hirsutum (upland cotton); ghi00660 C5-Branched dibasic acid metabolism - Gossypium hirsutum (upland cotton); ghi01210 2-Oxocarboxylic acid metabolism - Gossypium hirsutum (upland cotton); ghi01230 Biosynthesis of amino acids - Gossypium hirsutum (upland cotton); ghi01110 Biosynthesis of secondary metabolites - Gossypium hirsutum (upland cotton); ghi…	IPR001030; IPR015932; IPR033941; IPR015931;	Aconitase/3-isopropylmalate dehydratase large subunit, alpha/beta/alpha domain; Aconitase/3-isopropylmalate dehydratase large subunit, alpha/beta/alpha, subdomain 2; 3-Isopropylmalate dehydratase, catalytic domain; Aconitase/3-isopropylmalate dehydratase large subunit, alpha/beta/alpha, subdomain 1/3;
A0A1U8I256	LOC107889730	glutathione S-transferase L3-like OS=Gossypium hirsutum GN=LOC107889730	0.297	Down	1.91279e-05	26.87	151.1	35.4	9	17	2	0.331	0.341	0.402	2.484	2.279	2.486	0.681	0.778	0.692	cytoplasm			GO:0005515 protein binding; GO:0005488 binding;	K00799	GST; glutathione S-transferase [EC:2.5.1.18]	ghi00480 Glutathione metabolism - Gossypium hirsutum (upland cotton);	IPR010987; IPR012336; IPR004045;	Glutathione S-transferase, C-terminal-like; Thioredoxin-like fold; Glutathione S-transferase, N-terminal;
A0A1U8I261	LOC107891919	universal stress protein A-like protein OS=Gossypium hirsutum GN=LOC107891919	0.426	Down	7.5882e-05	17.849	9.6789	21.6	3	3	3	0.783	0.844	0.845	1.68	1.751	1.714	0.753	0.776	0.661	cytoplasm	GO:0006950 response to stress; GO:0050896 response to stimulus;						IPR006016; IPR014729;	UspA; Rossmann-like alpha/beta/alpha sandwich fold;
A0A1U8I274	LOC107891918	universal stress protein YxiE-like OS=Gossypium hirsutum GN=LOC107891918	0.394	Down	0.002757	17.857	30.865	15.2	2	3	2	1.001	0.94	0.923	1.634	1.657	1.64	0.657	0.696	0.589	cytoplasm	GO:0006950 response to stress; GO:0050896 response to stimulus;						IPR006016; IPR014729;	UspA; Rossmann-like alpha/beta/alpha sandwich fold;
A0A1U8I2K8	LOC107892025	cytochrome P450 CYP736A12-like OS=Gossypium hirsutum GN=LOC107892025	0.493	Down	0.000122802	55.862	145.26	39.1	18	28	4	0.46	0.516	0.449	1.881	2.01	1.853	0.884	1.018	0.929	endoplasmic reticulum	GO:0044699 single-organism process; GO:0008152 metabolic process; GO:0055114 oxidation-reduction process; GO:0044710 single-organism metabolic process;		GO:0097159 organic cyclic compound binding; GO:1901363 heterocyclic compound binding; GO:0020037 heme binding; GO:0005506 iron ion binding; GO:0046914 transition metal ion binding; GO:0003824 catalytic activity; GO:0005488 binding; GO:0043167 ion binding; GO:0043169 cation binding; GO:0046872 metal ion binding; GO:0016705 oxidoreductase activity, acting on paired donors, with incorporation or red…	K20562
A0A1U8I2Y8	LOC107892119	"glucan endo-1,3-beta-glucosidase, basic vacuolar isoform-like OS=Gossypium hirsutum GN=LOC107892119"	0.208	Down	4.1595e-05	39.693	95.617	42.9	11	33	3	0.474	0.484	0.435	2.511	2.33	2.215	0.471	0.559	0.436	chloroplast	GO:0008152 metabolic process; GO:0005975 carbohydrate metabolic process; GO:0044238 primary metabolic process; GO:0071704 organic substance metabolic process;		GO:0004553 hydrolase activity, hydrolyzing O-glycosyl compounds; GO:0016787 hydrolase activity; GO:0003824 catalytic activity; GO:0016798 hydrolase activity, acting on glycosyl bonds;				IPR017853; IPR013781;	Glycoside hydrolase superfamily; Glycoside hydrolase, catalytic domain;
A0A1U8I4U6	LOC107890738	remorin-like OS=Gossypium hirsutum GN=LOC107890738	0.374	Down	8.1531e-05	20.847	15.455	41.7	6	6	3	0.639	0.698	0.641	1.764	2.111	1.983	0.732	0.766	0.692	nucleus							IPR005516; IPR005518;	Remorin, C-terminal; Remorin, N-terminal;
A0A1U8I4W3	LOC107891116	Peroxidase OS=Gossypium hirsutum GN=LOC107891116	0.198	Down	1.414e-06	37.045	213.57	48.9	13	31	3	0.181	0.216	0.225	2.668	2.923	2.901	0.542	0.545	0.596	chloroplast	GO:0008152 metabolic process; GO:0042743 hydrogen peroxide metabolic process; GO:0006950 response to stress; GO:0072593 reactive oxygen species metabolic process; GO:0055114 oxidation-reduction process; GO:0044710 single-organism metabolic process; GO:0006979 response to oxidative stress; GO:0044699 single-organism process; GO:0044248 cellular catabolic process; GO:0050896 response to stimulus; G…		GO:0097159 organic cyclic compound binding; GO:1901363 heterocyclic compound binding; GO:0020037 heme binding; GO:0003824 catalytic activity; GO:0005488 binding; GO:0016209 antioxidant activity; GO:0004601 peroxidase activity; GO:0046906 tetrapyrrole binding; GO:0016491 oxidoreductase activity; GO:0016684 oxidoreductase activity, acting on peroxide as acceptor;	K00430	E1.11.1.7; peroxidase [EC:1.11.1.7]	ghi01110 Biosynthesis of secondary metabolites - Gossypium hirsutum (upland cotton); ghi01100 Metabolic pathways - Gossypium hirsutum (upland cotton); ghi00940 Phenylpropanoid biosynthesis - Gossypium hirsutum (upland cotton);	IPR033905; IPR002016;	Secretory peroxidase; Haem peroxidase, plant/fungal/bacterial;
A0A1U8I574	LOC107890823	40S ribosomal protein S13-like OS=Gossypium hirsutum GN=LOC107890823	2.261	Up	1.54919e-05	17.15	2.4754	51.7	7	11	1	1.398	1.33	1.512	0.442	0.469	0.424	1.001	1.02	0.997	nucleus	GO:0006518 peptide metabolic process; GO:0043043 peptide biosynthetic process; GO:0044267 cellular protein metabolic process; GO:0006807 nitrogen compound metabolic process; GO:0009058 biosynthetic process; GO:0043603 cellular amide metabolic process; GO:0044238 primary metabolic process; GO:1901566 organonitrogen compound biosynthetic process; GO:1901576 organic substance biosynthetic process; G…	GO:0005840 ribosome; GO:0043226 organelle; GO:0043229 intracellular organelle; GO:0043232 intracellular non-membrane-bounded organelle; GO:0044464 cell part; GO:0005622 intracellular; GO:0005737 cytoplasm; GO:0032991 macromolecular complex; GO:0044424 intracellular part; GO:1990904 ribonucleoprotein complex; GO:0005623 cell; GO:0030529 intracellular ribonucleoprotein complex; GO:0044444 cytoplasm…	GO:0003735 structural constituent of ribosome; GO:0005198 structural molecule activity;	K02953	RP-S13e; small subunit ribosomal protein S13e	ghi03010 Ribosome - Gossypium hirsutum (upland cotton);	IPR012606; IPR009068;	Ribosomal protein S13/S15, N-terminal; S15/NS1, RNA-binding;
A0A1U8I5I0	LOC107891250	Peroxidase OS=Gossypium hirsutum GN=LOC107891250	0.187	Down	4.1057e-07	35.976	44.735	12.7	3	5	3	0.513	0.538	0.579	2.56	2.606	2.371	0.458	0.481	0.467	chloroplast	GO:0008152 metabolic process; GO:0042743 hydrogen peroxide metabolic process; GO:0006950 response to stress; GO:0072593 reactive oxygen species metabolic process; GO:0055114 oxidation-reduction process; GO:0044710 single-organism metabolic process; GO:0006979 response to oxidative stress; GO:0044699 single-organism process; GO:0044248 cellular catabolic process; GO:0050896 response to stimulus; G…		GO:0097159 organic cyclic compound binding; GO:1901363 heterocyclic compound binding; GO:0020037 heme binding; GO:0003824 catalytic activity; GO:0005488 binding; GO:0016209 antioxidant activity; GO:0004601 peroxidase activity; GO:0046906 tetrapyrrole binding; GO:0016491 oxidoreductase activity; GO:0016684 oxidoreductase activity, acting on peroxide as acceptor;	K00430	E1.11.1.7; peroxidase [EC:1.11.1.7]	ghi01110 Biosynthesis of secondary metabolites - Gossypium hirsutum (upland cotton); ghi01100 Metabolic pathways - Gossypium hirsutum (upland cotton); ghi00940 Phenylpropanoid biosynthesis - Gossypium hirsutum (upland cotton);	IPR033905; IPR002016;	Secretory peroxidase; Haem peroxidase, plant/fungal/bacterial;
A0A1U8I5M3	LOC107890938	Ferritin OS=Gossypium hirsutum GN=LOC107890938	0.172	Down	0.000120045	29.046	26.829	18.5	4	16	1	0.385	0.32	0.363	2.61	2.837	2.857	0.454	0.583	0.392	chloroplast	GO:0006879 cellular iron ion homeostasis; GO:0065008 regulation of biological quality; GO:0055076 transition metal ion homeostasis; GO:0050801 ion homeostasis; GO:0030003 cellular cation homeostasis; GO:0098771 inorganic ion homeostasis; GO:0044763 single-organism cellular process; GO:0019725 cellular homeostasis; GO:0055072 iron ion homeostasis; GO:0044699 single-organism process; GO:0055082 cel…		GO:0043169 cation binding; GO:0046872 metal ion binding; GO:0005506 iron ion binding; GO:0008199 ferric iron binding; GO:0046914 transition metal ion binding; GO:0005488 binding; GO:0043167 ion binding;	K00522			IPR012347; IPR009040; IPR009078; IPR008331;	Ferritin-related; Ferritin-like diiron domain; Ferritin-like superfamily; Ferritin/DPS protein domain;
A0A1U8I5U3	LOC107891002	glutathione S-transferase U8-like OS=Gossypium hirsutum GN=LOC107891002	0.437	Down	1.62042e-05	25.847	198.31	50.2	10	34	5	0.593	0.63	0.586	1.967	1.859	1.804	0.819	0.846	0.793	cytoplasm			GO:0005515 protein binding; GO:0005488 binding;	K00799	GST; glutathione S-transferase [EC:2.5.1.18]	ghi00480 Glutathione metabolism - Gossypium hirsutum (upland cotton);	IPR004046; IPR010987; IPR004045; IPR012336;	Glutathione S-transferase, C-terminal; Glutathione S-transferase, C-terminal-like; Glutathione S-transferase, N-terminal; Thioredoxin-like fold;
A0A1U8I679	LOC107893301	uncharacterized protein LOC107893301 OS=Gossypium hirsutum GN=LOC107893301	5.148	Up	0.00161965	18.533	119.58	48.8	7	16	4	0.812	0.831	0.77	0.33	0.293	0.368	1.719	1.678	1.705	chloroplast
A0A1U8I6G4	LOC107893363	serine/threonine-protein kinase At5g01020-like OS=Gossypium hirsutum GN=LOC107893363	0.497	Down	4.7228e-06	49.578	7.871	6.8	3	4	2	0.832	0.711	0.828	1.613	1.717	1.587	0.817	0.806	0.823	nucleus	GO:0016310 phosphorylation; GO:0044267 cellular protein metabolic process; GO:0044238 primary metabolic process; GO:0044237 cellular metabolic process; GO:0006796 phosphate-containing compound metabolic process; GO:0071704 organic substance metabolic process; GO:0008152 metabolic process; GO:0006468 protein phosphorylation; GO:0006793 phosphorus metabolic process; GO:0044260 cellular macromolecul…		GO:0005524 ATP binding; GO:1901265 nucleoside phosphate binding; GO:0016773 phosphotransferase activity, alcohol group as acceptor; GO:0001882 nucleoside binding; GO:0043167 ion binding; GO:0004672 protein kinase activity; GO:0000166 nucleotide binding; GO:0097159 organic cyclic compound binding; GO:1901363 heterocyclic compound binding; GO:0032549 ribonucleoside binding; GO:0097367 carbohydrate …				IPR000719; IPR001245; IPR011009;	Protein kinase domain; Serine-threonine/tyrosine-protein kinase catalytic domain; Protein kinase-like domain;
A0A1U8I6I4	LOC107893375	Sucrose synthase OS=Gossypium hirsutum GN=LOC107893375	2.336	Up	1.81134e-05	92.76	39.757	47.1	35	72	4	1.163	1.311	1.233	0.465	0.466	0.509	1.135	1.083	1.146	cytoplasm	GO:0044723 single-organism carbohydrate metabolic process; GO:0008152 metabolic process; GO:0005985 sucrose metabolic process; GO:0044262 cellular carbohydrate metabolic process; GO:0044710 single-organism metabolic process; GO:0044763 single-organism cellular process; GO:0044699 single-organism process; GO:0009311 oligosaccharide metabolic process; GO:0005984 disaccharide metabolic process; GO:0…		GO:0016758 transferase activity, transferring hexosyl groups; GO:0003824 catalytic activity; GO:0035251 UDP-glucosyltransferase activity; GO:0008194 UDP-glycosyltransferase activity; GO:0046527 glucosyltransferase activity; GO:0016757 transferase activity, transferring glycosyl groups; GO:0016157 sucrose synthase activity; GO:0016740 transferase activity;	K00695	E2.4.1.13; sucrose synthase [EC:2.4.1.13]	ghi00500 Starch and sucrose metabolism - Gossypium hirsutum (upland cotton); ghi01100 Metabolic pathways - Gossypium hirsutum (upland cotton);	IPR000368; IPR001296;	Sucrose synthase; Glycosyl transferase, family 1;
A0A1U8I6K1	LOC107893383	"glucan endo-1,3-beta-glucosidase 5-like OS=Gossypium hirsutum GN=LOC107893383"	0.254	Down	0.00038294	52.991	3.0049	7.2	2	2	2	0.382	0.412	0.482	2.358	2.39	2.608	0.745	0.635	0.491	plasma membrane	GO:0008152 metabolic process; GO:0005975 carbohydrate metabolic process; GO:0044238 primary metabolic process; GO:0071704 organic substance metabolic process;		GO:0004553 hydrolase activity, hydrolyzing O-glycosyl compounds; GO:0016787 hydrolase activity; GO:0003824 catalytic activity; GO:0016798 hydrolase activity, acting on glycosyl bonds;				IPR012946; IPR017853; IPR013781;	X8 domain; Glycoside hydrolase superfamily; Glycoside hydrolase, catalytic domain;
A0A1U8I6Q5	LOC107893437	leucine aminopeptidase 1-like isoform X1 OS=Gossypium hirsutum GN=LOC107893437	0.475	Down	0.00021891	54.508	306.14	47.5	18	58	4	0.948	0.887	0.795	1.583	1.59	1.447	0.673	0.799	0.722	cytoplasm	GO:0006508 proteolysis; GO:0008152 metabolic process; GO:0043170 macromolecule metabolic process; GO:0019538 protein metabolic process; GO:0044238 primary metabolic process; GO:0071704 organic substance metabolic process;	GO:0044424 intracellular part; GO:0005623 cell; GO:0005622 intracellular; GO:0044464 cell part; GO:0005737 cytoplasm;	GO:0008233 peptidase activity; GO:0008238 exopeptidase activity; GO:0046914 transition metal ion binding; GO:0003824 catalytic activity; GO:0005488 binding; GO:0043167 ion binding; GO:0008235 metalloexopeptidase activity; GO:0043169 cation binding; GO:0046872 metal ion binding; GO:0070011 peptidase activity, acting on L-amino acid peptides; GO:0016787 hydrolase activity; GO:0004177 aminopeptidase…	K01255	CARP; leucyl aminopeptidase [EC:3.4.11.1]	ghi00480 Glutathione metabolism - Gossypium hirsutum (upland cotton); ghi01100 Metabolic pathways - Gossypium hirsutum (upland cotton);	IPR000819; IPR008283;	Peptidase M17, leucyl aminopeptidase, C-terminal; Peptidase M17, leucyl aminopeptidase, N-terminal;
A0A1U8I6X1	LOC107893482	replication protein A 32 kDa subunit A-like isoform X2 OS=Gossypium hirsutum GN=LOC107893482	2.462	Up	0.0020984	30.352	57.111	19.3	4	5	4	1.146	1.153	1.195	0.468	0.482	0.536	1.216	1.213	1.229	nucleus	GO:0033554 cellular response to stress; GO:0051716 cellular response to stimulus; GO:0006260 DNA replication; GO:0006725 cellular aromatic compound metabolic process; GO:0006950 response to stress; GO:0006259 DNA metabolic process; GO:1901360 organic cyclic compound metabolic process; GO:0006807 nitrogen compound metabolic process; GO:0009058 biosynthetic process; GO:0044238 primary metabolic pro…	GO:0043226 organelle; GO:0043231 intracellular membrane-bounded organelle; GO:0043229 intracellular organelle; GO:0005634 nucleus; GO:0044464 cell part; GO:0005622 intracellular; GO:0044424 intracellular part; GO:0043227 membrane-bounded organelle; GO:0005623 cell;	GO:0097159 organic cyclic compound binding; GO:1901363 heterocyclic compound binding; GO:0003677 DNA binding; GO:0005488 binding; GO:0003676 nucleic acid binding;	K10739	RFA2; replication factor A2	ghi03420 Nucleotide excision repair - Gossypium hirsutum (upland cotton); ghi03430 Mismatch repair - Gossypium hirsutum (upland cotton); ghi03440 Homologous recombination - Gossypium hirsutum (upland cotton); ghi03030 DNA replication - Gossypium hirsutum (upland cotton);	IPR011991; IPR012340; IPR014892; IPR004365;	Winged helix-turn-helix DNA-binding domain; Nucleic acid-binding, OB-fold; Replication protein A, C-terminal; OB-fold nucleic acid binding domain, AA-tRNA synthetase-type;
A0A1U8I776	LOC107891341	"glucan endo-1,3-beta-glucosidase, acidic-like OS=Gossypium hirsutum GN=LOC107891341"	0.158	Down	6.1402e-05	41.456	323.31	38.5	10	49	6	0.366	0.399	0.35	2.728	2.95	2.724	0.422	0.531	0.374	chloroplast	GO:0008152 metabolic process; GO:0005975 carbohydrate metabolic process; GO:0044238 primary metabolic process; GO:0071704 organic substance metabolic process;		GO:0004553 hydrolase activity, hydrolyzing O-glycosyl compounds; GO:0016787 hydrolase activity; GO:0003824 catalytic activity; GO:0016798 hydrolase activity, acting on glycosyl bonds;				IPR017853; IPR013781;	Glycoside hydrolase superfamily; Glycoside hydrolase, catalytic domain;
A0A1U8I7F5	LOC107891758	splicing factor 3A subunit 3-like OS=Gossypium hirsutum GN=LOC107891758	2.665	Up	2.4618e-05	59.748	91.465	21.2	10	14	4	1.217	1.239	1.213	0.466	0.407	0.46	1.186	1.149	1.218	cytoplasm		GO:0043226 organelle; GO:0043231 intracellular membrane-bounded organelle; GO:0043229 intracellular organelle; GO:0005634 nucleus; GO:0044464 cell part; GO:0005622 intracellular; GO:0044424 intracellular part; GO:0043227 membrane-bounded organelle; GO:0005623 cell;	GO:0097159 organic cyclic compound binding; GO:1901363 heterocyclic compound binding; GO:0046914 transition metal ion binding; GO:0005488 binding; GO:0003676 nucleic acid binding; GO:0043167 ion binding; GO:0046872 metal ion binding; GO:0043169 cation binding; GO:0008270 zinc ion binding;	K12827	SF3A3; splicing factor 3A subunit 3	ghi03040 Spliceosome - Gossypium hirsutum (upland cotton);	IPR000690; IPR021966; IPR031774; IPR024598;	Zinc finger, C2H2-type matrin; Splicing factor SF3a60 binding domain; SF3A3 domain; Domain of unknown function DUF3449;
A0A1U8I7F9	LOC107893644	Lipoxygenase OS=Gossypium hirsutum GN=LOC107893644	0.299	Down	1.97139e-05	98.887	322.16	31.9	25	48	7	0.547	0.525	0.57	2.224	2.338	2.1	0.68	0.699	0.611	cytoplasm	GO:0044699 single-organism process; GO:0008152 metabolic process; GO:0055114 oxidation-reduction process; GO:0044710 single-organism metabolic process;		GO:0016702 oxidoreductase activity, acting on single donors with incorporation of molecular oxygen, incorporation of two atoms of oxygen; GO:0016701 oxidoreductase activity, acting on single donors with incorporation of molecular oxygen; GO:0003824 catalytic activity; GO:0005488 binding; GO:0051213 dioxygenase activity; GO:0043167 ion binding; GO:0043169 cation binding; GO:0046872 metal ion bindi…	K15718	LOX1_5; linoleate 9S-lipoxygenase [EC:1.13.11.58]	ghi00591 Linoleic acid metabolism - Gossypium hirsutum (upland cotton);	IPR027433; IPR001024; IPR013819;	Lipoxygenase, domain 3; PLAT/LH2 domain; Lipoxygenase, C-terminal;
A0A1U8I9D2	LOC107891956	beta-glucosidase BoGH3B-like OS=Gossypium hirsutum GN=LOC107891956	0.415	Down	1.71932e-05	66.674	36.742	20	11	15	1	0.65	0.578	0.732	1.807	1.963	1.886	0.775	0.821	0.754	cytoplasm	GO:0008152 metabolic process; GO:0005975 carbohydrate metabolic process; GO:0044238 primary metabolic process; GO:0071704 organic substance metabolic process;		GO:0004553 hydrolase activity, hydrolyzing O-glycosyl compounds; GO:0016787 hydrolase activity; GO:0003824 catalytic activity; GO:0016798 hydrolase activity, acting on glycosyl bonds;	K05349	bglX; beta-glucosidase [EC:3.2.1.21]	ghi00500 Starch and sucrose metabolism - Gossypium hirsutum (upland cotton); ghi01110 Biosynthesis of secondary metabolites - Gossypium hirsutum (upland cotton); ghi01100 Metabolic pathways - Gossypium hirsutum (upland cotton); ghi00460 Cyanoamino acid metabolism - Gossypium hirsutum (upland cotton); ghi00940 Phenylpropanoid biosynthesis - Gossypium hirsutum (upland cotton);	IPR002772; IPR001764; IPR017853;	Glycoside hydrolase family 3 C-terminal domain; Glycoside hydrolase, family 3, N-terminal; Glycoside hydrolase superfamily;
A0A1U8I9J2	LOC107892002	leucine-rich repeat extensin-like protein 3 OS=Gossypium hirsutum GN=LOC107892002	0.137	Down	5.5972e-05	37.15	35.782	8.3	2	2	2	0.196	0.292	0.206	3.146	3.128	2.87	0.393	0.506	0.356	extracellular
A0A1U8IA13	LOC107894291	Glycosyltransferase OS=Gossypium hirsutum GN=LOC107894291	2.796	Up	0.00041893	53.953	202.94	26	10	17	10	1.095	1.007	1.02	0.507	0.525	0.389	1.342	1.282	1.349	chloroplast	GO:0008152 metabolic process;		GO:0016757 transferase activity, transferring glycosyl groups; GO:0016758 transferase activity, transferring hexosyl groups; GO:0003824 catalytic activity; GO:0016740 transferase activity;
A0A1U8IA24	LOC107894296	kynurenine formamidase-like OS=Gossypium hirsutum GN=LOC107894296	0.386	Down	0.00048343	26.891	9.9686	33.1	7	12	2	0.565	0.452	0.507	1.928	2.061	2.215	0.675	0.888	0.834	extracellular	GO:1901606 alpha-amino acid catabolic process; GO:0006725 cellular aromatic compound metabolic process; GO:0044699 single-organism process; GO:0044237 cellular metabolic process; GO:0071704 organic substance metabolic process; GO:0006576 cellular biogenic amine metabolic process; GO:0044270 cellular nitrogen compound catabolic process; GO:0008152 metabolic process; GO:0006520 cellular amino acid …		GO:0016787 hydrolase activity; GO:0016811 hydrolase activity, acting on carbon-nitrogen (but not peptide) bonds, in linear amides; GO:0004061 arylformamidase activity; GO:0003824 catalytic activity; GO:0016810 hydrolase activity, acting on carbon-nitrogen (but not peptide) bonds;
A0A1U8IA67	LOC107894329	Lipoxygenase OS=Gossypium hirsutum GN=LOC107894329	2.783	Up	2.4999e-05	98.934	95.047	24	24	31	6	1.011	1	0.961	0.542	0.504	0.467	1.467	1.38	1.363	cytoplasm	GO:0044699 single-organism process; GO:0008152 metabolic process; GO:0055114 oxidation-reduction process; GO:0044710 single-organism metabolic process;		GO:0016702 oxidoreductase activity, acting on single donors with incorporation of molecular oxygen, incorporation of two atoms of oxygen; GO:0016701 oxidoreductase activity, acting on single donors with incorporation of molecular oxygen; GO:0003824 catalytic activity; GO:0005488 binding; GO:0051213 dioxygenase activity; GO:0043167 ion binding; GO:0043169 cation binding; GO:0046872 metal ion bindi…	K15718	LOX1_5; linoleate 9S-lipoxygenase [EC:1.13.11.58]	ghi00591 Linoleic acid metabolism - Gossypium hirsutum (upland cotton);	IPR027433; IPR001024; IPR013819;	Lipoxygenase, domain 3; PLAT/LH2 domain; Lipoxygenase, C-terminal;
A0A1U8IAM0	LOC107892286	serine/threonine-protein kinase BLUS1-like OS=Gossypium hirsutum GN=LOC107892286	0.492	Down	0.027079	76.594	7.2419	7.4	4	4	2	0.944	0.618	1.108	1.608	1.514	1.553	0.751	0.615	0.933	nucleus	GO:0016310 phosphorylation; GO:0044267 cellular protein metabolic process; GO:0044238 primary metabolic process; GO:0044237 cellular metabolic process; GO:0006796 phosphate-containing compound metabolic process; GO:0071704 organic substance metabolic process; GO:0008152 metabolic process; GO:0006468 protein phosphorylation; GO:0006793 phosphorus metabolic process; GO:0044260 cellular macromolecul…		GO:0005524 ATP binding; GO:1901265 nucleoside phosphate binding; GO:0016773 phosphotransferase activity, alcohol group as acceptor; GO:0001882 nucleoside binding; GO:0043167 ion binding; GO:0004672 protein kinase activity; GO:0000166 nucleotide binding; GO:0097159 organic cyclic compound binding; GO:1901363 heterocyclic compound binding; GO:0032549 ribonucleoside binding; GO:0097367 carbohydrate …	K08835			IPR000719; IPR011009;	Protein kinase domain; Protein kinase-like domain;
A0A1U8IBM2	LOC107893261	Histone H2A OS=Gossypium hirsutum GN=LOC107893261	2.412	Up	0.00128036	14.779	2.9576	20	3	8	1	1.333	1.631	1.468	0.34	0.399	0.464	0.929	0.884	1.089	nucleus		GO:0043229 intracellular organelle; GO:0043232 intracellular non-membrane-bounded organelle; GO:0044446 intracellular organelle part; GO:0032991 macromolecular complex; GO:0044424 intracellular part; GO:0005623 cell; GO:0044422 organelle part; GO:0044427 chromosomal part; GO:0000786 nucleosome; GO:0043228 non-membrane-bounded organelle; GO:0043231 intracellular membrane-bounded organelle; GO:0043…	GO:0097159 organic cyclic compound binding; GO:1901363 heterocyclic compound binding; GO:0003677 DNA binding; GO:0046982 protein heterodimerization activity; GO:0005488 binding; GO:0046983 protein dimerization activity; GO:0003676 nucleic acid binding; GO:0005515 protein binding;	K11251			IPR009072; IPR032454; IPR007125;	Histone-fold; Histone H2A, C-terminal domain; Histone H2A/H2B/H3;
A0A1U8IBN4	LOC107894809	probable aldo-keto reductase 1 OS=Gossypium hirsutum GN=LOC107894809	0.496	Down	4.4362e-05	37.631	44.191	70.8	20	84	1	0.734	0.783	0.856	1.607	1.695	1.521	0.768	0.801	0.825	cytoplasm	GO:0044699 single-organism process; GO:0008152 metabolic process; GO:0055114 oxidation-reduction process; GO:0044710 single-organism metabolic process;		GO:0003824 catalytic activity; GO:0016491 oxidoreductase activity;				IPR023210;	NADP-dependent oxidoreductase domain;
A0A1U8IC85	LOC107893426	protein RTF2 homolog OS=Gossypium hirsutum GN=LOC107893426	2.022	Up	0.00165667	37.868	3.9657	5.2	2	3	2	1.511	1.421	1.148	0.476	0.574	0.465	1.07	1.1	0.893	chloroplast			GO:0005515 protein binding; GO:0005488 binding;				IPR029071; IPR013083; IPR000626; IPR027799;	Ubiquitin-related domain; Zinc finger, RING/FYVE/PHD-type; Ubiquitin domain; Replication termination factor 2, RING-finger;
A0A1U8ICX5	LOC107895188	protein disulfide-isomerase 5-3-like isoform X2 OS=Gossypium hirsutum GN=LOC107895188	2.365	Up	0.0023401	50.101	90.819	13.5	5	5	4	1.036	0.958	0.63	0.559	0.661	0.605	1.465	1.701	1.151	cytoplasm	GO:0050794 regulation of cellular process; GO:0042592 homeostatic process; GO:0065008 regulation of biological quality; GO:0050789 regulation of biological process; GO:0045454 cell redox homeostasis; GO:0044763 single-organism cellular process; GO:0019725 cellular homeostasis; GO:0044699 single-organism process; GO:0009987 cellular process; GO:0065007 biological regulation;						IPR013766; IPR012336; IPR012936;	Thioredoxin domain; Thioredoxin-like fold; Endoplasmic reticulum vesicle transporter, C-terminal;
A0A1U8IDB5	LOC107893744	uncharacterized protein LOC107893744 OS=Gossypium hirsutum GN=LOC107893744	3.887	Up	0.00126477	16.771	32.729	39.3	5	9	4	1.056	1.05	1.026	0.322	0.359	0.379	1.353	1.385	1.382	chloroplast
A0A1U8IDI8	LOC107893399	"beta-fructofuranosidase, insoluble isoenzyme CWINV6-like OS=Gossypium hirsutum GN=LOC107893399"	0.478	Down	3.1421e-08	66.648	84.331	17.7	9	14	8	0.56	0.486	0.503	1.91	1.893	1.871	0.912	0.898	0.905	nucleus	GO:0008152 metabolic process; GO:0005975 carbohydrate metabolic process; GO:0044238 primary metabolic process; GO:0071704 organic substance metabolic process;		GO:0004553 hydrolase activity, hydrolyzing O-glycosyl compounds; GO:0016787 hydrolase activity; GO:0003824 catalytic activity; GO:0016798 hydrolase activity, acting on glycosyl bonds;				IPR013148; IPR023296; IPR013189; IPR013320;	Glycosyl hydrolase family 32, N-terminal; Glycosyl hydrolase, five-bladed beta-propellor domain; Glycosyl hydrolase family 32, C-terminal; Concanavalin A-like lectin/glucanase domain;
A0A1U8IE91	LOC107895652	photosystem II D2 protein-like OS=Gossypium hirsutum GN=LOC107895652	0.282	Down	3.3256e-06	33.329	38.207	23.9	5	6	5	0.711	0.725	0.724	2.109	2.058	2.065	0.586	0.627	0.545	mitochondria	GO:0009772 photosynthetic electron transport in photosystem II; GO:0008152 metabolic process; GO:0006091 generation of precursor metabolites and energy; GO:0044710 single-organism metabolic process; GO:0055114 oxidation-reduction process; GO:0044763 single-organism cellular process; GO:0044699 single-organism process; GO:0022900 electron transport chain; GO:0019684 photosynthesis, light reaction;…		GO:0009055 electron carrier activity; GO:0045156 electron transporter, transferring electrons within the cyclic electron transport pathway of photosynthesis activity;	K02706	psbD; photosystem II P680 reaction center D2 protein [EC:1.10.3.9]	ghi00195 Photosynthesis - Gossypium hirsutum (upland cotton); ghi01100 Metabolic pathways - Gossypium hirsutum (upland cotton);
A0A1U8IEA9	LOC107895673	aspartyl protease family protein 1-like OS=Gossypium hirsutum GN=LOC107895673	0.347	Down	4.227e-06	55.87	5.924	2.5	1	1	1	0.47	0.456	0.425	2.161	2.304	2.163	0.773	0.804	0.726	endoplasmic reticulum	GO:0006508 proteolysis; GO:0008152 metabolic process; GO:0043170 macromolecule metabolic process; GO:0019538 protein metabolic process; GO:0044238 primary metabolic process; GO:0071704 organic substance metabolic process;		GO:0004175 endopeptidase activity; GO:0008233 peptidase activity; GO:0003824 catalytic activity; GO:0004190 aspartic-type endopeptidase activity; GO:0070011 peptidase activity, acting on L-amino acid peptides; GO:0016787 hydrolase activity; GO:0070001 aspartic-type peptidase activity;				IPR032799; IPR033121; IPR021109; IPR032861; IPR034161;	Xylanase inhibitor, C-terminal; Peptidase family A1 domain; Aspartic peptidase domain; Xylanase inhibitor, N-terminal; Pepsin-like domain, plant;
A0A1U8IFX1	LOC107896384	aspartyl protease AED3-like isoform X1 OS=Gossypium hirsutum GN=LOC107896384	0.43	Down	0.00022066	45.629	69.782	24.2	8	14	5	1.005	0.975	1.084	1.55	1.41	1.458	0.624	0.704	0.571	extracellular							IPR032799; IPR033121; IPR021109; IPR032861;	Xylanase inhibitor, C-terminal; Peptidase family A1 domain; Aspartic peptidase domain; Xylanase inhibitor, N-terminal;
A0A1U8IGC4	LOC107896511	monocopper oxidase-like protein SKU5 OS=Gossypium hirsutum GN=LOC107896511	0.445	Down	3.3112e-06	66.675	151.49	14	6	9	6	0.619	0.638	0.642	1.808	1.921	1.8	0.825	0.84	0.796	vacuolar membrane	GO:0044699 single-organism process; GO:0008152 metabolic process; GO:0055114 oxidation-reduction process; GO:0044710 single-organism metabolic process;		GO:0046914 transition metal ion binding; GO:0003824 catalytic activity; GO:0005488 binding; GO:0043167 ion binding; GO:0046872 metal ion binding; GO:0043169 cation binding; GO:0005507 copper ion binding; GO:0016491 oxidoreductase activity;				IPR034273; IPR011707; IPR011706; IPR008972; IPR001117;	Ascorbate oxidase homologue, first cupredoxin domain; Multicopper oxidase, type 3; Multicopper oxidase, type 2; Cupredoxin; Multicopper oxidase, type 1;
A0A1U8IGR2	LOC107896644	probable polygalacturonase OS=Gossypium hirsutum GN=LOC107896644	0.475	Down	0.00181738	49.035	25.555	9.3	2	3	1	0.627	0.797	0.775	1.625	1.833	1.702	0.701	0.971	0.777	extracellular	GO:0008152 metabolic process; GO:0005975 carbohydrate metabolic process; GO:0044238 primary metabolic process; GO:0071704 organic substance metabolic process;		GO:0004553 hydrolase activity, hydrolyzing O-glycosyl compounds; GO:0016787 hydrolase activity; GO:0003824 catalytic activity; GO:0004650 polygalacturonase activity; GO:0016798 hydrolase activity, acting on glycosyl bonds;				IPR011050; IPR012334;	Pectin lyase fold/virulence factor; Pectin lyase fold;
A0A1U8IGT0	LOC107896612	beta-D-xylosidase 1-like OS=Gossypium hirsutum GN=LOC107896612	0.179	Down	5.7519e-05	83.311	67.527	15.8	10	15	2	0.603	0.504	0.585	2.541	2.734	2.269	0.455	0.507	0.387	extracellular	GO:0008152 metabolic process; GO:0005975 carbohydrate metabolic process; GO:0044238 primary metabolic process; GO:0071704 organic substance metabolic process;		GO:0004553 hydrolase activity, hydrolyzing O-glycosyl compounds; GO:0016787 hydrolase activity; GO:0003824 catalytic activity; GO:0016798 hydrolase activity, acting on glycosyl bonds;				IPR002772; IPR001764; IPR026891; IPR017853;	Glycoside hydrolase family 3 C-terminal domain; Glycoside hydrolase, family 3, N-terminal; Fibronectin type III-like domain; Glycoside hydrolase superfamily;
A0A1U8IGT1	LOC107896610	major pollen allergen Bet v 1-A-like OS=Gossypium hirsutum GN=LOC107896610	0.209	Down	9.6497e-05	17.328	128.63	83.6	10	56	2	0.276	0.281	0.254	2.609	2.755	2.917	0.54	0.688	0.505	cytoplasm	GO:0006952 defense response; GO:0050896 response to stimulus; GO:0006950 response to stress; GO:0009607 response to biotic stimulus;						IPR000916; IPR023393;	Bet v I/Major latex protein; START-like domain;
A0A1U8IH94	LOC107896791	ribonuclease MC-like OS=Gossypium hirsutum GN=LOC107896791	0.386	Down	4.2973e-07	30.231	13.974	21.1	5	8	5	0.289	0.291	0.25	2.302	2.273	2.4	0.882	0.905	0.905	extracellular			GO:0003723 RNA binding; GO:0004521 endoribonuclease activity; GO:0016787 hydrolase activity; GO:0016894 endonuclease activity, active with either ribo- or deoxyribonucleic acids and producing 3'-phosphomonoesters; GO:1901363 heterocyclic compound binding; GO:0097159 organic cyclic compound binding; GO:0003824 catalytic activity; GO:0033897 ribonuclease T2 activity; GO:0005488 binding; GO:0016892 …	K01166
A0A1U8IIP1	LOC107895483	cell wall / vacuolar inhibitor of fructosidase 1-like OS=Gossypium hirsutum GN=LOC107895483	0.135	Down	1.61522e-05	19.3	67.993	39.8	6	8	5	0.433	0.394	0.44	2.972	2.667	2.812	0.364	0.434	0.345	extracellular	GO:0065009 regulation of molecular function; GO:0044092 negative regulation of molecular function; GO:0043086 negative regulation of catalytic activity; GO:0050790 regulation of catalytic activity; GO:0065007 biological regulation;		GO:0004857 enzyme inhibitor activity; GO:0098772 molecular function regulator; GO:0030234 enzyme regulator activity;				IPR006501;	Pectinesterase inhibitor domain;
A0A1U8IIU8	LOC107897206	basic 7S globulin-like OS=Gossypium hirsutum GN=LOC107897206	0.273	Down	2.6205e-06	45.91	82.156	27.5	11	20	11	0.406	0.445	0.407	2.478	2.436	2.322	0.653	0.7	0.621	chloroplast							IPR032799; IPR033121; IPR021109; IPR032861; IPR033868;	Xylanase inhibitor, C-terminal; Peptidase family A1 domain; Aspartic peptidase domain; Xylanase inhibitor, N-terminal; Xylanase inhibitor I-like;
A0A1U8IJA8	LOC107897297	translocon-associated protein subunit beta-like OS=Gossypium hirsutum GN=LOC107897297	2.081	Up	0.00023831	21.287	35.838	15.4	2	2	1	1.373	1.105	1.317	0.543	0.473	0.564	1.043	1.117	1.128	chloroplast				K13250	SSR2; translocon-associated protein subunit beta	ghi04141 Protein processing in endoplasmic reticulum - Gossypium hirsutum (upland cotton);
A0A1U8IJF0	LOC107897359	GDSL esterase/lipase APG-like OS=Gossypium hirsutum GN=LOC107897359	2.394	Up	8.3997e-05	38.607	135.25	18.5	6	13	3	0.76	0.841	0.922	0.572	0.613	0.653	1.531	1.513	1.356	chloroplast			GO:0016787 hydrolase activity; GO:0003824 catalytic activity; GO:0016788 hydrolase activity, acting on ester bonds;				IPR001087; IPR013830;	GDSL lipase/esterase; SGNH hydrolase-type esterase domain;
A0A1U8IK30	LOC107896119	Pectinesterase OS=Gossypium hirsutum GN=LOC107896119	0.324	Down	0.0027996	64.242	7.8018	7.8	5	17	1	0.448	0.417	0.448	2.255	2.273	2.284	0.668	0.82	0.722	cytoplasm	GO:0071554 cell wall organization or biogenesis; GO:0016043 cellular component organization; GO:0071555 cell wall organization; GO:0045229 external encapsulating structure organization; GO:0009987 cellular process; GO:0071840 cellular component organization or biogenesis; GO:0042545 cell wall modification;	GO:0005618 cell wall; GO:0030312 external encapsulating structure; GO:0005623 cell; GO:0044464 cell part; GO:0071944 cell periphery;	GO:0016787 hydrolase activity; GO:0052689 carboxylic ester hydrolase activity; GO:0004857 enzyme inhibitor activity; GO:0098772 molecular function regulator; GO:0030234 enzyme regulator activity; GO:0003824 catalytic activity; GO:0030599 pectinesterase activity; GO:0016788 hydrolase activity, acting on ester bonds;	K01051	E3.1.1.11; pectinesterase [EC:3.1.1.11]	ghi00040 Pentose and glucuronate interconversions - Gossypium hirsutum (upland cotton); ghi01100 Metabolic pathways - Gossypium hirsutum (upland cotton);	IPR011050; IPR000070; IPR006501; IPR012334;	Pectin lyase fold/virulence factor; Pectinesterase, catalytic; Pectinesterase inhibitor domain; Pectin lyase fold;
A0A1U8IK45	LOC107896146	Peroxidase OS=Gossypium hirsutum GN=LOC107896146	0.227	Down	4.4149e-06	35.846	64.035	35.5	10	18	2	0.348	0.339	0.386	2.542	2.52	2.461	0.538	0.629	0.542	chloroplast	GO:0008152 metabolic process; GO:0042743 hydrogen peroxide metabolic process; GO:0006950 response to stress; GO:0072593 reactive oxygen species metabolic process; GO:0055114 oxidation-reduction process; GO:0044710 single-organism metabolic process; GO:0006979 response to oxidative stress; GO:0044699 single-organism process; GO:0044248 cellular catabolic process; GO:0050896 response to stimulus; G…		GO:0097159 organic cyclic compound binding; GO:1901363 heterocyclic compound binding; GO:0020037 heme binding; GO:0003824 catalytic activity; GO:0005488 binding; GO:0016209 antioxidant activity; GO:0004601 peroxidase activity; GO:0046906 tetrapyrrole binding; GO:0016491 oxidoreductase activity; GO:0016684 oxidoreductase activity, acting on peroxide as acceptor;	K00430	E1.11.1.7; peroxidase [EC:1.11.1.7]	ghi01110 Biosynthesis of secondary metabolites - Gossypium hirsutum (upland cotton); ghi01100 Metabolic pathways - Gossypium hirsutum (upland cotton); ghi00940 Phenylpropanoid biosynthesis - Gossypium hirsutum (upland cotton);	IPR033905; IPR002016;	Secretory peroxidase; Haem peroxidase, plant/fungal/bacterial;
A0A1U8IKS3	LOC107897682	"geranylgeranyl diphosphate reductase, chloroplastic-like OS=Gossypium hirsutum GN=LOC107897682"	2.214	Up	0.00138386	51.118	93.336	28.6	11	19	8	1.221	1.318	1.275	0.48	0.465	0.514	1.073	1.082	1.075	chloroplast	GO:0051188 cofactor biosynthetic process; GO:0046148 pigment biosynthetic process; GO:0006725 cellular aromatic compound metabolic process; GO:0015994 chlorophyll metabolic process; GO:0044699 single-organism process; GO:0009058 biosynthetic process; GO:1901566 organonitrogen compound biosynthetic process; GO:0044237 cellular metabolic process; GO:0071704 organic substance metabolic process; GO:0…		GO:1901265 nucleoside phosphate binding; GO:0050660 flavin adenine dinucleotide binding; GO:0016628 oxidoreductase activity, acting on the CH-CH group of donors, NAD or NADP as acceptor; GO:0043167 ion binding; GO:0000166 nucleotide binding; GO:0048037 cofactor binding; GO:0045550 geranylgeranyl reductase activity; GO:0071949 FAD binding; GO:0016491 oxidoreductase activity; GO:0016627 oxidoreduct…	K10960	chlP; geranylgeranyl diphosphate/geranylgeranyl-bacteriochlorophyllide a reductase [EC:1.3.1.83 1.3.1.111]	ghi00860 Porphyrin and chlorophyll metabolism - Gossypium hirsutum (upland cotton); ghi01110 Biosynthesis of secondary metabolites - Gossypium hirsutum (upland cotton); ghi01100 Metabolic pathways - Gossypium hirsutum (upland cotton); ghi00900 Terpenoid backbone biosynthesis - Gossypium hirsutum (upland cotton);	IPR002938; IPR016040; IPR023753;	FAD-binding domain; NAD(P)-binding domain; FAD/NAD(P)-binding domain;
A0A1U8IM11	LOC107896691	50S ribosomal protein L7/L12-like OS=Gossypium hirsutum GN=LOC107896691	2.077	Up	0.00062387	21.372	4.2259	16.8	3	3	3	0.883	0.915	0.925	0.661	0.71	0.604	1.44	1.212	1.451	cytoplasm	GO:0006518 peptide metabolic process; GO:0043043 peptide biosynthetic process; GO:0044267 cellular protein metabolic process; GO:0006807 nitrogen compound metabolic process; GO:0009058 biosynthetic process; GO:0043603 cellular amide metabolic process; GO:0044238 primary metabolic process; GO:1901566 organonitrogen compound biosynthetic process; GO:1901576 organic substance biosynthetic process; G…	GO:0005840 ribosome; GO:0043226 organelle; GO:0043229 intracellular organelle; GO:0043232 intracellular non-membrane-bounded organelle; GO:0044464 cell part; GO:0005622 intracellular; GO:0005737 cytoplasm; GO:0032991 macromolecular complex; GO:0044424 intracellular part; GO:1990904 ribonucleoprotein complex; GO:0005623 cell; GO:0030529 intracellular ribonucleoprotein complex; GO:0044444 cytoplasm…	GO:0003735 structural constituent of ribosome; GO:0005198 structural molecule activity;	K02935	RP-L7; large subunit ribosomal protein L7/L12	ghi03010 Ribosome - Gossypium hirsutum (upland cotton);	IPR008932; IPR014719; IPR013823;	Ribosomal protein L7/L12, oligomerisation; Ribosomal protein L7/L12, C-terminal/adaptor protein ClpS-like; Ribosomal protein L7/L12, C-terminal;
A0A1U8IMY4	LOC107898526	uncharacterized protein LOC107898526 OS=Gossypium hirsutum GN=LOC107898526	2.044	Up	3.8454e-05	19.397	8.175	21.8	3	4	3	1.27	1.339	1.222	0.498	0.538	0.554	1.056	1.117	1.077	chloroplast	GO:0006518 peptide metabolic process; GO:0043043 peptide biosynthetic process; GO:0044267 cellular protein metabolic process; GO:0006807 nitrogen compound metabolic process; GO:0009058 biosynthetic process; GO:0043603 cellular amide metabolic process; GO:0044238 primary metabolic process; GO:1901566 organonitrogen compound biosynthetic process; GO:1901576 organic substance biosynthetic process; G…	GO:0005840 ribosome; GO:0043226 organelle; GO:0043229 intracellular organelle; GO:0043232 intracellular non-membrane-bounded organelle; GO:0044464 cell part; GO:0005622 intracellular; GO:0005737 cytoplasm; GO:0032991 macromolecular complex; GO:0044424 intracellular part; GO:1990904 ribonucleoprotein complex; GO:0005623 cell; GO:0030529 intracellular ribonucleoprotein complex; GO:0044444 cytoplasm…	GO:0097159 organic cyclic compound binding; GO:1901363 heterocyclic compound binding; GO:1901265 nucleoside phosphate binding; GO:0005488 binding; GO:0000166 nucleotide binding; GO:0005198 structural molecule activity; GO:0003735 structural constituent of ribosome; GO:0036094 small molecule binding;	K02892	RP-L23; large subunit ribosomal protein L23	ghi03010 Ribosome - Gossypium hirsutum (upland cotton);	IPR012678; IPR012677;	Ribosomal protein L23/L15e core domain; Nucleotide-binding alpha-beta plait domain;
A0A1U8IN61	LOC107896563	probable serine protease EDA2 OS=Gossypium hirsutum GN=LOC107896563	0.404	Down	2.1714e-05	54.898	323.31	45.4	16	31	6	0.804	0.79	0.815	1.703	1.87	1.696	0.706	0.741	0.68	vacuolar membrane	GO:0006508 proteolysis; GO:0008152 metabolic process; GO:0043170 macromolecule metabolic process; GO:0019538 protein metabolic process; GO:0044238 primary metabolic process; GO:0071704 organic substance metabolic process;		GO:0070011 peptidase activity, acting on L-amino acid peptides; GO:0016787 hydrolase activity; GO:0008233 peptidase activity; GO:0003824 catalytic activity; GO:0017171 serine hydrolase activity; GO:0008236 serine-type peptidase activity;				IPR029058;	Alpha/Beta hydrolase fold;
A0A1U8INC3	LOC107898633	urease-like OS=Gossypium hirsutum GN=LOC107898633	0.353	Down	0.000123662	90.102	69.286	20.8	13	14	1	1.133	0.999	1.124	1.408	1.635	1.69	0.605	0.523	0.543	cytoplasm	GO:0019627 urea metabolic process; GO:0044712 single-organism catabolic process; GO:0044281 small molecule metabolic process; GO:0044763 single-organism cellular process; GO:0006807 nitrogen compound metabolic process; GO:0044699 single-organism process; GO:0044282 small molecule catabolic process; GO:0043603 cellular amide metabolic process; GO:0044237 cellular metabolic process; GO:0043419 urea…		GO:0046914 transition metal ion binding; GO:0003824 catalytic activity; GO:0005488 binding; GO:0043167 ion binding; GO:0046872 metal ion binding; GO:0043169 cation binding; GO:0016787 hydrolase activity; GO:0009039 urease activity; GO:0016811 hydrolase activity, acting on carbon-nitrogen (but not peptide) bonds, in linear amides; GO:0016151 nickel cation binding; GO:0016810 hydrolase activity, ac…	K01427	URE; urease [EC:3.5.1.5]	ghi00230 Purine metabolism - Gossypium hirsutum (upland cotton); ghi00220 Arginine biosynthesis - Gossypium hirsutum (upland cotton); ghi01100 Metabolic pathways - Gossypium hirsutum (upland cotton);	IPR032466; IPR017951; IPR006680; IPR011612; IPR011059;	Metal-dependent hydrolase; Urease, alpha subunit, C-terminal; Amidohydrolase-related; Urease alpha-subunit, N-terminal domain; Metal-dependent hydrolase, composite domain;
A0A1U8INP6	LOC107896704	bifunctional epoxide hydrolase 2-like OS=Gossypium hirsutum GN=LOC107896704	0.192	Down	7.601e-05	43.971	27.138	22.5	9	14	2	0.347	0.57	0.383	3.019	2.482	2.388	0.47	0.47	0.572	peroxisome			GO:0003824 catalytic activity;				IPR029058; IPR000073;	Alpha/Beta hydrolase fold; Alpha/beta hydrolase fold-1;
A0A1U8INW0	LOC107898782	uncharacterized protein LOC107898782 OS=Gossypium hirsutum GN=LOC107898782	2.923	Up	4.3438e-07	79.35	42.868	7.8	4	5	3	1.482	1.382	1.472	0.356	0.361	0.345	1.029	1.009	1.066	nucleus							IPR001623;	DnaJ domain;
A0A1U8IP52	LOC107898846	"fructose-1,6-bisphosphatase, chloroplastic-like OS=Gossypium hirsutum GN=LOC107898846"	0.402	Down	0.000103634	38.978	16.279	10	2	2	2	0.733	0.749	0.796	1.884	1.809	1.75	0.708	0.809	0.67	chloroplast	GO:0008152 metabolic process; GO:0005975 carbohydrate metabolic process; GO:0044238 primary metabolic process; GO:0071704 organic substance metabolic process;		GO:0019203 carbohydrate phosphatase activity; GO:0042578 phosphoric ester hydrolase activity; GO:0003824 catalytic activity; GO:0016791 phosphatase activity; GO:0016788 hydrolase activity, acting on ester bonds; GO:0016787 hydrolase activity; GO:0050308 sugar-phosphatase activity; GO:0042132 fructose 1,6-bisphosphate 1-phosphatase activity;	K03841	FBP; fructose-1,6-bisphosphatase I [EC:3.1.3.11]	ghi00051 Fructose and mannose metabolism - Gossypium hirsutum (upland cotton); ghi00010 Glycolysis / Gluconeogenesis - Gossypium hirsutum (upland cotton); ghi00710 Carbon fixation in photosynthetic organisms - Gossypium hirsutum (upland cotton); ghi01200 Carbon metabolism - Gossypium hirsutum (upland cotton); ghi01110 Biosynthesis of secondary metabolites - Gossypium hirsutum (upland cotton); ghi…	IPR033391;	Fructose-1-6-bisphosphatase class I, N-terminal;
A0A1U8IP72	LOC107898863	cytochrome P450 86B1-like OS=Gossypium hirsutum GN=LOC107898863	4.514	Up	2.3772e-05	62.977	1.7024	1.3	1	2	1	0.878	0.857	0.837	0.363	0.319	0.395	1.637	1.523	1.702	chloroplast	GO:0044699 single-organism process; GO:0008152 metabolic process; GO:0055114 oxidation-reduction process; GO:0044710 single-organism metabolic process;		GO:0097159 organic cyclic compound binding; GO:1901363 heterocyclic compound binding; GO:0020037 heme binding; GO:0005506 iron ion binding; GO:0046914 transition metal ion binding; GO:0003824 catalytic activity; GO:0005488 binding; GO:0043167 ion binding; GO:0043169 cation binding; GO:0046872 metal ion binding; GO:0016705 oxidoreductase activity, acting on paired donors, with incorporation or red…	K15402	CYP86B1; fatty acid omega-hydroxylase [EC:1.14.-.-]	ghi00073 Cutin, suberine and wax biosynthesis - Gossypium hirsutum (upland cotton);
A0A1U8IPB6	LOC107898901	aminoacylase-1-like OS=Gossypium hirsutum GN=LOC107898901	0.469	Down	3.87e-05	50.644	56.913	21.6	9	11	8	0.901	0.839	0.932	1.69	1.566	1.52	0.74	0.776	0.722	extracellular	GO:0044281 small molecule metabolic process; GO:0044763 single-organism cellular process; GO:0044699 single-organism process; GO:0006807 nitrogen compound metabolic process; GO:0044238 primary metabolic process; GO:0044237 cellular metabolic process; GO:0071704 organic substance metabolic process; GO:0008152 metabolic process; GO:0006520 cellular amino acid metabolic process; GO:0044710 single-or…	GO:0044424 intracellular part; GO:0005623 cell; GO:0044464 cell part; GO:0005622 intracellular; GO:0005737 cytoplasm;	GO:0070011 peptidase activity, acting on L-amino acid peptides; GO:0008237 metallopeptidase activity; GO:0008233 peptidase activity; GO:0016787 hydrolase activity; GO:0004046 aminoacylase activity; GO:0016811 hydrolase activity, acting on carbon-nitrogen (but not peptide) bonds, in linear amides; GO:0003824 catalytic activity; GO:0016810 hydrolase activity, acting on carbon-nitrogen (but not pept…	K14677	ACY1; aminoacylase [EC:3.5.1.14]	ghi00220 Arginine biosynthesis - Gossypium hirsutum (upland cotton); ghi01210 2-Oxocarboxylic acid metabolism - Gossypium hirsutum (upland cotton); ghi01230 Biosynthesis of amino acids - Gossypium hirsutum (upland cotton); ghi01110 Biosynthesis of secondary metabolites - Gossypium hirsutum (upland cotton); ghi01100 Metabolic pathways - Gossypium hirsutum (upland cotton);	IPR011650;	Peptidase M20, dimerisation domain;
A0A1U8IQU9	LOC107899336	aldo-keto reductase family 4 member C9-like OS=Gossypium hirsutum GN=LOC107899336	0.417	Down	1.6898e-05	35.371	19.72	24.5	7	11	2	0.627	0.62	0.6	2.04	1.842	1.875	0.82	0.784	0.798	chloroplast	GO:0044699 single-organism process; GO:0008152 metabolic process; GO:0055114 oxidation-reduction process; GO:0044710 single-organism metabolic process;		GO:0003824 catalytic activity; GO:0016491 oxidoreductase activity;	K00002	AKR1A1; alcohol dehydrogenase (NADP+) [EC:1.1.1.2]	ghi00010 Glycolysis / Gluconeogenesis - Gossypium hirsutum (upland cotton); ghi00561 Glycerolipid metabolism - Gossypium hirsutum (upland cotton); ghi00040 Pentose and glucuronate interconversions - Gossypium hirsutum (upland cotton); ghi01110 Biosynthesis of secondary metabolites - Gossypium hirsutum (upland cotton); ghi01100 Metabolic pathways - Gossypium hirsutum (upland cotton);	IPR023210;	NADP-dependent oxidoreductase domain;
A0A1U8IQX1	LOC107899337	aldo-keto reductase family 4 member C9-like OS=Gossypium hirsutum GN=LOC107899337	0.403	Down	0.00081911	31.819	7.1494	14.5	4	7	1	1.046	1.13	1.203	1.474	1.463	1.472	0.564	0.598	0.616	cytoplasm	GO:0044699 single-organism process; GO:0008152 metabolic process; GO:0055114 oxidation-reduction process; GO:0044710 single-organism metabolic process;		GO:0003824 catalytic activity; GO:0016491 oxidoreductase activity;	K00002	AKR1A1; alcohol dehydrogenase (NADP+) [EC:1.1.1.2]	ghi00010 Glycolysis / Gluconeogenesis - Gossypium hirsutum (upland cotton); ghi00561 Glycerolipid metabolism - Gossypium hirsutum (upland cotton); ghi00040 Pentose and glucuronate interconversions - Gossypium hirsutum (upland cotton); ghi01110 Biosynthesis of secondary metabolites - Gossypium hirsutum (upland cotton); ghi01100 Metabolic pathways - Gossypium hirsutum (upland cotton);	IPR023210;	NADP-dependent oxidoreductase domain;
A0A1U8IR26	LOC107899349	universal stress protein YxiE-like OS=Gossypium hirsutum GN=LOC107899349	0.428	Down	1.53737e-05	18.248	260.27	57.8	11	30	7	0.557	0.496	0.569	1.989	2.043	1.872	0.82	0.839	0.87	nucleus	GO:0006950 response to stress; GO:0050896 response to stimulus;						IPR006016; IPR014729;	UspA; Rossmann-like alpha/beta/alpha sandwich fold;
A0A1U8IR32	LOC107899384	Carboxypeptidase OS=Gossypium hirsutum GN=LOC107899384	0.451	Down	0.0114992	54.885	19.9	11	5	5	5	0.478	0.525	0.436	2.005	1.935	1.996	0.752	1.005	0.923	chloroplast	GO:0006508 proteolysis; GO:0008152 metabolic process; GO:0043170 macromolecule metabolic process; GO:0019538 protein metabolic process; GO:0044238 primary metabolic process; GO:0071704 organic substance metabolic process;		GO:0004180 carboxypeptidase activity; GO:0008233 peptidase activity; GO:0008238 exopeptidase activity; GO:0003824 catalytic activity; GO:0017171 serine hydrolase activity; GO:0008236 serine-type peptidase activity; GO:0070011 peptidase activity, acting on L-amino acid peptides; GO:0016787 hydrolase activity; GO:0004185 serine-type carboxypeptidase activity; GO:0070008 serine-type exopeptidase act…	K16297			IPR029058;	Alpha/Beta hydrolase fold;
A0A1U8IRF6	LOC107897915	A-kinase anchor protein 12-like isoform X2 OS=Gossypium hirsutum GN=LOC107897915	0.437	Down	0.000103149	168.4	86.11	11.2	15	15	6	0.801	0.836	0.741	1.716	1.766	1.696	0.72	0.835	0.706	nucleus
A0A1U8IRL4	LOC107899513	embryonic protein DC-8-like OS=Gossypium hirsutum GN=LOC107899513	2.047	Up	4.2512e-05	44.549	177.17	41.5	18	37	6	1.79	1.759	1.859	0.319	0.3	0.334	0.675	0.627	0.649	mitochondria
A0A1U8ISC6	LOC107899727	protein NUCLEAR FUSION DEFECTIVE 4-like isoform X1 OS=Gossypium hirsutum GN=LOC107899727	0.372	Down	5.9767e-07	64.914	6.0539	3.7	2	2	2	0.609	0.614	0.67	2.012	1.91	2.03	0.73	0.751	0.734	plasma membrane							IPR020846; IPR010658;	Major facilitator superfamily domain; Nodulin-like;
A0A1U8ISU5	LOC107899878	probable RNA 3'-terminal phosphate cyclase-like protein isoform X2 OS=Gossypium hirsutum GN=LOC107899878	3.16	Up	0.00046267	34.527	5.5147	3.5	1	1	1	1.417	1.184	1.549	0.365	0.4	0.282	1.174	1.039	1.095	chloroplast	GO:0044085 cellular component biogenesis; GO:0042254 ribosome biogenesis; GO:0022613 ribonucleoprotein complex biogenesis; GO:0071840 cellular component organization or biogenesis;	GO:0043229 intracellular organelle; GO:0043232 intracellular non-membrane-bounded organelle; GO:0044446 intracellular organelle part; GO:0031981 nuclear lumen; GO:0044424 intracellular part; GO:0005730 nucleolus; GO:0005623 cell; GO:0044422 organelle part; GO:0043228 non-membrane-bounded organelle; GO:0043226 organelle; GO:0043231 intracellular membrane-bounded organelle; GO:0031974 membrane-encl…	GO:0003824 catalytic activity;	K11108	RCL1; RNA 3'-terminal phosphate cyclase-like protein	ghi03008 Ribosome biogenesis in eukaryotes - Gossypium hirsutum (upland cotton);	IPR013791; IPR023797; IPR013792;	RNA 3'-terminal phosphate cyclase, insert domain; RNA 3'-terminal phosphate cyclase domain; RNA 3'-terminal phosphate cyclase/enolpyruvate transferase, alpha/beta;
A0A1U8ISU8	LOC107897903	uncharacterized protein LOC107897903 isoform X3 OS=Gossypium hirsutum GN=LOC107897903	2.609	Up	9.8935e-05	42.16	2.0206	2.2	1	1	1	1.211	1.193	1.381	0.403	0.47	0.458	1.078	1.233	1.162	chloroplast	GO:0006486 protein glycosylation; GO:0043413 macromolecule glycosylation; GO:0009101 glycoprotein biosynthetic process; GO:0044763 single-organism cellular process; GO:0044267 cellular protein metabolic process; GO:0009100 glycoprotein metabolic process; GO:0044699 single-organism process; GO:0009058 biosynthetic process; GO:0044238 primary metabolic process; GO:0044237 cellular metabolic process…	GO:0016020 membrane;	GO:0008375 acetylglucosaminyltransferase activity; GO:0016758 transferase activity, transferring hexosyl groups; GO:0003824 catalytic activity; GO:0008194 UDP-glycosyltransferase activity; GO:0016757 transferase activity, transferring glycosyl groups; GO:0003830 beta-1,4-mannosylglycoprotein 4-beta-N-acetylglucosaminyltransferase activity; GO:0016740 transferase activity;	K00737	MGAT3; beta-1,4-mannosyl-glycoprotein beta-1,4-N-acetylglucosaminyltransferase [EC:2.4.1.144]	ghi00510 N-Glycan biosynthesis - Gossypium hirsutum (upland cotton); ghi01100 Metabolic pathways - Gossypium hirsutum (upland cotton);
A0A1U8IT97	LOC107898648	uncharacterized protein LOC107898648 OS=Gossypium hirsutum GN=LOC107898648	0.357	Down	4.5545e-06	64.639	36.754	12.3	6	8	6	0.694	0.668	0.634	1.964	2.073	1.977	0.672	0.731	0.746	vacuolar membrane	GO:0008152 metabolic process; GO:0005975 carbohydrate metabolic process; GO:0044238 primary metabolic process; GO:0071704 organic substance metabolic process;		GO:0004553 hydrolase activity, hydrolyzing O-glycosyl compounds; GO:0016787 hydrolase activity; GO:0003824 catalytic activity; GO:0016798 hydrolase activity, acting on glycosyl bonds;				IPR000772; IPR001547; IPR017853; IPR013781;	Ricin B, lectin domain; Glycoside hydrolase, family 5; Glycoside hydrolase superfamily; Glycoside hydrolase, catalytic domain;
A0A1U8ITE6	LOC107900187	peamaclein-like OS=Gossypium hirsutum GN=LOC107900187	0.17	Down	7.773e-05	10.45	3.1744	10.3	1	1	1	0.37	0.356	0.366	2.863	2.791	2.66	0.444	0.571	0.402	extracellular
A0A1U8IU00	LOC107900456	cucumisin-like isoform X1 OS=Gossypium hirsutum GN=LOC107900456	0.219	Down	1.54245e-05	79.097	257.5	23.4	13	28	13	0.327	0.356	0.289	2.804	2.693	2.667	0.564	0.661	0.561	chloroplast	GO:0006508 proteolysis; GO:0008152 metabolic process; GO:0043170 macromolecule metabolic process; GO:0019538 protein metabolic process; GO:0044238 primary metabolic process; GO:0071704 organic substance metabolic process;		GO:0004252 serine-type endopeptidase activity; GO:0004175 endopeptidase activity; GO:0008233 peptidase activity; GO:0003824 catalytic activity; GO:0017171 serine hydrolase activity; GO:0008236 serine-type peptidase activity; GO:0070011 peptidase activity, acting on L-amino acid peptides; GO:0016787 hydrolase activity;				IPR034197; IPR000209; IPR010259;	Cucumisin-like catalytic domain; Peptidase S8/S53 domain; Peptidase S8 propeptide/proteinase inhibitor I9;
A0A1U8IU16	LOC107898442	probable aquaporin TIP3-2 OS=Gossypium hirsutum GN=LOC107898442	3.971	Up	0.00174026	27.112	2.5331	7.4	2	2	2	1.787	1.682	1.928	0.262	0.141	0.191	0.698	0.86	0.801	cytoplasm	GO:0006810 transport; GO:0051179 localization; GO:0051234 establishment of localization;	GO:0016020 membrane;	GO:0005215 transporter activity;	K09873			IPR023271;	Aquaporin-like;
A0A1U8IU28	LOC107898864	Carboxypeptidase OS=Gossypium hirsutum GN=LOC107898864	0.374	Down	2.5614e-06	53.743	39.844	14.7	5	10	5	0.706	0.714	0.748	1.916	1.933	1.868	0.691	0.693	0.753	vacuolar membrane	GO:0006508 proteolysis; GO:0008152 metabolic process; GO:0043170 macromolecule metabolic process; GO:0019538 protein metabolic process; GO:0044238 primary metabolic process; GO:0071704 organic substance metabolic process;		GO:0004180 carboxypeptidase activity; GO:0008233 peptidase activity; GO:0008238 exopeptidase activity; GO:0003824 catalytic activity; GO:0017171 serine hydrolase activity; GO:0008236 serine-type peptidase activity; GO:0070011 peptidase activity, acting on L-amino acid peptides; GO:0016787 hydrolase activity; GO:0004185 serine-type carboxypeptidase activity; GO:0070008 serine-type exopeptidase act…	K16297			IPR029058;	Alpha/Beta hydrolase fold;
A0A1U8IU87	LOC107900558	DNA-directed RNA polymerases IV and V subunit 4-like OS=Gossypium hirsutum GN=LOC107900558	2.849	Up	1.81383e-05	23.272	8.7776	30.4	7	9	2	1.229	1.267	1.312	0.39	0.413	0.431	1.211	1.1	1.205	nucleus	GO:0018130 heterocycle biosynthetic process; GO:0006725 cellular aromatic compound metabolic process; GO:0097659 nucleic acid-templated transcription; GO:0034654 nucleobase-containing compound biosynthetic process; GO:1901360 organic cyclic compound metabolic process; GO:0006807 nitrogen compound metabolic process; GO:0032774 RNA biosynthetic process; GO:0009058 biosynthetic process; GO:0044238 p…	GO:0005623 cell; GO:0005622 intracellular; GO:0044464 cell part;	GO:0097159 organic cyclic compound binding; GO:1901363 heterocyclic compound binding; GO:1901265 nucleoside phosphate binding; GO:0016779 nucleotidyltransferase activity; GO:0034062 5'-3' RNA polymerase activity; GO:0003824 catalytic activity; GO:0097747 RNA polymerase activity; GO:0005488 binding; GO:0003676 nucleic acid binding; GO:0003899 DNA-directed 5'-3' RNA polymerase activity; GO:0000166 …	K03012	RPB4; DNA-directed RNA polymerase II subunit RPB4	ghi00230 Purine metabolism - Gossypium hirsutum (upland cotton); ghi03020 RNA polymerase - Gossypium hirsutum (upland cotton); ghi00240 Pyrimidine metabolism - Gossypium hirsutum (upland cotton); ghi01100 Metabolic pathways - Gossypium hirsutum (upland cotton);	IPR010997; IPR006590; IPR002121;	HRDC-like; RNA polymerase II, Rpb4, core; HRDC domain;
A0A1U8IU88	LOC107898917	non-specific lipid-transfer protein-like protein At5g64080 OS=Gossypium hirsutum GN=LOC107898917	0.246	Down	1.56013e-05	18.478	3.2087	5.8	1	2	1	0.493	0.539	0.533	2.462	2.335	2.322	0.563	0.642	0.549	extracellular	GO:0006810 transport; GO:0006869 lipid transport; GO:1902578 single-organism localization; GO:0044699 single-organism process; GO:0010876 lipid localization; GO:0071702 organic substance transport; GO:0033036 macromolecule localization; GO:0051179 localization; GO:0044765 single-organism transport; GO:0051234 establishment of localization;		GO:0008289 lipid binding; GO:0005488 binding;				IPR016140;	Bifunctional inhibitor/plant lipid transfer protein/seed storage helical domain;
A0A1U8IUV0	LOC107900704	Pectin acetylesterase OS=Gossypium hirsutum GN=LOC107900704	0.204	Down	0.002983	43.456	85.352	55.4	19	59	3	0.372	0.279	0.313	2.749	2.701	2.682	0.476	0.643	0.541	chloroplast			GO:0016787 hydrolase activity; GO:0003824 catalytic activity;	K19882
A0A1U8IV04	LOC107899134	"myosin heavy chain, non-muscle-like OS=Gossypium hirsutum GN=LOC107899134"	2.179	Up	1.8767e-05	75.017	34.535	21.6	14	19	14	1.244	1.213	1.299	0.47	0.501	0.519	1.053	1.088	1.105	nucleus
A0A1U8IVQ8	LOC107898918	Peroxidase OS=Gossypium hirsutum GN=LOC107898918	0.19	Down	0.0032391	35.142	323.31	54.3	15	41	12	0.367	0.375	0.464	2.631	2.533	2.583	0.485	0.572	0.412	chloroplast	GO:0008152 metabolic process; GO:0042743 hydrogen peroxide metabolic process; GO:0006950 response to stress; GO:0072593 reactive oxygen species metabolic process; GO:0055114 oxidation-reduction process; GO:0044710 single-organism metabolic process; GO:0006979 response to oxidative stress; GO:0044699 single-organism process; GO:0044248 cellular catabolic process; GO:0050896 response to stimulus; G…		GO:0097159 organic cyclic compound binding; GO:1901363 heterocyclic compound binding; GO:0020037 heme binding; GO:0003824 catalytic activity; GO:0005488 binding; GO:0016209 antioxidant activity; GO:0004601 peroxidase activity; GO:0046906 tetrapyrrole binding; GO:0016491 oxidoreductase activity; GO:0016684 oxidoreductase activity, acting on peroxide as acceptor;	K00430	E1.11.1.7; peroxidase [EC:1.11.1.7]	ghi01110 Biosynthesis of secondary metabolites - Gossypium hirsutum (upland cotton); ghi01100 Metabolic pathways - Gossypium hirsutum (upland cotton); ghi00940 Phenylpropanoid biosynthesis - Gossypium hirsutum (upland cotton);	IPR033905; IPR002016;	Secretory peroxidase; Haem peroxidase, plant/fungal/bacterial;
A0A1U8IW34	LOC107900997	alpha-aminoadipic semialdehyde synthase-like OS=Gossypium hirsutum GN=LOC107900997	0.364	Down	0.0038169	96.478	6.696	5.2	5	5	2	0.51	0.634	0.766	1.668	2.564	1.759	0.863	0.622	0.697	plasma membrane	GO:0044699 single-organism process; GO:0008152 metabolic process; GO:0055114 oxidation-reduction process; GO:0044710 single-organism metabolic process;		GO:0003824 catalytic activity; GO:0016491 oxidoreductase activity;	K14157	AASS; alpha-aminoadipic semialdehyde synthase [EC:1.5.1.8 1.5.1.9]	ghi00310 Lysine degradation - Gossypium hirsutum (upland cotton); ghi01110 Biosynthesis of secondary metabolites - Gossypium hirsutum (upland cotton); ghi01100 Metabolic pathways - Gossypium hirsutum (upland cotton);	IPR007698; IPR005097; IPR016040; IPR032095; IPR007545;	Alanine dehydrogenase/pyridine nucleotide transhydrogenase, NAD(H)-binding domain; Saccharopine dehydrogenase, NADP binding domain; NAD(P)-binding domain; Saccharopine dehydrogenase, C-terminal; LOR/SDH bifunctional enzyme, conserved domain;
A0A1U8IWB0	LOC107899106	Lipoxygenase OS=Gossypium hirsutum GN=LOC107899106	4.079	Up	2.5416e-06	99.05	55.957	19.3	20	27	2	1.066	1.069	0.982	0.342	0.352	0.369	1.527	1.461	1.348	cytoplasm	GO:0044699 single-organism process; GO:0008152 metabolic process; GO:0055114 oxidation-reduction process; GO:0044710 single-organism metabolic process;		GO:0016702 oxidoreductase activity, acting on single donors with incorporation of molecular oxygen, incorporation of two atoms of oxygen; GO:0016701 oxidoreductase activity, acting on single donors with incorporation of molecular oxygen; GO:0003824 catalytic activity; GO:0005488 binding; GO:0051213 dioxygenase activity; GO:0043167 ion binding; GO:0043169 cation binding; GO:0046872 metal ion bindi…	K15718	LOX1_5; linoleate 9S-lipoxygenase [EC:1.13.11.58]	ghi00591 Linoleic acid metabolism - Gossypium hirsutum (upland cotton);	IPR027433; IPR001024; IPR013819;	Lipoxygenase, domain 3; PLAT/LH2 domain; Lipoxygenase, C-terminal;
A0A1U8IWE4	LOC107899500	Glycosyltransferase OS=Gossypium hirsutum GN=LOC107899500	3.628	Up	8.2183e-05	53.758	53.064	21.2	8	12	3	1.144	1.138	1.155	0.32	0.385	0.395	1.419	1.222	1.35	extracellular	GO:0008152 metabolic process;		GO:0016757 transferase activity, transferring glycosyl groups; GO:0016758 transferase activity, transferring hexosyl groups; GO:0003824 catalytic activity; GO:0016740 transferase activity;
A0A1U8IWR4	LOC107901158	acid phosphatase 1-like OS=Gossypium hirsutum GN=LOC107901158	0.269	Down	1.94349e-05	29.115	61.463	28	6	7	1	0.611	0.574	0.597	2.137	2.253	2.313	0.551	0.656	0.598	extracellular			GO:0016787 hydrolase activity; GO:0003993 acid phosphatase activity; GO:0003824 catalytic activity; GO:0042578 phosphoric ester hydrolase activity; GO:0016791 phosphatase activity; GO:0016788 hydrolase activity, acting on ester bonds;				IPR023214;	HAD-like domain;
A0A1U8IWY7	LOC107899633	glutathione S-transferase U17-like OS=Gossypium hirsutum GN=LOC107899633	0.209	Down	4.0476e-06	25.866	31.714	16.2	3	3	3	0.447	0.427	0.453	2.66	2.571	2.454	0.5	0.587	0.521	chloroplast			GO:0005515 protein binding; GO:0005488 binding;	K00799	GST; glutathione S-transferase [EC:2.5.1.18]	ghi00480 Glutathione metabolism - Gossypium hirsutum (upland cotton);	IPR004046; IPR010987; IPR004045; IPR012336;	Glutathione S-transferase, C-terminal; Glutathione S-transferase, C-terminal-like; Glutathione S-transferase, N-terminal; Thioredoxin-like fold;
A0A1U8IX81	LOC107901311	uncharacterized protein LOC107901311 OS=Gossypium hirsutum GN=LOC107901311	2.351	Up	0.00038368	20.36	41.349	34.9	6	9	5	1.413	1.348	1.433	0.471	0.45	0.373	0.964	1.004	1.074	nucleus
A0A1U8IXH1	LOC107901340	heparanase-like protein 3 isoform X2 OS=Gossypium hirsutum GN=LOC107901340	0.483	Down	4.9823e-06	49.59	108.93	23.3	7	12	7	0.779	0.768	0.779	1.681	1.643	1.637	0.822	0.815	0.76	extracellular	GO:0008152 metabolic process; GO:0005975 carbohydrate metabolic process; GO:0044238 primary metabolic process; GO:0071704 organic substance metabolic process;	GO:0016020 membrane;	GO:0016787 hydrolase activity; GO:0003824 catalytic activity; GO:0016798 hydrolase activity, acting on glycosyl bonds;	K07964	HPSE; heparanase [EC:3.2.1.166]	ghi00531 Glycosaminoglycan degradation - Gossypium hirsutum (upland cotton); ghi01100 Metabolic pathways - Gossypium hirsutum (upland cotton);	IPR017853; IPR013781;	Glycoside hydrolase superfamily; Glycoside hydrolase, catalytic domain;
A0A1U8IXL6	LOC107899453	Carboxypeptidase OS=Gossypium hirsutum GN=LOC107899453	2.157	Up	4.4691e-05	51.165	2.6194	7.5	4	5	2	0.77	0.869	0.987	0.622	0.697	0.634	1.351	1.404	1.457	chloroplast	GO:0006508 proteolysis; GO:0008152 metabolic process; GO:0043170 macromolecule metabolic process; GO:0019538 protein metabolic process; GO:0044238 primary metabolic process; GO:0071704 organic substance metabolic process;		GO:0004180 carboxypeptidase activity; GO:0008233 peptidase activity; GO:0008238 exopeptidase activity; GO:0003824 catalytic activity; GO:0017171 serine hydrolase activity; GO:0008236 serine-type peptidase activity; GO:0070011 peptidase activity, acting on L-amino acid peptides; GO:0016787 hydrolase activity; GO:0004185 serine-type carboxypeptidase activity; GO:0070008 serine-type exopeptidase act…	K16297			IPR029058;	Alpha/Beta hydrolase fold;
A0A1U8IYA4	LOC107899658	syntaxin-71-like OS=Gossypium hirsutum GN=LOC107899658	0.359	Down	6.2384e-05	30.013	5.3568	24	5	6	1	0.514	0.53	0.649	2.144	1.997	2.086	0.752	0.811	0.67	chloroplast	GO:0045184 establishment of protein localization; GO:0006810 transport; GO:0046907 intracellular transport; GO:0070727 cellular macromolecule localization; GO:0051649 establishment of localization in cell; GO:0006886 intracellular protein transport; GO:0071702 organic substance transport; GO:0008104 protein localization; GO:0033036 macromolecule localization; GO:0034613 cellular protein localizat…	GO:0016020 membrane;	GO:0005484 SNAP receptor activity; GO:0005515 protein binding; GO:0005488 binding;	K08506	SYP7; syntaxin of plants SYP7	ghi04130 SNARE interactions in vesicular transport - Gossypium hirsutum (upland cotton);	IPR000727;	Target SNARE coiled-coil homology domain;
A0A1U8IZF2	LOC107901843	"Chlorophyll a-b binding protein, chloroplastic OS=Gossypium hirsutum GN=LOC107901843"	4.064	Up	9.5815e-05	28.165	14.207	12.5	3	5	1	0.703	0.774	0.736	0.492	0.37	0.396	1.748	1.734	1.631	chloroplast				K08912	LHCB1; light-harvesting complex II chlorophyll a/b binding protein 1	ghi00196 Photosynthesis - antenna proteins - Gossypium hirsutum (upland cotton); ghi01100 Metabolic pathways - Gossypium hirsutum (upland cotton);	IPR023329;	Chlorophyll a/b binding protein domain;
A0A1U8IZI6	LOC107901847	"3-oxoacyl-[acyl-carrier-protein] synthase I, chloroplastic-like OS=Gossypium hirsutum GN=LOC107901847"	2.682	Up	0.000199416	50.686	4.6682	21.1	8	16	1	1.253	1.287	1.196	0.39	0.432	0.494	1.242	1.109	1.179	chloroplast	GO:0044711 single-organism biosynthetic process; GO:0016053 organic acid biosynthetic process; GO:0044281 small molecule metabolic process; GO:0044763 single-organism cellular process; GO:0044699 single-organism process; GO:0044255 cellular lipid metabolic process; GO:0009058 biosynthetic process; GO:0006631 fatty acid metabolic process; GO:0044238 primary metabolic process; GO:0044237 cellular m…		GO:0016746 transferase activity, transferring acyl groups; GO:0016747 transferase activity, transferring acyl groups other than amino-acyl groups; GO:0003824 catalytic activity; GO:0016740 transferase activity;	K09458	fabF; 3-oxoacyl-[acyl-carrier-protein] synthase II [EC:2.3.1.179]	ghi00780 Biotin metabolism - Gossypium hirsutum (upland cotton); ghi01212 Fatty acid metabolism - Gossypium hirsutum (upland cotton); ghi01100 Metabolic pathways - Gossypium hirsutum (upland cotton); ghi00061 Fatty acid biosynthesis - Gossypium hirsutum (upland cotton);	IPR016039; IPR020841; IPR014031; IPR014030;	Thiolase-like; Polyketide synthase, beta-ketoacyl synthase domain; Beta-ketoacyl synthase, C-terminal; Beta-ketoacyl synthase, N-terminal;
A0A1U8J046	LOC107900483	temperature-induced lipocalin-1-like OS=Gossypium hirsutum GN=LOC107900483	0.384	Down	4.2217e-05	20.848	49.738	50.3	8	16	8	0.948	0.964	0.997	1.672	1.575	1.632	0.575	0.677	0.622	cytoplasm			GO:0005215 transporter activity;	K03098			IPR012674; IPR000566; IPR011038;	Calycin; Lipocalin/cytosolic fatty-acid binding domain; Calycin-like;
A0A1U8J056	LOC107900494	putative methyltransferase DDB_G0268948 isoform X1 OS=Gossypium hirsutum GN=LOC107900494	0.336	Down	3.8584e-05	29.938	26.778	42.3	7	12	1	0.49	0.427	0.399	2.27	2.387	2.096	0.704	0.807	0.757	chloroplast	GO:0008152 metabolic process;		GO:0016741 transferase activity, transferring one-carbon groups; GO:0008168 methyltransferase activity; GO:0003824 catalytic activity; GO:0016740 transferase activity;				IPR029063; IPR013216;	S-adenosyl-L-methionine-dependent methyltransferase; Methyltransferase type 11;
A0A1U8J0Q4	LOC107900903	uncharacterized protein LOC107900903 OS=Gossypium hirsutum GN=LOC107900903	2.406	Up	0.000115874	9.7011	29.49	32.9	2	4	1	1.485	1.4	1.384	0.442	0.409	0.414	1.109	1.01	0.924	cytoplasm
A0A1U8J0S4	LOC107900659	isoflavone reductase homolog OS=Gossypium hirsutum GN=LOC107900659	0.241	Down	0.000198432	34.865	28.778	31.7	9	14	1	0.381	0.341	0.359	2.792	2.204	2.687	0.562	0.719	0.567	cytoplasm				K21568			IPR016040; IPR008030;	NAD(P)-binding domain; NmrA-like domain;
A0A1U8J0S8	LOC107900906	uncharacterized protein LOC107900906 OS=Gossypium hirsutum GN=LOC107900906	2.084	Up	0.000122282	153.29	4.9858	1.7	3	4	1	1.444	1.293	1.238	0.495	0.52	0.498	0.975	1.032	1.146	chloroplast				K10706			IPR027417;	P-loop containing nucleoside triphosphate hydrolase;
A0A1U8J0X1	LOC107900687	upstream activation factor subunit UAF30-like OS=Gossypium hirsutum GN=LOC107900687	2.655	Up	0.00043828	12.975	9.3782	31.1	4	5	1	1.266	1.244	1.307	0.361	0.48	0.461	1.169	1.099	1.189	chloroplast			GO:0005515 protein binding; GO:0005488 binding;				IPR003121; IPR019835;	SWIB/MDM2 domain; SWIB domain;
A0A1U8J1D6	LOC107901061	thiol protease aleurain-like OS=Gossypium hirsutum GN=LOC107901061	0.423	Down	9.9442e-05	38.72	17.716	14.9	5	15	4	0.757	0.71	0.767	1.774	1.872	1.702	0.744	0.821	0.696	vacuolar membrane	GO:0006508 proteolysis; GO:0008152 metabolic process; GO:0043170 macromolecule metabolic process; GO:0019538 protein metabolic process; GO:0044238 primary metabolic process; GO:0071704 organic substance metabolic process;		GO:0070011 peptidase activity, acting on L-amino acid peptides; GO:0008234 cysteine-type peptidase activity; GO:0016787 hydrolase activity; GO:0008233 peptidase activity; GO:0003824 catalytic activity;	K01366			IPR013201; IPR000668;	Cathepsin propeptide inhibitor domain (I29); Peptidase C1A, papain C-terminal;
A0A1U8J2C7	LOC107902904	Dirigent protein OS=Gossypium hirsutum GN=LOC107902904	0.45	Down	5.611e-05	19.046	3.2189	6.2	1	1	1	0.5	0.557	0.437	2.004	2.067	1.84	0.917	0.9	0.841	vacuolar membrane
A0A1U8J2D3	LOC107901334	Purple acid phosphatase OS=Gossypium hirsutum GN=LOC107901334	0.38	Down	0.00024259	55.337	106.12	31	13	21	1	0.423	0.409	0.467	2.224	2.245	2.015	0.862	0.893	0.712	chloroplast			GO:0003993 acid phosphatase activity; GO:0042578 phosphoric ester hydrolase activity; GO:0003824 catalytic activity; GO:0016791 phosphatase activity; GO:0005488 binding; GO:0016788 hydrolase activity, acting on ester bonds; GO:0043167 ion binding; GO:0043169 cation binding; GO:0046872 metal ion binding; GO:0016787 hydrolase activity;	K22390			IPR015914; IPR029052; IPR004843; IPR025733; IPR008963;	Purple acid phosphatase, N-terminal; Metallo-dependent phosphatase-like; Calcineurin-like phosphoesterase domain, ApaH type; Iron/zinc purple acid phosphatase-like C-terminal domain; Purple acid phosphatase-like, N-terminal;
A0A1U8J2D9	LOC107902902	Dirigent protein OS=Gossypium hirsutum GN=LOC107902902	0.41	Down	0.000122359	18.772	6.8961	10.9	2	4	2	0.436	0.478	0.423	1.958	1.994	1.886	0.72	0.882	0.792	chloroplast
A0A1U8J344	LOC107903210	GDSL esterase/lipase 1-like OS=Gossypium hirsutum GN=LOC107903210	0.37	Down	4.668e-07	40.504	84.589	26.7	8	13	3	0.701	0.61	0.6	2.003	2.039	1.923	0.729	0.749	0.727	chloroplast			GO:0016787 hydrolase activity; GO:0003824 catalytic activity; GO:0016788 hydrolase activity, acting on ester bonds;				IPR001087; IPR013830;	GDSL lipase/esterase; SGNH hydrolase-type esterase domain;
A0A1U8J3R6	LOC107903433	uncharacterized protein LOC107903433 OS=Gossypium hirsutum GN=LOC107903433	0.384	Down	0.000102749	39.974	27.598	23.8	8	10	3	0.866	0.815	0.829	1.857	1.708	1.735	0.607	0.738	0.688	nucleus			GO:0005515 protein binding; GO:0005488 binding;				IPR000008;	C2 domain;
A0A1U8J462	LOC107901479	"beta-fructofuranosidase, insoluble isoenzyme CWINV1-like isoform X3 OS=Gossypium hirsutum GN=LOC107901479"	0.34	Down	0.00068433	65.249	20.267	14	7	9	2	0.402	0.372	0.404	2.188	2.213	2.432	0.705	0.951	0.668	vacuolar membrane	GO:0008152 metabolic process; GO:0005975 carbohydrate metabolic process; GO:0044238 primary metabolic process; GO:0071704 organic substance metabolic process;		GO:0004553 hydrolase activity, hydrolyzing O-glycosyl compounds; GO:0016787 hydrolase activity; GO:0003824 catalytic activity; GO:0016798 hydrolase activity, acting on glycosyl bonds;				IPR013148; IPR023296; IPR013189; IPR013320;	Glycosyl hydrolase family 32, N-terminal; Glycosyl hydrolase, five-bladed beta-propellor domain; Glycosyl hydrolase family 32, C-terminal; Concanavalin A-like lectin/glucanase domain;
A0A1U8J4V0	LOC107903729	21 kDa protein-like OS=Gossypium hirsutum GN=LOC107903729	0.473	Down	4.4367e-05	23.884	2.8692	4.6	1	2	1	0.542	0.581	0.574	1.897	1.963	1.75	0.85	0.914	0.89	extracellular			GO:0004857 enzyme inhibitor activity; GO:0098772 molecular function regulator; GO:0030234 enzyme regulator activity;				IPR006501;	Pectinesterase inhibitor domain;
A0A1U8J4W7	LOC107903741	uncharacterized protein LOC107903741 isoform X2 OS=Gossypium hirsutum GN=LOC107903741	0.228	Down	0.0053224	13.1	1.4867	7.6	1	1	1	0.573	0.539	0.61	2.413	2.37	2.31	0.581	0.607	0.43	cytoplasm
A0A1U8J551	LOC107903814	probable glutathione S-transferase OS=Gossypium hirsutum GN=LOC107903814	4.648	Up	6.1121e-05	25.696	25.459	43	12	22	4	0.75	0.775	0.712	0.337	0.342	0.436	1.805	1.64	1.738	cytoplasm			GO:0005515 protein binding; GO:0005488 binding;	K00799	GST; glutathione S-transferase [EC:2.5.1.18]	ghi00480 Glutathione metabolism - Gossypium hirsutum (upland cotton);	IPR010987; IPR004046; IPR004045; IPR012336;	Glutathione S-transferase, C-terminal-like; Glutathione S-transferase, C-terminal; Glutathione S-transferase, N-terminal; Thioredoxin-like fold;
A0A1U8J5L1	LOC107902193	probable disease resistance protein At1g12280 OS=Gossypium hirsutum GN=LOC107902193	0.42	Down	0.00027641	103.85	1.9004	0.8	1	1	1	0.615	0.714	0.748	1.728	2.054	1.75	0.841	0.765	0.719	nucleus			GO:1901265 nucleoside phosphate binding; GO:0001882 nucleoside binding; GO:0043167 ion binding; GO:0000166 nucleotide binding; GO:0097159 organic cyclic compound binding; GO:1901363 heterocyclic compound binding; GO:0032549 ribonucleoside binding; GO:0097367 carbohydrate derivative binding; GO:0032553 ribonucleotide binding; GO:0005488 binding; GO:0032550 purine ribonucleoside binding; GO:0043531…	K13459	RPS2; disease resistance protein RPS2	ghi04626 Plant-pathogen interaction - Gossypium hirsutum (upland cotton);	IPR002182; IPR027417; IPR032675;	NB-ARC; P-loop containing nucleoside triphosphate hydrolase; Leucine-rich repeat domain, L domain-like;
A0A1U8J5V6	LOC107903988	probable glutathione S-transferase OS=Gossypium hirsutum GN=LOC107903988	0.209	Down	5.5241e-09	25.704	4.8034	33.6	9	17	2	0.312	0.37	0.335	2.66	2.66	2.631	0.561	0.543	0.555	cytoplasm			GO:0005515 protein binding; GO:0005488 binding;	K00799	GST; glutathione S-transferase [EC:2.5.1.18]	ghi00480 Glutathione metabolism - Gossypium hirsutum (upland cotton);	IPR004046; IPR010987; IPR004045; IPR012336;	Glutathione S-transferase, C-terminal; Glutathione S-transferase, C-terminal-like; Glutathione S-transferase, N-terminal; Thioredoxin-like fold;
A0A1U8J611	LOC107904021	Peroxidase OS=Gossypium hirsutum GN=LOC107904021	0.283	Down	8.099e-05	33.724	323.31	46.5	8	18	7	0.495	0.562	0.462	2.463	2.002	2.274	0.643	0.685	0.581	chloroplast	GO:0008152 metabolic process; GO:0042743 hydrogen peroxide metabolic process; GO:0006950 response to stress; GO:0072593 reactive oxygen species metabolic process; GO:0055114 oxidation-reduction process; GO:0044710 single-organism metabolic process; GO:0006979 response to oxidative stress; GO:0044699 single-organism process; GO:0044248 cellular catabolic process; GO:0050896 response to stimulus; G…		GO:0097159 organic cyclic compound binding; GO:1901363 heterocyclic compound binding; GO:0020037 heme binding; GO:0003824 catalytic activity; GO:0005488 binding; GO:0016209 antioxidant activity; GO:0004601 peroxidase activity; GO:0046906 tetrapyrrole binding; GO:0016491 oxidoreductase activity; GO:0016684 oxidoreductase activity, acting on peroxide as acceptor;	K00430	E1.11.1.7; peroxidase [EC:1.11.1.7]	ghi01110 Biosynthesis of secondary metabolites - Gossypium hirsutum (upland cotton); ghi01100 Metabolic pathways - Gossypium hirsutum (upland cotton); ghi00940 Phenylpropanoid biosynthesis - Gossypium hirsutum (upland cotton);	IPR033905; IPR002016;	Secretory peroxidase; Haem peroxidase, plant/fungal/bacterial;
A0A1U8J6R2	LOC107904238	"Starch synthase, chloroplastic/amyloplastic OS=Gossypium hirsutum GN=LOC107904238"	2.572	Up	6.1719e-05	65.866	32.322	6.5	3	4	3	0.807	0.832	0.809	0.669	0.579	0.563	1.559	1.524	1.575	chloroplast			GO:0016758 transferase activity, transferring hexosyl groups; GO:0003824 catalytic activity; GO:0035251 UDP-glucosyltransferase activity; GO:0008194 UDP-glycosyltransferase activity; GO:0046527 glucosyltransferase activity; GO:0004373 glycogen (starch) synthase activity; GO:0016757 transferase activity, transferring glycosyl groups; GO:0016740 transferase activity;	K00703	glgA; starch synthase [EC:2.4.1.21]	ghi00500 Starch and sucrose metabolism - Gossypium hirsutum (upland cotton); ghi01110 Biosynthesis of secondary metabolites - Gossypium hirsutum (upland cotton); ghi01100 Metabolic pathways - Gossypium hirsutum (upland cotton);	IPR013534; IPR001296;	Starch synthase, catalytic domain; Glycosyl transferase, family 1;
A0A1U8J7I0	LOC107904435	Peroxidase OS=Gossypium hirsutum GN=LOC107904435	0.25	Down	1.4071e-08	29.355	65.903	40.1	8	18	5	0.499	0.404	0.42	2.287	2.247	2.273	0.562	0.58	0.563	chloroplast	GO:0008152 metabolic process; GO:0042743 hydrogen peroxide metabolic process; GO:0006950 response to stress; GO:0072593 reactive oxygen species metabolic process; GO:0055114 oxidation-reduction process; GO:0044710 single-organism metabolic process; GO:0006979 response to oxidative stress; GO:0044699 single-organism process; GO:0044248 cellular catabolic process; GO:0050896 response to stimulus; G…		GO:0097159 organic cyclic compound binding; GO:1901363 heterocyclic compound binding; GO:0020037 heme binding; GO:0003824 catalytic activity; GO:0005488 binding; GO:0016209 antioxidant activity; GO:0004601 peroxidase activity; GO:0046906 tetrapyrrole binding; GO:0016491 oxidoreductase activity; GO:0016684 oxidoreductase activity, acting on peroxide as acceptor;	K00430	E1.11.1.7; peroxidase [EC:1.11.1.7]	ghi01110 Biosynthesis of secondary metabolites - Gossypium hirsutum (upland cotton); ghi01100 Metabolic pathways - Gossypium hirsutum (upland cotton); ghi00940 Phenylpropanoid biosynthesis - Gossypium hirsutum (upland cotton);	IPR033905; IPR002016;	Secretory peroxidase; Haem peroxidase, plant/fungal/bacterial;
A0A1U8J8D1	LOC107904667	eukaryotic peptide chain release factor GTP-binding subunit ERF3A-like isoform X1 OS=Gossypium hirsutum GN=LOC107904667	2.044	Up	4.5518e-07	57.221	168.88	43.9	19	35	3	1.238	1.131	1.17	0.571	0.551	0.576	1.148	1.161	1.162	cytoplasm			GO:1901265 nucleoside phosphate binding; GO:0001882 nucleoside binding; GO:0043167 ion binding; GO:0016817 hydrolase activity, acting on acid anhydrides; GO:0016787 hydrolase activity; GO:0000166 nucleotide binding; GO:0017111 nucleoside-triphosphatase activity; GO:0097159 organic cyclic compound binding; GO:1901363 heterocyclic compound binding; GO:0032549 ribonucleoside binding; GO:0097367 carb…	K03267	ERF3; peptide chain release factor subunit 3	ghi03015 mRNA surveillance pathway - Gossypium hirsutum (upland cotton);	IPR004160; IPR004161; IPR009001; IPR027417; IPR000795; IPR009000;	Translation elongation factor EFTu/EF1A, C-terminal; Translation elongation factor EFTu-like, domain 2; Translation elongation factor EF1A/initiation factor IF2gamma, C-terminal; P-loop containing nucleoside triphosphate hydrolase; Transcription factor, GTP-binding domain; Translation protein, beta-barrel domain;
A0A1U8J8Q1	LOC107903471	"glucan endo-1,3-beta-glucosidase 12 OS=Gossypium hirsutum GN=LOC107903471"	0.271	Down	1.0917e-06	50.322	6.0268	6.2	3	5	3	0.452	0.466	0.471	2.379	2.4	2.335	0.627	0.684	0.62	chloroplast	GO:0008152 metabolic process; GO:0005975 carbohydrate metabolic process; GO:0044238 primary metabolic process; GO:0071704 organic substance metabolic process;		GO:0004553 hydrolase activity, hydrolyzing O-glycosyl compounds; GO:0016787 hydrolase activity; GO:0003824 catalytic activity; GO:0016798 hydrolase activity, acting on glycosyl bonds;				IPR012946; IPR017853; IPR013781;	X8 domain; Glycoside hydrolase superfamily; Glycoside hydrolase, catalytic domain;
A0A1U8J9B1	LOC107904903	patellin-3-like OS=Gossypium hirsutum GN=LOC107904903	0.402	Down	0.00076062	66.745	39.109	51.3	24	38	4	0.64	0.653	0.556	1.761	2.181	1.994	0.689	0.898	0.802	cytoplasm	GO:0006810 transport; GO:0051179 localization; GO:0051234 establishment of localization;	GO:0031224 intrinsic component of membrane; GO:0016020 membrane; GO:0016021 integral component of membrane; GO:0044425 membrane part;					IPR001251; IPR009038; IPR011074;	CRAL-TRIO lipid binding domain; GOLD domain; CRAL/TRIO, N-terminal domain;
A0A1U8J9S2	LOC107903429	glycerophosphodiester phosphodiesterase GDPDL3-like OS=Gossypium hirsutum GN=LOC107903429	0.198	Down	8.9649e-07	82.58	36.956	6.8	4	6	2	0.43	0.472	0.439	2.73	2.565	2.469	0.491	0.533	0.517	chloroplast	GO:0044699 single-organism process; GO:0008152 metabolic process; GO:0044238 primary metabolic process; GO:0044710 single-organism metabolic process; GO:0006629 lipid metabolic process; GO:0071704 organic substance metabolic process;		GO:0008081 phosphoric diester hydrolase activity; GO:0016787 hydrolase activity; GO:0003824 catalytic activity; GO:0042578 phosphoric ester hydrolase activity; GO:0016788 hydrolase activity, acting on ester bonds;				IPR030395; IPR017946;	Glycerophosphodiester phosphodiesterase domain; PLC-like phosphodiesterase, TIM beta/alpha-barrel domain;
A0A1U8J9X3	LOC107905071	"phosphoribosylaminoimidazole-succinocarboxamide synthase, chloroplastic-like OS=Gossypium hirsutum GN=LOC107905071"	2.705	Up	0.000121077	45.98	113.36	36.5	13	19	4	0.92	1.041	0.968	0.544	0.479	0.525	1.502	1.249	1.436	chloroplast	GO:0009165 nucleotide biosynthetic process; GO:0006725 cellular aromatic compound metabolic process; GO:0009117 nucleotide metabolic process; GO:0044699 single-organism process; GO:0009058 biosynthetic process; GO:1901566 organonitrogen compound biosynthetic process; GO:0044237 cellular metabolic process; GO:0006796 phosphate-containing compound metabolic process; GO:0071704 organic substance met…		GO:0005524 ATP binding; GO:1901265 nucleoside phosphate binding; GO:0001882 nucleoside binding; GO:0043167 ion binding; GO:0016874 ligase activity; GO:0000166 nucleotide binding; GO:0016881 acid-amino acid ligase activity; GO:0016879 ligase activity, forming carbon-nitrogen bonds; GO:0097159 organic cyclic compound binding; GO:1901363 heterocyclic compound binding; GO:0032549 ribonucleoside bindi…	K01923	purC; phosphoribosylaminoimidazole-succinocarboxamide synthase [EC:6.3.2.6]	ghi00230 Purine metabolism - Gossypium hirsutum (upland cotton); ghi01110 Biosynthesis of secondary metabolites - Gossypium hirsutum (upland cotton); ghi01100 Metabolic pathways - Gossypium hirsutum (upland cotton);	IPR028923; IPR013816;	SAICAR synthetase/ADE2, N-terminal; ATP-grasp fold, subdomain 2;
A0A1U8JA09	LOC107905081	uncharacterized protein LOC107905081 isoform X2 OS=Gossypium hirsutum GN=LOC107905081	0.428	Down	0.0060209	24.093	6.0266	11.9	2	2	2	0.522	0.617	0.556	1.918	1.94	1.972	0.744	0.934	0.816	chloroplast
A0A1U8JA12	LOC107905104	Glycosyltransferase OS=Gossypium hirsutum GN=LOC107905104	0.194	Down	0.000103107	54.285	4.8475	5.6	3	3	1	0.538	0.63	0.53	2.643	2.437	2.322	0.454	0.575	0.409	chloroplast	GO:0008152 metabolic process;		GO:0016757 transferase activity, transferring glycosyl groups; GO:0016758 transferase activity, transferring hexosyl groups; GO:0003824 catalytic activity; GO:0016740 transferase activity;	K21374
A0A1U8JA30	LOC107903514	probable NAD(P)H dehydrogenase (Quinone) FQR1-like 1 OS=Gossypium hirsutum GN=LOC107903514	0.462	Down	2.0884e-05	21.662	10.275	48.8	7	12	3	0.701	0.655	0.692	1.828	1.782	1.693	0.776	0.832	0.841	nucleus			GO:0016651 oxidoreductase activity, acting on NAD(P)H; GO:1901265 nucleoside phosphate binding; GO:0003955 NAD(P)H dehydrogenase (quinone) activity; GO:0043167 ion binding; GO:0000166 nucleotide binding; GO:0048037 cofactor binding; GO:0016655 oxidoreductase activity, acting on NAD(P)H, quinone or similar compound as acceptor; GO:0016491 oxidoreductase activity; GO:1901363 heterocyclic compound b…	K03809	wrbA; NAD(P)H dehydrogenase (quinone) [EC:1.6.5.2]	ghi00130 Ubiquinone and other terpenoid-quinone biosynthesis - Gossypium hirsutum (upland cotton); ghi01110 Biosynthesis of secondary metabolites - Gossypium hirsutum (upland cotton);	IPR005025; IPR008254; IPR029039;	NADPH-dependent FMN reductase-like; Flavodoxin/nitric oxide synthase; Flavoprotein-like domain;
A0A1U8JAU4	LOC107903715	tRNA-dihydrouridine(47) synthase [NAD(P)(+)] OS=Gossypium hirsutum GN=LOC107903715	2.143	Up	0.0050007	80.817	50.844	16.7	11	13	11	1.166	1.133	1.08	0.521	0.548	0.625	1.217	1.204	1.21	nucleus	GO:0006396 RNA processing; GO:0034470 ncRNA processing; GO:0006725 cellular aromatic compound metabolic process; GO:0055114 oxidation-reduction process; GO:0006807 nitrogen compound metabolic process; GO:0044699 single-organism process; GO:1901360 organic cyclic compound metabolic process; GO:0044238 primary metabolic process; GO:0044237 cellular metabolic process; GO:0071704 organic substance me…		GO:1901265 nucleoside phosphate binding; GO:0050660 flavin adenine dinucleotide binding; GO:0043167 ion binding; GO:0000166 nucleotide binding; GO:0048037 cofactor binding; GO:0016491 oxidoreductase activity; GO:0016627 oxidoreductase activity, acting on the CH-CH group of donors; GO:1901363 heterocyclic compound binding; GO:0097159 organic cyclic compound binding; GO:0003824 catalytic activity; …	K05544			IPR000571; IPR013785;	Zinc finger, CCCH-type; Aldolase-type TIM barrel;
A0A1U8JB71	LOC107904146	"anthranilate synthase alpha subunit 1, chloroplastic-like OS=Gossypium hirsutum GN=LOC107904146"	2.79	Up	3.6982e-05	66.056	64.245	28.1	15	20	11	0.972	0.881	0.916	0.486	0.506	0.567	1.397	1.455	1.497	chloroplast	GO:0006725 cellular aromatic compound metabolic process; GO:0016053 organic acid biosynthetic process; GO:0000162 tryptophan biosynthetic process; GO:0044699 single-organism process; GO:0009058 biosynthetic process; GO:1901566 organonitrogen compound biosynthetic process; GO:0042435 indole-containing compound biosynthetic process; GO:0044237 cellular metabolic process; GO:0006576 cellular biogeni…		GO:0016829 lyase activity; GO:0003824 catalytic activity; GO:0016833 oxo-acid-lyase activity; GO:0004049 anthranilate synthase activity; GO:0016830 carbon-carbon lyase activity;	K01657	trpE; anthranilate synthase component I [EC:4.1.3.27]	ghi00400 Phenylalanine, tyrosine and tryptophan biosynthesis - Gossypium hirsutum (upland cotton); ghi01230 Biosynthesis of amino acids - Gossypium hirsutum (upland cotton); ghi01110 Biosynthesis of secondary metabolites - Gossypium hirsutum (upland cotton); ghi01100 Metabolic pathways - Gossypium hirsutum (upland cotton);	IPR006805; IPR015890; IPR005801;	Anthranilate synthase component I, N-terminal; Chorismate-utilising enzyme, C-terminal; ADC synthase;
A0A1U8JBL3	LOC107905541	probable nucleoredoxin 2 isoform X2 OS=Gossypium hirsutum GN=LOC107905541	0.4	Down	1.77966e-05	48.76	30.571	13.5	5	5	3	0.874	0.952	0.929	1.701	1.675	1.628	0.624	0.701	0.678	nucleus	GO:0050794 regulation of cellular process; GO:0044700 single organism signaling; GO:0051716 cellular response to stimulus; GO:0065008 regulation of biological quality; GO:0035556 intracellular signal transduction; GO:0045454 cell redox homeostasis; GO:0044763 single-organism cellular process; GO:0019725 cellular homeostasis; GO:0044699 single-organism process; GO:0023052 signaling; GO:0050896 res…			K17609			IPR002219; IPR004146; IPR013766; IPR012336;	Protein kinase C-like, phorbol ester/diacylglycerol-binding domain; DC1; Thioredoxin domain; Thioredoxin-like fold;
A0A1U8JBP3	LOC107905564	Alpha-amylase OS=Gossypium hirsutum GN=LOC107905564	0.149	Down	0.01542	48.273	323.31	60	21	52	2	0.269	0.253	0.262	3.012	2.867	3.004	0.309	0.677	0.342	chloroplast	GO:0008152 metabolic process; GO:0005975 carbohydrate metabolic process; GO:0044238 primary metabolic process; GO:0071704 organic substance metabolic process;		GO:0004556 alpha-amylase activity; GO:0016160 amylase activity; GO:0003824 catalytic activity; GO:0005488 binding; GO:0016798 hydrolase activity, acting on glycosyl bonds; GO:0043167 ion binding; GO:0046872 metal ion binding; GO:0043169 cation binding; GO:0004553 hydrolase activity, hydrolyzing O-glycosyl compounds; GO:0016787 hydrolase activity; GO:0005509 calcium ion binding;	K01176	AMY; alpha-amylase [EC:3.2.1.1]	ghi00500 Starch and sucrose metabolism - Gossypium hirsutum (upland cotton); ghi01100 Metabolic pathways - Gossypium hirsutum (upland cotton);	IPR013780; IPR017853; IPR012850; IPR013781; IPR006047;	Glycosyl hydrolase, all-beta; Glycoside hydrolase superfamily; Alpha-amylase, C-terminal beta-sheet; Glycoside hydrolase, catalytic domain; Glycosyl hydrolase, family 13, catalytic domain;
A0A1U8JBX1	LOC107905629	subtilisin-like protease SBT1.7 OS=Gossypium hirsutum GN=LOC107905629	0.244	Down	3.4934e-06	81.058	13.821	7.3	5	5	4	0.403	0.533	0.511	2.596	2.35	2.32	0.561	0.592	0.622	cytoplasm	GO:0006508 proteolysis; GO:0008152 metabolic process; GO:0043170 macromolecule metabolic process; GO:0019538 protein metabolic process; GO:0044238 primary metabolic process; GO:0071704 organic substance metabolic process;		GO:0004252 serine-type endopeptidase activity; GO:0004175 endopeptidase activity; GO:0008233 peptidase activity; GO:0003824 catalytic activity; GO:0017171 serine hydrolase activity; GO:0008236 serine-type peptidase activity; GO:0070011 peptidase activity, acting on L-amino acid peptides; GO:0016787 hydrolase activity;				IPR003137; IPR034197; IPR000209; IPR010259;	PA domain; Cucumisin-like catalytic domain; Peptidase S8/S53 domain; Peptidase S8 propeptide/proteinase inhibitor I9;
A0A1U8JC47	LOC107905698	nuclear transcription factor Y subunit B-6 OS=Gossypium hirsutum GN=LOC107905698	3.223	Up	0.000119611	24.158	12.877	13.9	3	5	2	1.818	1.708	1.616	0.231	0.281	0.26	0.75	0.833	0.905	cytoplasm			GO:0005515 protein binding; GO:0046982 protein heterodimerization activity; GO:0005488 binding; GO:0046983 protein dimerization activity;	K08065			IPR003958; IPR009072;	Transcription factor CBF/NF-Y/archaeal histone domain; Histone-fold;
A0A1U8JCK4	LOC107905798	probable leucine-rich repeat receptor-like protein kinase At5g49770 isoform X2 OS=Gossypium hirsutum GN=LOC107905798	0.39	Down	0.00027978	101.82	12.797	3.5	2	2	2	0.608	0.61	0.814	2.194	1.832	1.719	0.705	0.774	0.759	nucleus	GO:0016310 phosphorylation; GO:0044267 cellular protein metabolic process; GO:0044238 primary metabolic process; GO:0044237 cellular metabolic process; GO:0006796 phosphate-containing compound metabolic process; GO:0071704 organic substance metabolic process; GO:0008152 metabolic process; GO:0006468 protein phosphorylation; GO:0006793 phosphorus metabolic process; GO:0044260 cellular macromolecul…		GO:0005524 ATP binding; GO:1901265 nucleoside phosphate binding; GO:0016773 phosphotransferase activity, alcohol group as acceptor; GO:0001882 nucleoside binding; GO:0043167 ion binding; GO:0004672 protein kinase activity; GO:0000166 nucleotide binding; GO:0097159 organic cyclic compound binding; GO:1901363 heterocyclic compound binding; GO:0032549 ribonucleoside binding; GO:0097367 carbohydrate …				IPR000719; IPR032675; IPR001245; IPR013320; IPR011009;	Protein kinase domain; Leucine-rich repeat domain, L domain-like; Serine-threonine/tyrosine-protein kinase catalytic domain; Concanavalin A-like lectin/glucanase domain; Protein kinase-like domain;
A0A1U8JDE8	LOC107904412	aspartyl protease AED3-like OS=Gossypium hirsutum GN=LOC107904412	0.48	Down	0.00134124	46.646	67.181	23	7	14	1	0.82	0.81	0.683	1.909	1.558	1.585	0.915	0.739	0.773	extracellular							IPR032799; IPR033121; IPR021109; IPR032861;	Xylanase inhibitor, C-terminal; Peptidase family A1 domain; Aspartic peptidase domain; Xylanase inhibitor, N-terminal;
A0A1U8JDW5	LOC107906107	Beta-galactosidase OS=Gossypium hirsutum GN=LOC107906107	0.394	Down	9.6595e-05	93.64	2.4384	6.9	5	6	1	0.683	0.631	0.711	2.042	1.889	1.789	0.693	0.809	0.751	chloroplast	GO:0008152 metabolic process; GO:0005975 carbohydrate metabolic process; GO:0044238 primary metabolic process; GO:0071704 organic substance metabolic process;		GO:0004553 hydrolase activity, hydrolyzing O-glycosyl compounds; GO:0030246 carbohydrate binding; GO:0016787 hydrolase activity; GO:0003824 catalytic activity; GO:0005488 binding; GO:0016798 hydrolase activity, acting on glycosyl bonds;				IPR031330; IPR000922; IPR017853; IPR013781; IPR008979;	Glycoside hydrolase 35, catalytic domain; D-galactoside/L-rhamnose binding SUEL lectin domain; Glycoside hydrolase superfamily; Glycoside hydrolase, catalytic domain; Galactose-binding domain-like;
A0A1U8JE08	LOC107906165	aquaporin TIP1-1-like OS=Gossypium hirsutum GN=LOC107906165	0.21	Down	0.0044824	14.392	17.138	11.5	1	2	1	0.428	0.46	0.344	2.635	2.635	2.515	0.467	0.66	0.506	vacuolar membrane	GO:0006810 transport; GO:0051179 localization; GO:0051234 establishment of localization;	GO:0016020 membrane;	GO:0005215 transporter activity;	K09873			IPR023271;	Aquaporin-like;
A0A1U8JEA7	LOC107906203	protein argonaute 4-like OS=Gossypium hirsutum GN=LOC107906203	2.383	Up	1.8574e-06	102.1	323.31	37.8	34	80	7	1.19	1.206	1.172	0.489	0.505	0.477	1.211	1.148	1.147	nucleus			GO:0097159 organic cyclic compound binding; GO:1901363 heterocyclic compound binding; GO:0005515 protein binding; GO:0005488 binding; GO:0003676 nucleic acid binding;	K11593			IPR032472; IPR032474; IPR014811; IPR003165; IPR012337; IPR003100;	Argonaute linker 2 domain; Protein argonaute, N-terminal; Argonaute, linker 1 domain; Piwi domain; Ribonuclease H-like domain; PAZ domain;
A0A1U8JEJ4	LOC107906224	probable aquaporin PIP2-2 OS=Gossypium hirsutum GN=LOC107906224	0.167	Down	1.67181e-05	31.014	112.14	18.3	5	14	5	0.376	0.384	0.365	2.824	2.75	2.702	0.432	0.527	0.427	plasma membrane	GO:0006810 transport; GO:0051179 localization; GO:0051234 establishment of localization;	GO:0016020 membrane;	GO:0005215 transporter activity;	K09872			IPR023271;	Aquaporin-like;
A0A1U8JEK1	LOC107906306	Methionine S-methyltransferase OS=Gossypium hirsutum GN=LOC107906306	0.458	Down	1.88e-06	120.46	48.945	12.5	14	17	6	0.756	0.783	0.841	1.758	1.716	1.728	0.762	0.812	0.81	cytoplasm	GO:0009058 biosynthetic process; GO:0008152 metabolic process;		GO:0097159 organic cyclic compound binding; GO:1901363 heterocyclic compound binding; GO:0008168 methyltransferase activity; GO:0003824 catalytic activity; GO:0005488 binding; GO:0043167 ion binding; GO:0016741 transferase activity, transferring one-carbon groups; GO:0043168 anion binding; GO:0016740 transferase activity; GO:0048037 cofactor binding; GO:0030170 pyridoxal phosphate binding;	K08247	E2.1.1.12; methionine S-methyltransferase [EC:2.1.1.12]	ghi00450 Selenocompound metabolism - Gossypium hirsutum (upland cotton);	IPR015424; IPR004839; IPR029063; IPR007848; IPR015421; IPR015422;	Pyridoxal phosphate-dependent transferase; Aminotransferase, class I/classII; S-adenosyl-L-methionine-dependent methyltransferase; Methyltransferase small domain; Pyridoxal phosphate-dependent transferase, major region, subdomain 1; Pyridoxal phosphate-dependent transferase, major region, subdomain 2;
A0A1U8JET9	LOC107904810	aspartyl protease AED3-like OS=Gossypium hirsutum GN=LOC107904810	0.428	Down	0.00022147	46.761	161.58	25	8	16	1	0.614	0.984	0.635	1.754	1.745	1.846	0.688	0.858	0.742	extracellular							IPR032799; IPR033121; IPR021109; IPR032861;	Xylanase inhibitor, C-terminal; Peptidase family A1 domain; Aspartic peptidase domain; Xylanase inhibitor, N-terminal;
A0A1U8JEW0	LOC107906361	V-type proton ATPase catalytic subunit A-like OS=Gossypium hirsutum GN=LOC107906361	0.422	Down	0.00020271	68.576	2.9754	64.2	30	90	1	0.603	0.648	0.544	1.998	1.825	1.946	0.722	0.89	0.825	chloroplast	GO:0009116 nucleoside metabolic process; GO:0042278 purine nucleoside metabolic process; GO:0034220 ion transmembrane transport; GO:0006725 cellular aromatic compound metabolic process; GO:0009167 purine ribonucleoside monophosphate metabolic process; GO:0090662 ATP hydrolysis coupled transmembrane transport; GO:0009259 ribonucleotide metabolic process; GO:0009117 nucleotide metabolic process; GO…	GO:0032991 macromolecular complex; GO:0016020 membrane; GO:0033178 proton-transporting two-sector ATPase complex, catalytic domain; GO:0033176 proton-transporting V-type ATPase complex; GO:0043234 protein complex; GO:0098796 membrane protein complex; GO:0044425 membrane part; GO:0016469 proton-transporting two-sector ATPase complex; GO:0033180 proton-transporting V-type ATPase, V1 domain;	GO:0042625 ATPase coupled ion transmembrane transporter activity; GO:1901265 nucleoside phosphate binding; GO:0015399 primary active transmembrane transporter activity; GO:0022892 substrate-specific transporter activity; GO:0016817 hydrolase activity, acting on acid anhydrides; GO:0044769 ATPase activity, coupled to transmembrane movement of ions, rotational mechanism; GO:0015077 monovalent inorg…	K02145	ATPeV1A; V-type H+-transporting ATPase subunit A [EC:3.6.3.14]	ghi04145 Phagosome - Gossypium hirsutum (upland cotton); ghi01100 Metabolic pathways - Gossypium hirsutum (upland cotton); ghi00190 Oxidative phosphorylation - Gossypium hirsutum (upland cotton);	IPR031686; IPR004100; IPR000194; IPR027417; IPR023366; IPR024034;	ATPsynthase alpha/beta subunit, N-terminal extension; ATPase, F1/V1/A1 complex, alpha/beta subunit, N-terminal domain; ATPase, F1/V1/A1 complex, alpha/beta subunit, nucleotide-binding domain; P-loop containing nucleoside triphosphate hydrolase; ATP synthase subunit alpha-like domain; ATPase, F1/V1 complex, beta subunit, C-terminal;
A0A1U8JEX8	LOC107906402	shikimate O-hydroxycinnamoyltransferase isoform X2 OS=Gossypium hirsutum GN=LOC107906402	0.296	Down	1.9765e-06	47.908	6.736	7.2	3	3	3	0.556	0.53	0.521	2.325	2.284	2.113	0.676	0.675	0.639	cytoplasm			GO:0016746 transferase activity, transferring acyl groups; GO:0016747 transferase activity, transferring acyl groups other than amino-acyl groups; GO:0003824 catalytic activity; GO:0016740 transferase activity;	K13065	E2.3.1.133; shikimate O-hydroxycinnamoyltransferase [EC:2.3.1.133]	ghi00945 Stilbenoid, diarylheptanoid and gingerol biosynthesis - Gossypium hirsutum (upland cotton); ghi00941 Flavonoid biosynthesis - Gossypium hirsutum (upland cotton); ghi01110 Biosynthesis of secondary metabolites - Gossypium hirsutum (upland cotton); ghi01100 Metabolic pathways - Gossypium hirsutum (upland cotton); ghi00940 Phenylpropanoid biosynthesis - Gossypium hirsutum (upland cotton);	IPR023213;	Chloramphenicol acetyltransferase-like domain;
A0A1U8JF24	LOC107904869	cinnamoyl-CoA reductase 2-like OS=Gossypium hirsutum GN=LOC107904869	2.369	Up	8.4114e-05	35.047	43.605	33.2	10	15	4	1.434	1.405	1.273	0.416	0.423	0.489	1.076	1.017	1.053	chloroplast			GO:0048037 cofactor binding; GO:0003824 catalytic activity; GO:0005488 binding; GO:0050662 coenzyme binding;				IPR001509; IPR016040;	NAD-dependent epimerase/dehydratase; NAD(P)-binding domain;
A0A1U8JFP7	LOC107905420	"glucan endo-1,3-beta-glucosidase 7-like OS=Gossypium hirsutum GN=LOC107905420"	0.13	Down	0.0076179	49.999	106.39	32.6	12	29	3	0.279	0.274	0.329	2.98	3.031	2.98	0.354	0.529	0.284	chloroplast	GO:0008152 metabolic process; GO:0005975 carbohydrate metabolic process; GO:0044238 primary metabolic process; GO:0071704 organic substance metabolic process;		GO:0004553 hydrolase activity, hydrolyzing O-glycosyl compounds; GO:0016787 hydrolase activity; GO:0003824 catalytic activity; GO:0016798 hydrolase activity, acting on glycosyl bonds;				IPR012946; IPR017853; IPR013781;	X8 domain; Glycoside hydrolase superfamily; Glycoside hydrolase, catalytic domain;
A0A1U8JGE9	LOC107906801	aspartyl protease family protein At5g10770-like OS=Gossypium hirsutum GN=LOC107906801	0.126	Down	0.0020245	50.926	55.279	12.6	6	10	6	0.306	0.308	0.31	2.998	2.94	3.023	0.339	0.45	0.341	extracellular	GO:0006508 proteolysis; GO:0008152 metabolic process; GO:0043170 macromolecule metabolic process; GO:0019538 protein metabolic process; GO:0044238 primary metabolic process; GO:0071704 organic substance metabolic process;		GO:0004175 endopeptidase activity; GO:0008233 peptidase activity; GO:0003824 catalytic activity; GO:0004190 aspartic-type endopeptidase activity; GO:0070011 peptidase activity, acting on L-amino acid peptides; GO:0016787 hydrolase activity; GO:0070001 aspartic-type peptidase activity;				IPR032799; IPR033121; IPR021109; IPR033873; IPR032861;	Xylanase inhibitor, C-terminal; Peptidase family A1 domain; Aspartic peptidase domain; CND41-like; Xylanase inhibitor, N-terminal;
A0A1U8JGP4	LOC107905335	GDSL esterase/lipase At5g03820-like isoform X1 OS=Gossypium hirsutum GN=LOC107905335	2.516	Up	0.000100342	37.912	64.571	17.9	5	8	5	1.417	1.408	1.445	0.407	0.365	0.44	0.986	0.996	1.067	chloroplast			GO:0016787 hydrolase activity; GO:0003824 catalytic activity; GO:0016788 hydrolase activity, acting on ester bonds;				IPR001087; IPR013830;	GDSL lipase/esterase; SGNH hydrolase-type esterase domain;
A0A1U8JGW3	LOC107906941	BURP domain protein RD22-like isoform X2 OS=Gossypium hirsutum GN=LOC107906941	2.942	Up	0.00104144	42.135	56.291	22.7	5	6	5	1.519	1.364	1.474	0.394	0.293	0.362	1.069	0.856	1.161	extracellular							IPR004873;	BURP domain;
A0A1U8JHJ3	LOC107905599	cysteine proteinase RD21a-like OS=Gossypium hirsutum GN=LOC107905599	0.422	Down	8.2697e-05	51.817	8.9906	15.1	6	15	1	0.643	0.588	0.598	1.901	1.837	2.002	0.867	0.819	0.738	vacuolar membrane	GO:0006508 proteolysis; GO:0008152 metabolic process; GO:0043170 macromolecule metabolic process; GO:0019538 protein metabolic process; GO:0044238 primary metabolic process; GO:0071704 organic substance metabolic process;		GO:0070011 peptidase activity, acting on L-amino acid peptides; GO:0008234 cysteine-type peptidase activity; GO:0016787 hydrolase activity; GO:0008233 peptidase activity; GO:0003824 catalytic activity;				IPR013201; IPR000118; IPR000668;	Cathepsin propeptide inhibitor domain (I29); Granulin; Peptidase C1A, papain C-terminal;
A0A1U8JHL5	LOC107907097	thiol protease aleurain-like OS=Gossypium hirsutum GN=LOC107907097	0.378	Down	4.3856e-07	38.53	21.249	18.5	6	11	3	0.502	0.543	0.56	2.096	2.037	2.061	0.807	0.774	0.762	extracellular	GO:0006508 proteolysis; GO:0008152 metabolic process; GO:0043170 macromolecule metabolic process; GO:0019538 protein metabolic process; GO:0044238 primary metabolic process; GO:0071704 organic substance metabolic process;		GO:0070011 peptidase activity, acting on L-amino acid peptides; GO:0008234 cysteine-type peptidase activity; GO:0016787 hydrolase activity; GO:0008233 peptidase activity; GO:0003824 catalytic activity;	K01366			IPR013201; IPR000668;	Cathepsin propeptide inhibitor domain (I29); Peptidase C1A, papain C-terminal;
A0A1U8JHR4	LOC107905666	phosphoprotein ECPP44-like OS=Gossypium hirsutum GN=LOC107905666	2.52	Up	7.7611e-05	23.654	49.203	56.4	11	26	3	0.561	0.525	0.487	0.704	0.631	0.76	1.723	1.801	1.755	nucleus	GO:0001101 response to acid chemical; GO:0042221 response to chemical; GO:0009415 response to water; GO:0006950 response to stress; GO:0009628 response to abiotic stimulus; GO:1901700 response to oxygen-containing compound; GO:0010035 response to inorganic substance; GO:0050896 response to stimulus;
A0A1U8JHU7	LOC107905943	phospholipase A I-like isoform X3 OS=Gossypium hirsutum GN=LOC107905943	0.442	Down	4.2924e-06	119.17	2.7834	3.3	4	4	1	0.984	1.012	0.913	1.584	1.61	1.489	0.674	0.71	0.686	cytoplasm	GO:0044699 single-organism process; GO:0008152 metabolic process; GO:0044238 primary metabolic process; GO:0044710 single-organism metabolic process; GO:0006629 lipid metabolic process; GO:0071704 organic substance metabolic process;		GO:0005515 protein binding; GO:0005488 binding;				IPR016035; IPR011989; IPR016024; IPR002641;	Acyl transferase/acyl hydrolase/lysophospholipase; Armadillo-like helical; Armadillo-type fold; Patatin/Phospholipase A2-related;
A0A1U8JJ51	LOC107906261	ruBisCO large subunit-binding protein subunit alpha-like OS=Gossypium hirsutum GN=LOC107906261	2.102	Up	2.7809e-06	61.582	273.31	47.1	24	59	1	1.117	1.051	1.071	0.568	0.604	0.598	1.233	1.216	1.271	chloroplast	GO:0006457 protein folding; GO:0009987 cellular process; GO:0042026 protein refolding;	GO:0044424 intracellular part; GO:0005623 cell; GO:0044464 cell part; GO:0005622 intracellular; GO:0005737 cytoplasm;	GO:0005524 ATP binding; GO:1901265 nucleoside phosphate binding; GO:0001882 nucleoside binding; GO:0043167 ion binding; GO:0000166 nucleotide binding; GO:0097159 organic cyclic compound binding; GO:1901363 heterocyclic compound binding; GO:0032549 ribonucleoside binding; GO:0097367 carbohydrate derivative binding; GO:0032553 ribonucleotide binding; GO:0005488 binding; GO:0032550 purine ribonucleo…				IPR027409; IPR027413;	GroEL-like apical domain; GroEL-like equatorial domain;
A0A1U8JJB8	LOC107907492	WD repeat-containing protein 75 OS=Gossypium hirsutum GN=LOC107907492	3.063	Up	0.0056582	88.858	8.2924	6.8	5	7	1	1.413	1.154	1.323	0.284	0.305	0.548	1.19	1.045	1.248	chloroplast			GO:0005515 protein binding; GO:0005488 binding;	K14552	NAN1; NET1-associated nuclear protein 1 (U3 small nucleolar RNA-associated protein 17)	ghi03008 Ribosome biogenesis in eukaryotes - Gossypium hirsutum (upland cotton);	IPR017986; IPR015943;	WD40-repeat-containing domain; WD40/YVTN repeat-like-containing domain;
A0A1U8JJL7	LOC107906128	GDSL esterase/lipase APG-like OS=Gossypium hirsutum GN=LOC107906128	3.164	Up	0.0007365	38.431	17.625	25	9	13	6	1.271	1.336	1.272	0.286	0.415	0.412	1.126	1.181	1.215	chloroplast			GO:0016787 hydrolase activity; GO:0003824 catalytic activity; GO:0016788 hydrolase activity, acting on ester bonds;				IPR001087; IPR013830;	GDSL lipase/esterase; SGNH hydrolase-type esterase domain;
A0A1U8JJL9	LOC107906398	aspartyl protease family protein At5g10770-like OS=Gossypium hirsutum GN=LOC107906398	0.421	Down	8.6061e-07	51.913	30.255	12	5	7	5	0.673	0.682	0.692	1.767	1.875	1.833	0.772	0.779	0.753	extracellular	GO:0006508 proteolysis; GO:0008152 metabolic process; GO:0043170 macromolecule metabolic process; GO:0019538 protein metabolic process; GO:0044238 primary metabolic process; GO:0071704 organic substance metabolic process;		GO:0004175 endopeptidase activity; GO:0008233 peptidase activity; GO:0003824 catalytic activity; GO:0004190 aspartic-type endopeptidase activity; GO:0070011 peptidase activity, acting on L-amino acid peptides; GO:0016787 hydrolase activity; GO:0070001 aspartic-type peptidase activity;				IPR032799; IPR033121; IPR021109; IPR033873; IPR032861;	Xylanase inhibitor, C-terminal; Peptidase family A1 domain; Aspartic peptidase domain; CND41-like; Xylanase inhibitor, N-terminal;
A0A1U8JKG9	LOC107906339	flavin-dependent oxidoreductase FOX1-like OS=Gossypium hirsutum GN=LOC107906339	0.479	Down	0.00179886	59.033	11.828	15.1	9	10	7	0.437	0.382	0.398	2.099	1.994	1.886	0.956	0.945	0.96	vacuolar membrane	GO:0044699 single-organism process; GO:0008152 metabolic process; GO:0055114 oxidation-reduction process; GO:0044710 single-organism metabolic process;		GO:0097159 organic cyclic compound binding; GO:1901363 heterocyclic compound binding; GO:0016614 oxidoreductase activity, acting on CH-OH group of donors; GO:1901265 nucleoside phosphate binding; GO:0050660 flavin adenine dinucleotide binding; GO:0003824 catalytic activity; GO:0005488 binding; GO:0043167 ion binding; GO:0043168 anion binding; GO:0000166 nucleotide binding; GO:0048037 cofactor bin…				IPR016166; IPR016169; IPR012951; IPR016167; IPR006094;	FAD-binding, type 2; CO dehydrogenase flavoprotein-like, FAD-binding, subdomain 2; Berberine/berberine-like; FAD-binding, type 2, subdomain 1; FAD linked oxidase, N-terminal;
A0A1U8JKK8	LOC107908036	BAHD acyltransferase DCR-like OS=Gossypium hirsutum GN=LOC107908036	2.075	Up	4.1535e-05	48.944	40.432	24	10	16	8	1.055	1.045	1.058	0.589	0.585	0.617	1.284	1.156	1.276	cytoplasm			GO:0016746 transferase activity, transferring acyl groups; GO:0016747 transferase activity, transferring acyl groups other than amino-acyl groups; GO:0003824 catalytic activity; GO:0016740 transferase activity;	K19747			IPR023213;	Chloramphenicol acetyltransferase-like domain;
A0A1U8JL22	LOC107908274	lysine histidine transporter 2-like OS=Gossypium hirsutum GN=LOC107908274	0.486	Down	3.9556e-05	48.935	2.8825	2.8	1	1	1	0.719	0.656	0.717	1.669	1.7	1.827	0.805	0.875	0.843	plasma membrane							IPR013057;	Amino acid transporter, transmembrane domain;
A0A1U8JL49	LOC107906802	aspartyl protease family protein At5g10770-like OS=Gossypium hirsutum GN=LOC107906802	0.155	Down	2.0622e-05	51.158	23.337	14.5	6	15	6	0.371	0.371	0.361	2.948	2.704	2.802	0.427	0.499	0.382	extracellular	GO:0006508 proteolysis; GO:0008152 metabolic process; GO:0043170 macromolecule metabolic process; GO:0019538 protein metabolic process; GO:0044238 primary metabolic process; GO:0071704 organic substance metabolic process;		GO:0004175 endopeptidase activity; GO:0008233 peptidase activity; GO:0003824 catalytic activity; GO:0004190 aspartic-type endopeptidase activity; GO:0070011 peptidase activity, acting on L-amino acid peptides; GO:0016787 hydrolase activity; GO:0070001 aspartic-type peptidase activity;				IPR032799; IPR033873; IPR021109; IPR033121; IPR032861;	Xylanase inhibitor, C-terminal; CND41-like; Aspartic peptidase domain; Peptidase family A1 domain; Xylanase inhibitor, N-terminal;
A0A1U8JLJ2	LOC107908489	uncharacterized protein LOC107908489 isoform X2 OS=Gossypium hirsutum GN=LOC107908489	0.482	Down	9.9536e-05	147.55	132.87	27.5	33	43	9	0.808	0.733	0.808	1.747	1.763	1.608	0.882	0.782	0.802	plasma membrane	GO:0008152 metabolic process; GO:0055114 oxidation-reduction process; GO:0044710 single-organism metabolic process; GO:0044699 single-organism process; GO:0044238 primary metabolic process; GO:0005975 carbohydrate metabolic process; GO:0071704 organic substance metabolic process;		GO:1901265 nucleoside phosphate binding; GO:0043167 ion binding; GO:0016829 lyase activity; GO:0000166 nucleotide binding; GO:0008270 zinc ion binding; GO:0048037 cofactor binding; GO:0016491 oxidoreductase activity; GO:0097159 organic cyclic compound binding; GO:0016614 oxidoreductase activity, acting on CH-OH group of donors; GO:1901363 heterocyclic compound binding; GO:0016616 oxidoreductase a…				IPR013785; IPR031475; IPR006115; IPR008927; IPR013328; IPR010737; IPR016040; IPR029154;	Aldolase-type TIM barrel; Putative nucleotide-binding C-terminal domain; 6-phosphogluconate dehydrogenase, NADP-binding; 6-phosphogluconate dehydrogenase C-terminal domain-like; 6-phosphogluconate dehydrogenase, domain 2; Putative sugar-binding, N-terminal domain; NAD(P)-binding domain; 3-hydroxyisobutyrate dehydrogenase, NAD-binding domain;
A0A1U8JM29	LOC107908625	expansin-like A1 OS=Gossypium hirsutum GN=LOC107908625	0.308	Down	1.8192e-06	28.211	29.287	36.2	11	25	3	0.348	0.341	0.332	2.346	2.481	2.389	0.707	0.737	0.78	chloroplast	GO:0019953 sexual reproduction; GO:0000003 reproduction; GO:0022414 reproductive process; GO:0051704 multi-organism process; GO:0044703 multi-organism reproductive process;	GO:0005576 extracellular region;					IPR009009; IPR007112; IPR007117;	RlpA-like protein, double-psi beta-barrel domain; Expansin/pollen allergen, DPBB domain; Expansin, cellulose-binding-like domain;
A0A1U8JMH1	LOC107908720	enolase-like OS=Gossypium hirsutum GN=LOC107908720	0.471	Down	0.0047442	47.969	79.578	51.8	19	47	9	0.777	0.799	0.736	1.714	1.893	1.586	0.803	0.823	0.822	cytoplasm	GO:0006757 ATP generation from ADP; GO:0009116 nucleoside metabolic process; GO:0042278 purine nucleoside metabolic process; GO:0006165 nucleoside diphosphate phosphorylation; GO:0046031 ADP metabolic process; GO:0019362 pyridine nucleotide metabolic process; GO:0006096 glycolytic process; GO:0009167 purine ribonucleoside monophosphate metabolic process; GO:0009117 nucleotide metabolic process; G…	GO:1902494 catalytic complex; GO:0044464 cell part; GO:0005622 intracellular; GO:0005737 cytoplasm; GO:0032991 macromolecular complex; GO:0044424 intracellular part; GO:0044445 cytosolic part; GO:0005623 cell; GO:0005829 cytosol; GO:0000015 phosphopyruvate hydratase complex; GO:0044444 cytoplasmic part;	GO:0000287 magnesium ion binding; GO:0004634 phosphopyruvate hydratase activity; GO:0003824 catalytic activity; GO:0005488 binding; GO:0043167 ion binding; GO:0046872 metal ion binding; GO:0043169 cation binding; GO:0016829 lyase activity; GO:0016836 hydro-lyase activity; GO:0016835 carbon-oxygen lyase activity;	K01689	ENO; enolase [EC:4.2.1.11]	ghi00010 Glycolysis / Gluconeogenesis - Gossypium hirsutum (upland cotton); ghi03018 RNA degradation - Gossypium hirsutum (upland cotton); ghi01200 Carbon metabolism - Gossypium hirsutum (upland cotton); ghi01230 Biosynthesis of amino acids - Gossypium hirsutum (upland cotton); ghi01110 Biosynthesis of secondary metabolites - Gossypium hirsutum (upland cotton); ghi01100 Metabolic pathways - Gossy…	IPR029065; IPR029017; IPR020810; IPR020811;	Enolase C-terminal domain-like; Enolase N-terminal domain-like; Enolase, C-terminal TIM barrel domain; Enolase, N-terminal;
A0A1U8JMJ4	LOC107907175	"glucan endo-1,3-beta-glucosidase 13-like OS=Gossypium hirsutum GN=LOC107907175"	0.269	Down	1.2811e-06	52.237	40.238	17.2	7	10	3	0.414	0.42	0.394	2.505	2.451	2.351	0.671	0.677	0.62	vacuolar membrane	GO:0008152 metabolic process; GO:0005975 carbohydrate metabolic process; GO:0044238 primary metabolic process; GO:0071704 organic substance metabolic process;		GO:0004553 hydrolase activity, hydrolyzing O-glycosyl compounds; GO:0016787 hydrolase activity; GO:0003824 catalytic activity; GO:0016798 hydrolase activity, acting on glycosyl bonds;				IPR012946; IPR017853; IPR013781;	X8 domain; Glycoside hydrolase superfamily; Glycoside hydrolase, catalytic domain;
A0A1U8JMK6	LOC107908764	Ferredoxin OS=Gossypium hirsutum GN=LOC107908764	0.285	Down	3.8645e-06	15.094	5.688	19	2	2	2	0.737	0.759	0.758	1.891	2.142	2.076	0.573	0.603	0.565	chloroplast	GO:0008152 metabolic process; GO:0006091 generation of precursor metabolites and energy; GO:0044710 single-organism metabolic process; GO:0055114 oxidation-reduction process; GO:0044763 single-organism cellular process; GO:0022900 electron transport chain; GO:0044699 single-organism process; GO:0044237 cellular metabolic process; GO:0009987 cellular process;		GO:0009055 electron carrier activity; GO:0051537 2 iron, 2 sulfur cluster binding; GO:0005488 binding; GO:0051536 iron-sulfur cluster binding; GO:0051540 metal cluster binding;	K02639	petF; ferredoxin	ghi00195 Photosynthesis - Gossypium hirsutum (upland cotton);	IPR001041; IPR012675;	2Fe-2S ferredoxin-type iron-sulfur binding domain; Beta-grasp domain;
A0A1U8JML4	LOC107908757	uncharacterized protein LOC107908757 OS=Gossypium hirsutum GN=LOC107908757	2.298	Up	0.00083813	100.36	1.7258	1.2	1	1	1	1.247	1.179	1.093	0.551	0.449	0.56	1.296	1.063	1.226	chloroplast							IPR019557;	Aminotransferase-like, plant mobile domain;
A0A1U8JML5	LOC107906909	NADP-dependent glyceraldehyde-3-phosphate dehydrogenase OS=Gossypium hirsutum GN=LOC107906909	2.671	Up	0.00094278	53.178	46.904	48.2	18	39	1	1.007	0.935	0.879	0.506	0.398	0.568	1.345	1.201	1.386	cytoskeleton	GO:0044699 single-organism process; GO:0008152 metabolic process; GO:0055114 oxidation-reduction process; GO:0044710 single-organism metabolic process;		GO:0016620 oxidoreductase activity, acting on the aldehyde or oxo group of donors, NAD or NADP as acceptor; GO:0003824 catalytic activity; GO:0016491 oxidoreductase activity; GO:0016903 oxidoreductase activity, acting on the aldehyde or oxo group of donors;	K00131	gapN; glyceraldehyde-3-phosphate dehydrogenase (NADP+) [EC:1.2.1.9]	ghi00010 Glycolysis / Gluconeogenesis - Gossypium hirsutum (upland cotton); ghi01200 Carbon metabolism - Gossypium hirsutum (upland cotton); ghi01100 Metabolic pathways - Gossypium hirsutum (upland cotton); ghi00030 Pentose phosphate pathway - Gossypium hirsutum (upland cotton);	IPR016161; IPR015590; IPR016162; IPR016163;	Aldehyde/histidinol dehydrogenase; Aldehyde dehydrogenase domain; Aldehyde dehydrogenase N-terminal domain; Aldehyde dehydrogenase, C-terminal;
A0A1U8JMM2	LOC107908776	"glucan endo-1,3-beta-glucosidase 7-like OS=Gossypium hirsutum GN=LOC107908776"	0.259	Down	1.75875e-05	48.672	19.005	15.6	6	14	3	0.688	0.609	0.6	2.304	2.261	2.108	0.59	0.615	0.526	extracellular	GO:0008152 metabolic process; GO:0005975 carbohydrate metabolic process; GO:0044238 primary metabolic process; GO:0071704 organic substance metabolic process;		GO:0004553 hydrolase activity, hydrolyzing O-glycosyl compounds; GO:0016787 hydrolase activity; GO:0003824 catalytic activity; GO:0016798 hydrolase activity, acting on glycosyl bonds;				IPR012946; IPR017853; IPR013781;	X8 domain; Glycoside hydrolase superfamily; Glycoside hydrolase, catalytic domain;
A0A1U8JMX7	LOC107908859	SWI/SNF-related matrix-associated actin-dependent regulator of chromatin subfamily D member 1-like OS=Gossypium hirsutum GN=LOC107908859	2.933	Up	7.6505e-05	15.005	2.5136	8.2	1	1	1	1.04	1.32	1.347	0.459	0.393	0.383	1.137	1.255	1.23	chloroplast			GO:0005515 protein binding; GO:0005488 binding;				IPR003121; IPR019835;	SWIB/MDM2 domain; SWIB domain;
A0A1U8JNR6	LOC107907466	tetraspanin-8-like OS=Gossypium hirsutum GN=LOC107907466	5.695	Up	2.935e-06	30.471	80.72	23.6	7	14	1	0.895	0.782	0.806	0.275	0.291	0.326	1.749	1.621	1.71	plasma membrane		GO:0031224 intrinsic component of membrane; GO:0016020 membrane; GO:0016021 integral component of membrane; GO:0044425 membrane part;
A0A1U8JP46	LOC107909129	"single-stranded DNA-bindig protein WHY2, mitochondrial-like OS=Gossypium hirsutum GN=LOC107909129"	2.784	Up	0.000163162	25.221	35.354	21.8	4	5	2	1.113	1.097	1.15	0.439	0.443	0.507	1.443	1.227	1.197	nucleus	GO:0050794 regulation of cellular process; GO:0010468 regulation of gene expression; GO:0006355 regulation of transcription, DNA-templated; GO:0031326 regulation of cellular biosynthetic process; GO:0080090 regulation of primary metabolic process; GO:0060255 regulation of macromolecule metabolic process; GO:0019219 regulation of nucleobase-containing compound metabolic process; GO:0010556 regulat…		GO:0097159 organic cyclic compound binding; GO:1901363 heterocyclic compound binding; GO:0003677 DNA binding; GO:0005488 binding; GO:0003676 nucleic acid binding;				IPR009044;	ssDNA-binding transcriptional regulator;
A0A1U8JP78	LOC107909143	leucine-rich repeat receptor-like protein kinase PXC2 OS=Gossypium hirsutum GN=LOC107909143	0.448	Down	2.1023e-05	53.755	4.4778	46.8	19	43	1	0.636	0.636	0.697	1.787	1.856	1.832	0.767	0.86	0.826	chloroplast			GO:0005515 protein binding; GO:0005488 binding;				IPR013210; IPR032675;	Leucine-rich repeat-containing N-terminal, plant-type; Leucine-rich repeat domain, L domain-like;
A0A1U8JPA0	LOC107907721	uncharacterized protein At4g06744-like OS=Gossypium hirsutum GN=LOC107907721	0.312	Down	0.00043954	49.139	3.562	3	1	2	1	0.361	0.624	0.703	1.99	2.099	2.419	0.806	0.624	0.598	chloroplast							IPR032675;	Leucine-rich repeat domain, L domain-like;
A0A1U8JPC5	LOC107909187	protein ECERIFERUM 3-like OS=Gossypium hirsutum GN=LOC107909187	2.024	Up	4.2211e-06	71.789	22.742	11.7	7	7	7	0.888	0.918	0.871	0.703	0.672	0.658	1.407	1.369	1.338	cytoplasm	GO:0044711 single-organism biosynthetic process; GO:0016053 organic acid biosynthetic process; GO:0055114 oxidation-reduction process; GO:0044281 small molecule metabolic process; GO:0044763 single-organism cellular process; GO:0044699 single-organism process; GO:0009058 biosynthetic process; GO:0044255 cellular lipid metabolic process; GO:0006631 fatty acid metabolic process; GO:0044238 primary …		GO:0005506 iron ion binding; GO:0046914 transition metal ion binding; GO:0003824 catalytic activity; GO:0005488 binding; GO:0043167 ion binding; GO:0046872 metal ion binding; GO:0043169 cation binding; GO:0016491 oxidoreductase activity;				IPR016040; IPR006694; IPR021940;	NAD(P)-binding domain; Fatty acid hydroxylase; Uncharacterised domain Wax2, C-terminal;
A0A1U8JPD6	LOC107907353	DNA polymerase epsilon subunit OS=Gossypium hirsutum GN=LOC107907353	2.124	Up	0.049055	59.613	3.1911	2.5	1	1	1	1.003	1.232	0.95	0.609	0.601	0.562	0.878	1.433	1.453	nucleus	GO:0006260 DNA replication; GO:0006725 cellular aromatic compound metabolic process; GO:0006259 DNA metabolic process; GO:1901360 organic cyclic compound metabolic process; GO:0006807 nitrogen compound metabolic process; GO:0009058 biosynthetic process; GO:0044238 primary metabolic process; GO:1901576 organic substance biosynthetic process; GO:0044237 cellular metabolic process; GO:0044249 cellul…	GO:0043226 organelle; GO:0043231 intracellular membrane-bounded organelle; GO:0043229 intracellular organelle; GO:0005634 nucleus; GO:0044464 cell part; GO:0005622 intracellular; GO:0044424 intracellular part; GO:0043227 membrane-bounded organelle; GO:0005623 cell;	GO:0097159 organic cyclic compound binding; GO:1901363 heterocyclic compound binding; GO:0003677 DNA binding; GO:0016779 nucleotidyltransferase activity; GO:0003824 catalytic activity; GO:0005488 binding; GO:0003676 nucleic acid binding; GO:0034061 DNA polymerase activity; GO:0003887 DNA-directed DNA polymerase activity; GO:0016740 transferase activity; GO:0016772 transferase activity, transferri…	K02325	POLE2; DNA polymerase epsilon subunit 2 [EC:2.7.7.7]	ghi03420 Nucleotide excision repair - Gossypium hirsutum (upland cotton); ghi00230 Purine metabolism - Gossypium hirsutum (upland cotton); ghi03030 DNA replication - Gossypium hirsutum (upland cotton); ghi00240 Pyrimidine metabolism - Gossypium hirsutum (upland cotton); ghi01100 Metabolic pathways - Gossypium hirsutum (upland cotton); ghi03410 Base excision repair - Gossypium hirsutum (upland cot…	IPR007185;	DNA polymerase alpha/epsilon, subunit B;
A0A1U8JPL8	LOC107909251	uncharacterized protein DDB_G0290685-like OS=Gossypium hirsutum GN=LOC107909251	8.314	Up	0.0080161	61.855	26.062	18.5	8	12	3	1.321	1.365	1.189	0.125	0.127	0.225	1.372	1.299	1.295	plasma membrane
A0A1U8JQ75	LOC107909433	Aldehyde dehydrogenase OS=Gossypium hirsutum GN=LOC107909433	2.734	Up	1.2442e-06	53.708	20.299	20.9	8	9	2	0.84	0.928	0.796	0.537	0.531	0.573	1.485	1.478	1.524	cytoplasm	GO:0008152 metabolic process; GO:0055114 oxidation-reduction process; GO:0044710 single-organism metabolic process; GO:0044763 single-organism cellular process; GO:0044699 single-organism process; GO:0006081 cellular aldehyde metabolic process; GO:0009987 cellular process; GO:0044237 cellular metabolic process; GO:0071704 organic substance metabolic process;		GO:0016620 oxidoreductase activity, acting on the aldehyde or oxo group of donors, NAD or NADP as acceptor; GO:0003824 catalytic activity; GO:0004030 aldehyde dehydrogenase [NAD(P)+] activity; GO:0016491 oxidoreductase activity; GO:0016903 oxidoreductase activity, acting on the aldehyde or oxo group of donors;	K00128	ALDH; aldehyde dehydrogenase (NAD+) [EC:1.2.1.3]	ghi00310 Lysine degradation - Gossypium hirsutum (upland cotton); ghi00330 Arginine and proline metabolism - Gossypium hirsutum (upland cotton); ghi00340 Histidine metabolism - Gossypium hirsutum (upland cotton); ghi00053 Ascorbate and aldarate metabolism - Gossypium hirsutum (upland cotton); ghi00561 Glycerolipid metabolism - Gossypium hirsutum (upland cotton); ghi01100 Metabolic pathways - Goss…	IPR016161; IPR015590; IPR016162; IPR016163;	Aldehyde/histidinol dehydrogenase; Aldehyde dehydrogenase domain; Aldehyde dehydrogenase N-terminal domain; Aldehyde dehydrogenase, C-terminal;
A0A1U8JQG0	LOC107909470	GDSL esterase/lipase EXL3-like OS=Gossypium hirsutum GN=LOC107909470	0.315	Down	0.0071645	39.864	2.3625	3.6	1	1	1	0.582	0.525	0.665	2.148	2.147	2.12	0.595	0.813	0.615	extracellular			GO:0016787 hydrolase activity; GO:0003824 catalytic activity; GO:0016788 hydrolase activity, acting on ester bonds;				IPR001087; IPR013830;	GDSL lipase/esterase; SGNH hydrolase-type esterase domain;
A0A1U8JQJ4	LOC107909506	indole-3-acetic acid-amido synthetase GH3.17-like isoform X2 OS=Gossypium hirsutum GN=LOC107909506	2.139	Up	3.7581e-06	70.232	10.344	9.4	6	7	6	0.898	0.869	0.837	0.69	0.638	0.646	1.418	1.386	1.419	nucleus				K14487	GH3; auxin responsive GH3 gene family	ghi04075 Plant hormone signal transduction - Gossypium hirsutum (upland cotton);
A0A1U8JRL7	LOC107909754	vinorine synthase-like OS=Gossypium hirsutum GN=LOC107909754	0.27	Down	0.0026569	46.639	124.34	42.1	12	17	12	0.468	0.473	0.388	2.367	2.382	2.368	0.601	0.73	0.591	cytoplasm			GO:0016746 transferase activity, transferring acyl groups; GO:0016747 transferase activity, transferring acyl groups other than amino-acyl groups; GO:0003824 catalytic activity; GO:0016740 transferase activity;				IPR023213;	Chloramphenicol acetyltransferase-like domain;
A0A1U8JRR1	LOC107908705	monodehydroascorbate reductase OS=Gossypium hirsutum GN=LOC107908705	0.396	Down	1.3017e-06	46.867	323.31	55.1	20	55	3	0.65	0.626	0.635	1.991	1.856	1.862	0.749	0.75	0.764	cytoplasm	GO:0044699 single-organism process; GO:0008152 metabolic process; GO:0055114 oxidation-reduction process; GO:0044710 single-organism metabolic process;		GO:0097159 organic cyclic compound binding; GO:1901363 heterocyclic compound binding; GO:1901265 nucleoside phosphate binding; GO:0050660 flavin adenine dinucleotide binding; GO:0003824 catalytic activity; GO:0005488 binding; GO:0043167 ion binding; GO:0043168 anion binding; GO:0000166 nucleotide binding; GO:0048037 cofactor binding; GO:0016491 oxidoreductase activity; GO:0036094 small molecule b…	K08232	E1.6.5.4; monodehydroascorbate reductase (NADH) [EC:1.6.5.4]	ghi00053 Ascorbate and aldarate metabolism - Gossypium hirsutum (upland cotton); ghi01100 Metabolic pathways - Gossypium hirsutum (upland cotton);	IPR016156; IPR023753;	FAD/NAD-linked reductase, dimerisation domain; FAD/NAD(P)-binding domain;
A0A1U8JSF9	LOC107909995	"calvin cycle protein CP12-1, chloroplastic-like OS=Gossypium hirsutum GN=LOC107909995"	0.175	Down	3.8136e-05	14.063	35.43	16.7	1	2	1	0.742	0.613	0.633	2.446	2.516	2.255	0.358	0.467	0.44	chloroplast							IPR003823;	Domain of unknown function CP12;
A0A1U8JSI1	LOC107910013	probable DNA primase large subunit OS=Gossypium hirsutum GN=LOC107910013	2.006	Up	0.000178966	51.848	7.9933	10	5	5	5	1.149	1.15	1.159	0.575	0.551	0.624	1.096	1.169	1.245	chloroplast	GO:0006269 DNA replication, synthesis of RNA primer; GO:0018130 heterocycle biosynthetic process; GO:0006260 DNA replication; GO:0006725 cellular aromatic compound metabolic process; GO:0006259 DNA metabolic process; GO:0034654 nucleobase-containing compound biosynthetic process; GO:1901360 organic cyclic compound metabolic process; GO:0006807 nitrogen compound metabolic process; GO:0032774 RNA b…		GO:0003896 DNA primase activity; GO:0016779 nucleotidyltransferase activity; GO:0034062 5'-3' RNA polymerase activity; GO:0003824 catalytic activity; GO:0097747 RNA polymerase activity; GO:0003899 DNA-directed 5'-3' RNA polymerase activity; GO:0016740 transferase activity; GO:0016772 transferase activity, transferring phosphorus-containing groups;	K02685	PRI2; DNA primase large subunit [EC:2.7.7.-]	ghi00230 Purine metabolism - Gossypium hirsutum (upland cotton); ghi03030 DNA replication - Gossypium hirsutum (upland cotton); ghi00240 Pyrimidine metabolism - Gossypium hirsutum (upland cotton); ghi01100 Metabolic pathways - Gossypium hirsutum (upland cotton);
A0A1U8JSJ4	LOC107910021	uncharacterized protein LOC107910021 OS=Gossypium hirsutum GN=LOC107910021	2.541	Up	0.0032605	31.366	4.2818	12.9	3	4	1	1.814	1.78	1.755	0.213	0.307	0.351	0.7	0.759	0.754	plasma membrane
A0A1U8JSX7	LOC107908653	"L-ascorbate peroxidase 3, peroxisomal OS=Gossypium hirsutum GN=LOC107908653"	2.122	Up	0.002862	31.962	47.292	45.5	13	19	1	1.108	1.019	0.957	0.562	0.515	0.736	1.345	1.336	1.167	cytoplasm	GO:0008152 metabolic process; GO:0006950 response to stress; GO:0055114 oxidation-reduction process; GO:0044710 single-organism metabolic process; GO:0006979 response to oxidative stress; GO:0044699 single-organism process; GO:0050896 response to stimulus;		GO:0097159 organic cyclic compound binding; GO:1901363 heterocyclic compound binding; GO:0020037 heme binding; GO:0003824 catalytic activity; GO:0005488 binding; GO:0016209 antioxidant activity; GO:0004601 peroxidase activity; GO:0046906 tetrapyrrole binding; GO:0016491 oxidoreductase activity; GO:0016684 oxidoreductase activity, acting on peroxide as acceptor;	K00434	E1.11.1.11; L-ascorbate peroxidase [EC:1.11.1.11]	ghi00480 Glutathione metabolism - Gossypium hirsutum (upland cotton); ghi00053 Ascorbate and aldarate metabolism - Gossypium hirsutum (upland cotton);	IPR002016;	Haem peroxidase, plant/fungal/bacterial;
A0A1U8JU73	LOC107910466	Peroxidase OS=Gossypium hirsutum GN=LOC107910466	0.226	Down	1.76215e-05	40.259	39.297	17.3	5	7	5	0.573	0.563	0.504	2.532	2.395	2.275	0.51	0.519	0.599	mitochondria	GO:0008152 metabolic process; GO:0042743 hydrogen peroxide metabolic process; GO:0006950 response to stress; GO:0072593 reactive oxygen species metabolic process; GO:0055114 oxidation-reduction process; GO:0044710 single-organism metabolic process; GO:0006979 response to oxidative stress; GO:0044699 single-organism process; GO:0044248 cellular catabolic process; GO:0050896 response to stimulus; G…		GO:0097159 organic cyclic compound binding; GO:1901363 heterocyclic compound binding; GO:0020037 heme binding; GO:0003824 catalytic activity; GO:0005488 binding; GO:0016209 antioxidant activity; GO:0004601 peroxidase activity; GO:0046906 tetrapyrrole binding; GO:0016491 oxidoreductase activity; GO:0016684 oxidoreductase activity, acting on peroxide as acceptor;	K00430	E1.11.1.7; peroxidase [EC:1.11.1.7]	ghi01110 Biosynthesis of secondary metabolites - Gossypium hirsutum (upland cotton); ghi01100 Metabolic pathways - Gossypium hirsutum (upland cotton); ghi00940 Phenylpropanoid biosynthesis - Gossypium hirsutum (upland cotton);	IPR033905; IPR002016;	Secretory peroxidase; Haem peroxidase, plant/fungal/bacterial;
A0A1U8JUI6	LOC107909066	zinc finger CCCH domain-containing protein 19-like isoform X2 OS=Gossypium hirsutum GN=LOC107909066	2.033	Up	0.0004011	57.933	12.198	11.3	5	5	5	1.053	1.129	1.104	0.557	0.572	0.668	1.289	1.152	1.213	cytoplasm			GO:0097159 organic cyclic compound binding; GO:1901363 heterocyclic compound binding; GO:0003677 DNA binding; GO:0046914 transition metal ion binding; GO:0005488 binding; GO:0043167 ion binding; GO:0003676 nucleic acid binding; GO:0043169 cation binding; GO:0046872 metal ion binding; GO:0005515 protein binding; GO:0008270 zinc ion binding;				IPR013083; IPR001965; IPR004343; IPR011011;	Zinc finger, RING/FYVE/PHD-type; Zinc finger, PHD-type; Plus-3 domain; Zinc finger, FYVE/PHD-type;
A0A1U8JVH7	LOC107910828	ATP-dependent DNA helicase 2 subunit KU80 OS=Gossypium hirsutum GN=LOC107910828	2.232	Up	2.4793e-05	76.631	12.319	23.9	12	18	1	1.169	1.221	1.28	0.543	0.509	0.494	1.154	1.199	1.097	vacuolar membrane	GO:0016043 cellular component organization; GO:0033554 cellular response to stress; GO:0065008 regulation of biological quality; GO:0006725 cellular aromatic compound metabolic process; GO:0006259 DNA metabolic process; GO:0006302 double-strand break repair; GO:0050896 response to stimulus; GO:0044237 cellular metabolic process; GO:0060249 anatomical structure homeostasis; GO:0071704 organic subs…	GO:0043564 Ku70:Ku80 complex; GO:0043226 organelle; GO:0043229 intracellular organelle; GO:0043231 intracellular membrane-bounded organelle; GO:0005634 nucleus; GO:0044464 cell part; GO:0005622 intracellular; GO:0044446 intracellular organelle part; GO:0032991 macromolecular complex; GO:0044424 intracellular part; GO:0043234 protein complex; GO:0005623 cell; GO:0043227 membrane-bounded organelle;…	GO:0003677 DNA binding; GO:0070035 purine NTP-dependent helicase activity; GO:0004386 helicase activity; GO:0008026 ATP-dependent helicase activity; GO:0042162 telomeric DNA binding; GO:0016817 hydrolase activity, acting on acid anhydrides; GO:0016787 hydrolase activity; GO:0043565 sequence-specific DNA binding; GO:0017111 nucleoside-triphosphatase activity; GO:0016887 ATPase activity; GO:1901363…	K10885	XRCC5; ATP-dependent DNA helicase 2 subunit 2	ghi03450 Non-homologous end-joining - Gossypium hirsutum (upland cotton);	IPR005161; IPR006164; IPR016194; IPR005160; IPR014893; IPR002035;	Ku70/Ku80, N-terminal alpha/beta; Ku70/Ku80 beta-barrel domain; SPOC-like, C-terminal domain; Ku70/Ku80 C-terminal arm; Ku, C-terminal; von Willebrand factor, type A;
A0A1U8JVK5	LOC107910905	"betaine aldehyde dehydrogenase 1, chloroplastic-like OS=Gossypium hirsutum GN=LOC107910905"	0.289	Down	1.72052e-05	15.414	1.3568	14.1	3	3	1	1.077	1.066	1.116	1.645	1.638	1.764	0.524	0.483	0.452	chloroplast	GO:0044699 single-organism process; GO:0008152 metabolic process; GO:0055114 oxidation-reduction process; GO:0044710 single-organism metabolic process;		GO:0003824 catalytic activity; GO:0016491 oxidoreductase activity;				IPR016161; IPR015590; IPR016162;	Aldehyde/histidinol dehydrogenase; Aldehyde dehydrogenase domain; Aldehyde dehydrogenase N-terminal domain;
A0A1U8JVQ2	LOC107910948	antifungal protein ginkbilobin-2-like OS=Gossypium hirsutum GN=LOC107910948	0.377	Down	5.9569e-05	18.033	2.3941	6.1	1	1	1	0.685	0.713	0.656	1.985	1.99	1.811	0.736	0.778	0.666	extracellular							IPR002902;	Gnk2-homologous domain;
A0A1U8JWI6	LOC107911276	putative expansin-A17 OS=Gossypium hirsutum GN=LOC107911276	0.24	Down	5.7962e-05	28.398	41.284	17.4	4	6	4	0.327	0.423	0.397	2.617	2.334	2.656	0.536	0.678	0.613	chloroplast	GO:0071554 cell wall organization or biogenesis; GO:0009664 plant-type cell wall organization; GO:0016043 cellular component organization; GO:0071555 cell wall organization; GO:0045229 external encapsulating structure organization; GO:0009987 cellular process; GO:0071669 plant-type cell wall organization or biogenesis; GO:0071840 cellular component organization or biogenesis;	GO:0005576 extracellular region;					IPR009009; IPR007112; IPR007117;	RlpA-like protein, double-psi beta-barrel domain; Expansin/pollen allergen, DPBB domain; Expansin, cellulose-binding-like domain;
A0A1U8JWN2	LOC107909967	uncharacterized protein LOC107909967 isoform X2 OS=Gossypium hirsutum GN=LOC107909967	2.451	Up	0.00152147	23.661	1.4574	4	1	1	1	1.664	1.652	1.636	0.273	0.381	0.369	0.837	0.763	0.907	cytoplasm
A0A1U8JXD6	LOC107911597	uncharacterized protein LOC107911597 OS=Gossypium hirsutum GN=LOC107911597	3.6	Up	2.1234e-05	7.0329	29.14	26.2	1	1	1	0.878	0.802	0.841	0.432	0.434	0.453	1.654	1.416	1.678	chloroplast
A0A1U8JXK2	LOC107911639	uncharacterized protein LOC107911639 OS=Gossypium hirsutum GN=LOC107911639	2.011	Up	0.00184001	32.608	48.775	14.9	4	5	1	1.412	1.429	1.256	0.562	0.429	0.522	0.996	1.114	0.933	nucleus							IPR025131;	Domain of unknown function DUF4057;
A0A1U8JXP4	LOC107911678	alcohol dehydrogenase 1-like OS=Gossypium hirsutum GN=LOC107911678	2.102	Up	2.0834e-06	41.392	175.49	51	16	28	8	1.604	1.669	1.638	0.394	0.382	0.372	0.797	0.79	0.826	cytoplasm	GO:0044699 single-organism process; GO:0008152 metabolic process; GO:0055114 oxidation-reduction process; GO:0044710 single-organism metabolic process;		GO:0046914 transition metal ion binding; GO:0003824 catalytic activity; GO:0005488 binding; GO:0043167 ion binding; GO:0046872 metal ion binding; GO:0043169 cation binding; GO:0008270 zinc ion binding; GO:0016491 oxidoreductase activity;	K18857	ADH1; alcohol dehydrogenase class-P [EC:1.1.1.1]	ghi00592 alpha-Linolenic acid metabolism - Gossypium hirsutum (upland cotton); ghi00010 Glycolysis / Gluconeogenesis - Gossypium hirsutum (upland cotton); ghi00350 Tyrosine metabolism - Gossypium hirsutum (upland cotton); ghi01110 Biosynthesis of secondary metabolites - Gossypium hirsutum (upland cotton); ghi01100 Metabolic pathways - Gossypium hirsutum (upland cotton); ghi00071 Fatty acid degrad…	IPR011032; IPR016040; IPR013154; IPR013149;	GroES-like; NAD(P)-binding domain; Alcohol dehydrogenase, N-terminal; Alcohol dehydrogenase, C-terminal;
A0A1U8JYU0	LOC107911945	probable xyloglucan endotransglucosylase/hydrolase protein 21 OS=Gossypium hirsutum GN=LOC107911945	0.36	Down	2.0147e-05	24.008	53.449	35.7	5	8	5	0.523	0.563	0.494	2.005	2.161	2.098	0.759	0.798	0.7	cytoplasm	GO:0008152 metabolic process; GO:0005975 carbohydrate metabolic process; GO:0044238 primary metabolic process; GO:0071704 organic substance metabolic process;		GO:0004553 hydrolase activity, hydrolyzing O-glycosyl compounds; GO:0016787 hydrolase activity; GO:0003824 catalytic activity; GO:0016798 hydrolase activity, acting on glycosyl bonds;				IPR013320; IPR000757;	Concanavalin A-like lectin/glucanase domain; Glycoside hydrolase family 16;
A0A1U8JYV3	LOC107910208	cysteine proteinase 15A-like OS=Gossypium hirsutum GN=LOC107910208	0.474	Down	3.1416e-06	40.475	97.403	23.8	7	11	7	0.618	0.622	0.607	1.779	1.853	1.844	0.869	0.894	0.834	vacuolar membrane	GO:0006508 proteolysis; GO:0008152 metabolic process; GO:0043170 macromolecule metabolic process; GO:0019538 protein metabolic process; GO:0044238 primary metabolic process; GO:0071704 organic substance metabolic process;		GO:0070011 peptidase activity, acting on L-amino acid peptides; GO:0008234 cysteine-type peptidase activity; GO:0016787 hydrolase activity; GO:0008233 peptidase activity; GO:0003824 catalytic activity;	K01373			IPR013201; IPR000668;	Cathepsin propeptide inhibitor domain (I29); Peptidase C1A, papain C-terminal;
A0A1U8JYZ8	LOC107911993	methylesterase 10-like OS=Gossypium hirsutum GN=LOC107911993	0.141	Down	0.0057599	28.793	8.8212	9.7	2	3	2	0.426	0.422	0.335	2.772	2.812	2.896	0.298	0.502	0.393	chloroplast							IPR029058; IPR000073;	Alpha/Beta hydrolase fold; Alpha/beta hydrolase fold-1;
A0A1U8JZ14	LOC107910259	aspartyl protease AED3-like OS=Gossypium hirsutum GN=LOC107910259	0.448	Down	0.00031775	45.996	250.81	29.7	9	20	1	0.493	0.527	0.405	1.511	1.566	1.423	0.692	0.731	0.591	endoplasmic reticulum							IPR032799; IPR021109; IPR033121; IPR032861;	Xylanase inhibitor, C-terminal; Aspartic peptidase domain; Peptidase family A1 domain; Xylanase inhibitor, N-terminal;
A0A1U8JZ47	LOC107911992	methylesterase 10-like OS=Gossypium hirsutum GN=LOC107911992	0.314	Down	0.000160921	28.76	120.37	35.4	7	14	7	0.564	0.508	0.518	2.279	2.113	2.097	0.592	0.781	0.664	chloroplast							IPR029058; IPR000073;	Alpha/Beta hydrolase fold; Alpha/beta hydrolase fold-1;
A0A1U8JZ58	LOC107910627	KRR1 small subunit processome component OS=Gossypium hirsutum GN=LOC107910627	2.47	Up	0.00055534	44.454	20.208	22.7	7	8	7	1.415	1.514	1.456	0.473	0.372	0.356	1.021	0.951	0.995	cytoplasm			GO:0097159 organic cyclic compound binding; GO:1901363 heterocyclic compound binding; GO:0003723 RNA binding; GO:0005488 binding; GO:0003676 nucleic acid binding;	K06961			IPR004088;	K Homology domain, type 1;
A0A1U8K065	LOC107912296	uncharacterized protein LOC107912296 OS=Gossypium hirsutum GN=LOC107912296	0.393	Down	0.000198517	17.146	1.4087	5.3	1	1	1	0.639	0.639	0.564	2.042	1.955	1.9	0.852	0.79	0.675	chloroplast							IPR023393; IPR005031;	START-like domain; Coenzyme Q-binding protein COQ10, START domain;
A0A1U8K101	LOC107912513	Carboxypeptidase OS=Gossypium hirsutum GN=LOC107912513	0.395	Down	5.6456e-05	55.036	23.522	16.3	7	11	3	0.603	0.541	0.636	2.051	1.989	1.902	0.769	0.85	0.726	endoplasmic reticulum	GO:0006508 proteolysis; GO:0008152 metabolic process; GO:0043170 macromolecule metabolic process; GO:0019538 protein metabolic process; GO:0044238 primary metabolic process; GO:0071704 organic substance metabolic process;		GO:0004180 carboxypeptidase activity; GO:0008233 peptidase activity; GO:0008238 exopeptidase activity; GO:0003824 catalytic activity; GO:0017171 serine hydrolase activity; GO:0008236 serine-type peptidase activity; GO:0070011 peptidase activity, acting on L-amino acid peptides; GO:0016787 hydrolase activity; GO:0004185 serine-type carboxypeptidase activity; GO:0070008 serine-type exopeptidase act…	K16296			IPR029058;	Alpha/Beta hydrolase fold;
A0A1U8K107	LOC107912518	uncharacterized protein At5g48480-like OS=Gossypium hirsutum GN=LOC107912518	3.628	Up	1.72779e-05	16.705	3.0418	47.8	5	20	1	1.219	1.159	1.209	0.339	0.341	0.382	1.3	1.205	1.348	cytoplasm							IPR029068; IPR028973;	Glyoxalase/Bleomycin resistance protein/Dihydroxybiphenyl dioxygenase; PhnB-like;
A0A1U8K171	LOC107910901	uncharacterized protein LOC107910901 OS=Gossypium hirsutum GN=LOC107910901	2.362	Up	0.000184563	56.53	30.468	16.2	5	10	5	1.332	1.204	1.232	0.481	0.473	0.43	1.168	0.976	1.125	chloroplast							IPR029058;	Alpha/Beta hydrolase fold;
A0A1U8K1H3	LOC107911510	AT-hook motif nuclear-localized protein 9-like OS=Gossypium hirsutum GN=LOC107911510	3.223	Up	4.6158e-06	34.946	29.973	15.6	4	5	3	1.181	1.249	1.312	0.378	0.398	0.355	1.232	1.256	1.157	chloroplast			GO:0097159 organic cyclic compound binding; GO:1901363 heterocyclic compound binding; GO:0003677 DNA binding; GO:0005488 binding; GO:0003676 nucleic acid binding;				IPR005175;	PPC domain;
A0A1U8K1L9	LOC107912624	protein disulfide-isomerase like 2-2-like OS=Gossypium hirsutum GN=LOC107912624	0.391	Down	5.9302e-05	47.241	264.35	37.8	14	26	4	0.65	0.521	0.558	1.934	2.137	1.934	0.848	0.747	0.753	chloroplast	GO:0050794 regulation of cellular process; GO:0042592 homeostatic process; GO:0065008 regulation of biological quality; GO:0050789 regulation of biological process; GO:0045454 cell redox homeostasis; GO:0044763 single-organism cellular process; GO:0019725 cellular homeostasis; GO:0044699 single-organism process; GO:0009987 cellular process; GO:0065007 biological regulation;		GO:0016853 isomerase activity; GO:0003824 catalytic activity;	K09584	PDIA6; protein disulfide-isomerase A6 [EC:5.3.4.1]	ghi04141 Protein processing in endoplasmic reticulum - Gossypium hirsutum (upland cotton);	IPR005788; IPR012336; IPR013766;	Disulphide isomerase; Thioredoxin-like fold; Thioredoxin domain;
A0A1U8K1P9	LOC107912687	PI-PLC X domain-containing protein At5g67130-like OS=Gossypium hirsutum GN=LOC107912687	0.236	Down	2.0918e-05	39.743	1.8852	2.2	1	1	1	0.468	0.474	0.502	2.514	2.459	2.364	0.577	0.637	0.516	extracellular	GO:0044699 single-organism process; GO:0008152 metabolic process; GO:0044238 primary metabolic process; GO:0044710 single-organism metabolic process; GO:0006629 lipid metabolic process; GO:0071704 organic substance metabolic process;		GO:0008081 phosphoric diester hydrolase activity; GO:0016787 hydrolase activity; GO:0003824 catalytic activity; GO:0042578 phosphoric ester hydrolase activity; GO:0016788 hydrolase activity, acting on ester bonds;				IPR000909; IPR017946;	Phosphatidylinositol-specific phospholipase C, X domain; PLC-like phosphodiesterase, TIM beta/alpha-barrel domain;
A0A1U8K2Q9	LOC107912931	probable glutathione S-transferase OS=Gossypium hirsutum GN=LOC107912931	0.318	Down	3.2212e-06	25.4	5.4928	48.4	14	22	3	0.307	0.373	0.307	2.297	2.36	2.517	0.758	0.795	0.729	cytoplasm			GO:0005515 protein binding; GO:0005488 binding;	K00799	GST; glutathione S-transferase [EC:2.5.1.18]	ghi00480 Glutathione metabolism - Gossypium hirsutum (upland cotton);	IPR010987; IPR004045; IPR012336;	Glutathione S-transferase, C-terminal-like; Glutathione S-transferase, N-terminal; Thioredoxin-like fold;
A0A1U8K2V8	LOC107912929	Peroxidase OS=Gossypium hirsutum GN=LOC107912929	0.423	Down	9.7074e-05	36.252	53.576	20.1	6	9	6	0.654	0.686	0.725	1.856	1.739	1.801	0.751	0.699	0.834	chloroplast	GO:0008152 metabolic process; GO:0042743 hydrogen peroxide metabolic process; GO:0006950 response to stress; GO:0072593 reactive oxygen species metabolic process; GO:0055114 oxidation-reduction process; GO:0044710 single-organism metabolic process; GO:0006979 response to oxidative stress; GO:0044699 single-organism process; GO:0044248 cellular catabolic process; GO:0050896 response to stimulus; G…		GO:0097159 organic cyclic compound binding; GO:1901363 heterocyclic compound binding; GO:0020037 heme binding; GO:0003824 catalytic activity; GO:0005488 binding; GO:0016209 antioxidant activity; GO:0004601 peroxidase activity; GO:0046906 tetrapyrrole binding; GO:0016491 oxidoreductase activity; GO:0016684 oxidoreductase activity, acting on peroxide as acceptor;	K00430	E1.11.1.7; peroxidase [EC:1.11.1.7]	ghi01110 Biosynthesis of secondary metabolites - Gossypium hirsutum (upland cotton); ghi01100 Metabolic pathways - Gossypium hirsutum (upland cotton); ghi00940 Phenylpropanoid biosynthesis - Gossypium hirsutum (upland cotton);	IPR033905; IPR002016;	Secretory peroxidase; Haem peroxidase, plant/fungal/bacterial;
A0A1U8K391	LOC107913019	probable serine protease EDA2 OS=Gossypium hirsutum GN=LOC107913019	0.424	Down	1.3414e-06	55.088	21.933	32.7	13	26	3	0.763	0.721	0.646	1.814	1.819	1.761	0.777	0.776	0.732	vacuolar membrane	GO:0006508 proteolysis; GO:0008152 metabolic process; GO:0043170 macromolecule metabolic process; GO:0019538 protein metabolic process; GO:0044238 primary metabolic process; GO:0071704 organic substance metabolic process;		GO:0070011 peptidase activity, acting on L-amino acid peptides; GO:0016787 hydrolase activity; GO:0008233 peptidase activity; GO:0003824 catalytic activity; GO:0017171 serine hydrolase activity; GO:0008236 serine-type peptidase activity;				IPR029058;	Alpha/Beta hydrolase fold;
A0A1U8K3M1	LOC107913117	"oxygen-evolving enhancer protein 1, chloroplastic OS=Gossypium hirsutum GN=LOC107913117"	0.384	Down	1.3603e-06	35.086	199.93	45.5	11	16	1	0.837	0.728	0.835	1.842	1.785	1.784	0.664	0.717	0.698	chloroplast	GO:0050794 regulation of cellular process; GO:0043467 regulation of generation of precursor metabolites and energy; GO:0008152 metabolic process; GO:0050789 regulation of biological process; GO:0042549 photosystem II stabilization; GO:0019222 regulation of metabolic process; GO:0031323 regulation of cellular metabolic process; GO:0044237 cellular metabolic process; GO:0009987 cellular process; GO…	GO:0016020 membrane; GO:0009523 photosystem II; GO:0019898 extrinsic component of membrane; GO:0098796 membrane protein complex; GO:0009654 photosystem II oxygen evolving complex; GO:0042651 thylakoid membrane; GO:0031224 intrinsic component of membrane; GO:0032991 macromolecular complex; GO:0044424 intracellular part; GO:0005623 cell; GO:0016021 integral component of membrane; GO:0034357 photosy…	GO:0043169 cation binding; GO:0046872 metal ion binding; GO:0005509 calcium ion binding; GO:0005488 binding; GO:0043167 ion binding;	K02716	psbO; photosystem II oxygen-evolving enhancer protein 1	ghi00195 Photosynthesis - Gossypium hirsutum (upland cotton); ghi01100 Metabolic pathways - Gossypium hirsutum (upland cotton);	IPR011250;	Outer membrane protein/outer membrane enzyme PagP, beta-barrel;
A0A1U8K476	LOC107913284	mitochondrial outer membrane protein porin 2-like OS=Gossypium hirsutum GN=LOC107913284	0.477	Down	6.1188e-05	29.494	34.899	27.5	7	8	3	0.575	0.629	0.647	1.786	1.78	1.885	0.847	0.931	0.82	cytoplasm	GO:0006810 transport; GO:0055085 transmembrane transport; GO:0051179 localization; GO:0051234 establishment of localization;	GO:0016020 membrane; GO:0043229 intracellular organelle; GO:0019867 outer membrane; GO:0044429 mitochondrial part; GO:0098588 bounding membrane of organelle; GO:0031090 organelle membrane; GO:0005741 mitochondrial outer membrane; GO:0005737 cytoplasm; GO:0044446 intracellular organelle part; GO:0031967 organelle envelope; GO:0044424 intracellular part; GO:0005623 cell; GO:0044422 organelle part; …		K15040			IPR023614;	Porin domain;
A0A1U8K4D3	LOC107912259	cathepsin B-like isoform X2 OS=Gossypium hirsutum GN=LOC107912259	0.424	Down	2.1643e-05	39.325	48.948	37.3	9	12	6	0.498	0.557	0.528	1.981	1.925	1.982	0.821	0.89	0.784	extracellular	GO:0008152 metabolic process; GO:0050790 regulation of catalytic activity; GO:0065009 regulation of molecular function; GO:0006508 proteolysis; GO:0019538 protein metabolic process; GO:0043170 macromolecule metabolic process; GO:0044238 primary metabolic process; GO:0065007 biological regulation; GO:0071704 organic substance metabolic process;		GO:0004175 endopeptidase activity; GO:0070011 peptidase activity, acting on L-amino acid peptides; GO:0008234 cysteine-type peptidase activity; GO:0016787 hydrolase activity; GO:0008233 peptidase activity; GO:0004197 cysteine-type endopeptidase activity; GO:0003824 catalytic activity;	K01363			IPR000668; IPR012599;	Peptidase C1A, papain C-terminal; Peptidase C1A, propeptide;
A0A1U8K4W5	LOC107913441	protein DEK-like isoform X2 OS=Gossypium hirsutum GN=LOC107913441	2.192	Up	0.00177895	58.947	2.6315	2.5	1	1	1	1.246	1.41	1.41	0.422	0.539	0.463	1.023	0.908	1.19	nucleus			GO:0097159 organic cyclic compound binding; GO:1901363 heterocyclic compound binding; GO:0003677 DNA binding; GO:0005488 binding; GO:0003676 nucleic acid binding;	K17046			IPR009057; IPR014876;	Homeobox domain-like; DEK, C-terminal;
A0A1U8K4W7	LOC107912374	ABC transporter C family member 4-like OS=Gossypium hirsutum GN=LOC107912374	0.271	Down	0.00034435	171.84	52.303	10.7	15	17	1	0.617	0.634	0.642	2.198	2.198	2.188	0.584	0.624	0.577	plasma membrane	GO:0006810 transport; GO:0055085 transmembrane transport; GO:0051179 localization; GO:0051234 establishment of localization;	GO:0031224 intrinsic component of membrane; GO:0016020 membrane; GO:0016021 integral component of membrane; GO:0044425 membrane part;	GO:1901265 nucleoside phosphate binding; GO:0015399 primary active transmembrane transporter activity; GO:0016817 hydrolase activity, acting on acid anhydrides; GO:0016787 hydrolase activity; GO:0016887 ATPase activity; GO:0097159 organic cyclic compound binding; GO:1901363 heterocyclic compound binding; GO:0016462 pyrophosphatase activity; GO:0003824 catalytic activity; GO:0032553 ribonucleotide…				IPR003593; IPR003439; IPR027417; IPR011527;	AAA+ ATPase domain; ABC transporter-like; P-loop containing nucleoside triphosphate hydrolase; ABC transporter type 1, transmembrane domain;
A0A1U8K5D1	LOC107912485	"Chlorophyll a-b binding protein, chloroplastic OS=Gossypium hirsutum GN=LOC107912485"	0.276	Down	0.000123555	29.487	48.073	24.3	4	5	4	0.975	0.992	0.911	1.802	1.832	1.7	0.433	0.575	0.463	chloroplast				K08909	LHCA3; light-harvesting complex I chlorophyll a/b binding protein 3	ghi00196 Photosynthesis - antenna proteins - Gossypium hirsutum (upland cotton);	IPR023329;	Chlorophyll a/b binding protein domain;
A0A1U8K5I9	LOC107913605	Pyruvate dehydrogenase E1 component subunit beta OS=Gossypium hirsutum GN=LOC107913605	2.565	Up	0.0037425	43.754	25.924	15.6	6	10	1	1.815	1.592	1.501	0.291	0.442	0.269	0.849	0.801	0.92	chloroplast	GO:0008152 metabolic process;		GO:0003824 catalytic activity;	K00162	PDHB; pyruvate dehydrogenase E1 component beta subunit [EC:1.2.4.1]	ghi00010 Glycolysis / Gluconeogenesis - Gossypium hirsutum (upland cotton); ghi00020 Citrate cycle (TCA cycle) - Gossypium hirsutum (upland cotton); ghi00620 Pyruvate metabolism - Gossypium hirsutum (upland cotton); ghi01200 Carbon metabolism - Gossypium hirsutum (upland cotton); ghi01110 Biosynthesis of secondary metabolites - Gossypium hirsutum (upland cotton); ghi01100 Metabolic pathways - Gos…	IPR009014; IPR033248; IPR029061; IPR005475;	Transketolase C-terminal/Pyruvate-ferredoxin oxidoreductase domain II; Transketolase, C-terminal domain; Thiamin diphosphate-binding fold; Transketolase-like, pyrimidine-binding domain;
A0A1U8K5P8	LOC107913656	ISWI chromatin-remodeling complex ATPase CHR11-like isoform X2 OS=Gossypium hirsutum GN=LOC107913656	3.694	Up	1.77002e-05	121.17	14.811	5.1	6	7	6	1.186	1.132	1.094	0.356	0.336	0.394	1.342	1.279	1.391	cytoplasm	GO:0016043 cellular component organization; GO:0006338 chromatin remodeling; GO:0051276 chromosome organization; GO:0006996 organelle organization; GO:0006325 chromatin organization; GO:0043044 ATP-dependent chromatin remodeling; GO:0009987 cellular process; GO:0071840 cellular component organization or biogenesis;	GO:0043226 organelle; GO:0043231 intracellular membrane-bounded organelle; GO:0043229 intracellular organelle; GO:0005634 nucleus; GO:0044464 cell part; GO:0005622 intracellular; GO:0044424 intracellular part; GO:0043227 membrane-bounded organelle; GO:0005623 cell;	GO:0003677 DNA binding; GO:0005524 ATP binding; GO:1901265 nucleoside phosphate binding; GO:0044877 macromolecular complex binding; GO:0001882 nucleoside binding; GO:0043167 ion binding; GO:0016817 hydrolase activity, acting on acid anhydrides; GO:0016787 hydrolase activity; GO:0003682 chromatin binding; GO:0000166 nucleotide binding; GO:1901363 heterocyclic compound binding; GO:0097159 organic c…	K11654			IPR015194; IPR020838; IPR027417; IPR017884; IPR000330; IPR001005; IPR009057; IPR015195; IPR014001; IPR001650;	ISWI, HAND domain; DBINO domain; P-loop containing nucleoside triphosphate hydrolase; SANT domain; SNF2-related, N-terminal domain; SANT/Myb domain; Homeobox domain-like; SLIDE domain; Helicase superfamily 1/2, ATP-binding domain; Helicase, C-terminal;
A0A1U8K5P9	LOC107913693	Sulfotransferase OS=Gossypium hirsutum GN=LOC107913693	0.228	Down	1.86103e-05	40.084	125.26	25.1	8	15	8	0.416	0.421	0.385	2.623	2.514	2.448	0.535	0.644	0.55	nucleus			GO:0008146 sulfotransferase activity; GO:0016782 transferase activity, transferring sulfur-containing groups; GO:0003824 catalytic activity; GO:0016740 transferase activity;	K22312			IPR000863; IPR027417;	Sulfotransferase domain; P-loop containing nucleoside triphosphate hydrolase;
A0A1U8K706	LOC107914066	Laccase OS=Gossypium hirsutum GN=LOC107914066	0.291	Down	0.0022569	63.159	43.481	8.7	3	3	1	0.246	0.22	0.264	2.378	2.416	2.821	0.527	0.958	0.734	extracellular	GO:0006725 cellular aromatic compound metabolic process; GO:0055114 oxidation-reduction process; GO:0044712 single-organism catabolic process; GO:0044763 single-organism cellular process; GO:1901360 organic cyclic compound metabolic process; GO:0044699 single-organism process; GO:0044237 cellular metabolic process; GO:0009698 phenylpropanoid metabolic process; GO:0071704 organic substance metabol…	GO:0048046 apoplast; GO:0005576 extracellular region;	GO:0016682 oxidoreductase activity, acting on diphenols and related substances as donors, oxygen as acceptor; GO:0046914 transition metal ion binding; GO:0016679 oxidoreductase activity, acting on diphenols and related substances as donors; GO:0003824 catalytic activity; GO:0005488 binding; GO:0043167 ion binding; GO:0046872 metal ion binding; GO:0043169 cation binding; GO:0052716 hydroquinone:ox…	K05909			IPR034289; IPR011707; IPR011706; IPR008972; IPR034285; IPR034288; IPR001117;	Laccase, third cupredoxin domain; Multicopper oxidase, type 3; Multicopper oxidase, type 2; Cupredoxin; Laccase, second cupredoxin domain; Laccase, first cupredoxin domain; Multicopper oxidase, type 1;
A0A1U8K729	LOC107914070	laccase-14-like OS=Gossypium hirsutum GN=LOC107914070	0.493	Down	1.5468e-06	32.411	69.373	15.9	4	6	3	0.496	0.516	0.479	1.837	1.88	1.894	0.934	0.942	0.893	extracellular	GO:0044699 single-organism process; GO:0008152 metabolic process; GO:0055114 oxidation-reduction process; GO:0044710 single-organism metabolic process;		GO:0043169 cation binding; GO:0046872 metal ion binding; GO:0005507 copper ion binding; GO:0046914 transition metal ion binding; GO:0005488 binding; GO:0043167 ion binding;	K05909			IPR011707; IPR008972; IPR001117;	Multicopper oxidase, type 3; Cupredoxin; Multicopper oxidase, type 1;
A0A1U8K7K1	LOC107914182	Glyceraldehyde-3-phosphate dehydrogenase OS=Gossypium hirsutum GN=LOC107914182	0.186	Down	0.00046245	43.36	103.49	24.3	9	22	3	0.471	0.357	0.441	2.705	2.789	2.513	0.53	0.603	0.355	chloroplast	GO:0006006 glucose metabolic process; GO:0044723 single-organism carbohydrate metabolic process; GO:0008152 metabolic process; GO:0055114 oxidation-reduction process; GO:0044710 single-organism metabolic process; GO:0044281 small molecule metabolic process; GO:0005996 monosaccharide metabolic process; GO:0044699 single-organism process; GO:0044238 primary metabolic process; GO:0005975 carbohydrat…		GO:0097159 organic cyclic compound binding; GO:1901363 heterocyclic compound binding; GO:0016620 oxidoreductase activity, acting on the aldehyde or oxo group of donors, NAD or NADP as acceptor; GO:1901265 nucleoside phosphate binding; GO:0051287 NAD binding; GO:0003824 catalytic activity; GO:0005488 binding; GO:0016903 oxidoreductase activity, acting on the aldehyde or oxo group of donors; GO:005…	K05298	GAPA; glyceraldehyde-3-phosphate dehydrogenase (NADP+) (phosphorylating) [EC:1.2.1.13]	ghi00710 Carbon fixation in photosynthetic organisms - Gossypium hirsutum (upland cotton); ghi01200 Carbon metabolism - Gossypium hirsutum (upland cotton); ghi01100 Metabolic pathways - Gossypium hirsutum (upland cotton);	IPR020829; IPR016040; IPR020828;	Glyceraldehyde 3-phosphate dehydrogenase, catalytic domain; NAD(P)-binding domain; Glyceraldehyde 3-phosphate dehydrogenase, NAD(P) binding domain;
A0A1U8K859	LOC107914322	Peroxidase OS=Gossypium hirsutum GN=LOC107914322	0.112	Down	3.1783e-06	35.829	7.1336	6.9	2	2	1	0.525	0.4	0.476	2.839	2.939	2.749	0.29	0.362	0.303	chloroplast	GO:0008152 metabolic process; GO:0042743 hydrogen peroxide metabolic process; GO:0006950 response to stress; GO:0072593 reactive oxygen species metabolic process; GO:0055114 oxidation-reduction process; GO:0044710 single-organism metabolic process; GO:0006979 response to oxidative stress; GO:0044699 single-organism process; GO:0044248 cellular catabolic process; GO:0050896 response to stimulus; G…		GO:0097159 organic cyclic compound binding; GO:1901363 heterocyclic compound binding; GO:0020037 heme binding; GO:0003824 catalytic activity; GO:0005488 binding; GO:0016209 antioxidant activity; GO:0004601 peroxidase activity; GO:0046906 tetrapyrrole binding; GO:0016491 oxidoreductase activity; GO:0016684 oxidoreductase activity, acting on peroxide as acceptor;	K00430	E1.11.1.7; peroxidase [EC:1.11.1.7]	ghi01110 Biosynthesis of secondary metabolites - Gossypium hirsutum (upland cotton); ghi01100 Metabolic pathways - Gossypium hirsutum (upland cotton); ghi00940 Phenylpropanoid biosynthesis - Gossypium hirsutum (upland cotton);	IPR033905; IPR002016;	Secretory peroxidase; Haem peroxidase, plant/fungal/bacterial;
A0A1U8K8S4	LOC107914484	alcohol dehydrogenase 1B-like OS=Gossypium hirsutum GN=LOC107914484	0.293	Down	2.4147e-05	46.708	245.73	41.5	14	20	1	0.827	0.903	0.876	1.852	2.018	1.838	0.61	0.547	0.516	chloroplast	GO:0044699 single-organism process; GO:0008152 metabolic process; GO:0055114 oxidation-reduction process; GO:0044710 single-organism metabolic process;		GO:0003824 catalytic activity; GO:0016491 oxidoreductase activity;				IPR011032; IPR020843; IPR016040; IPR013154; IPR013149;	GroES-like; Polyketide synthase, enoylreductase domain; NAD(P)-binding domain; Alcohol dehydrogenase, N-terminal; Alcohol dehydrogenase, C-terminal;
A0A1U8K8X5	LOC107914520	putative oxygen-evolving enhancer protein 2-2 isoform X2 OS=Gossypium hirsutum GN=LOC107914520	0.165	Down	1.3678e-06	19.902	30.702	24	4	5	4	0.47	0.534	0.459	2.595	2.591	2.723	0.471	0.429	0.405	nucleus	GO:0008152 metabolic process; GO:0044237 cellular metabolic process; GO:0009987 cellular process; GO:0015979 photosynthesis;	GO:0016020 membrane; GO:0009523 photosystem II; GO:0019898 extrinsic component of membrane; GO:0098796 membrane protein complex; GO:0009654 photosystem II oxygen evolving complex; GO:0042651 thylakoid membrane; GO:0032991 macromolecular complex; GO:0044424 intracellular part; GO:0005623 cell; GO:0034357 photosynthetic membrane; GO:0009521 photosystem; GO:1902494 catalytic complex; GO:0044425 memb…	GO:0043169 cation binding; GO:0046872 metal ion binding; GO:0005509 calcium ion binding; GO:0005488 binding; GO:0043167 ion binding;				IPR016123;	Mog1/PsbP, alpha/beta/alpha sandwich;
A0A1U8K9I2	LOC107913527	Fructose-bisphosphate aldolase OS=Gossypium hirsutum GN=LOC107913527	0.376	Down	1.3876e-06	42.958	114.12	48.6	15	30	1	0.775	0.841	0.783	1.881	1.745	1.825	0.67	0.701	0.681	chloroplast	GO:0006757 ATP generation from ADP; GO:0009116 nucleoside metabolic process; GO:0042278 purine nucleoside metabolic process; GO:0006165 nucleoside diphosphate phosphorylation; GO:0046031 ADP metabolic process; GO:0019362 pyridine nucleotide metabolic process; GO:0006096 glycolytic process; GO:0009167 purine ribonucleoside monophosphate metabolic process; GO:0009117 nucleotide metabolic process; G…		GO:0016829 lyase activity; GO:0004332 fructose-bisphosphate aldolase activity; GO:0016832 aldehyde-lyase activity; GO:0003824 catalytic activity; GO:0016830 carbon-carbon lyase activity;	K01623	ALDO; fructose-bisphosphate aldolase, class I [EC:4.1.2.13]	ghi00051 Fructose and mannose metabolism - Gossypium hirsutum (upland cotton); ghi01100 Metabolic pathways - Gossypium hirsutum (upland cotton); ghi00010 Glycolysis / Gluconeogenesis - Gossypium hirsutum (upland cotton); ghi00710 Carbon fixation in photosynthetic organisms - Gossypium hirsutum (upland cotton); ghi01200 Carbon metabolism - Gossypium hirsutum (upland cotton); ghi01110 Biosynthesis …	IPR013785;	Aldolase-type TIM barrel;
A0A1U8K9R7	LOC107914737	"glycine-rich RNA-binding protein 2, mitochondrial-like OS=Gossypium hirsutum GN=LOC107914737"	2.497	Up	1.53662e-05	14.662	66.766	30.2	3	5	3	1.068	1.073	1.096	0.551	0.508	0.503	1.309	1.333	1.258	mitochondria			GO:0097159 organic cyclic compound binding; GO:1901363 heterocyclic compound binding; GO:1901265 nucleoside phosphate binding; GO:0005488 binding; GO:0003676 nucleic acid binding; GO:0000166 nucleotide binding; GO:0036094 small molecule binding;				IPR000504; IPR012677;	RNA recognition motif domain; Nucleotide-binding alpha-beta plait domain;
A0A1U8KB03	LOC107915090	major pollen allergen Bet v 1-A-like OS=Gossypium hirsutum GN=LOC107915090	0.102	Down	0.0042206	17.328	323.31	83.6	10	52	2	0.167	0.162	0.153	3.23	3.294	3.193	0.284	0.436	0.273	cytoplasm	GO:0006952 defense response; GO:0050896 response to stimulus; GO:0006950 response to stress; GO:0009607 response to biotic stimulus;						IPR023393; IPR000916;	START-like domain; Bet v I/Major latex protein;
A0A1U8KB54	LOC107915099	beta-D-xylosidase 1-like OS=Gossypium hirsutum GN=LOC107915099	0.32	Down	6.008e-05	83.355	11.78	15.8	10	15	2	0.598	0.661	0.578	2.285	2.044	1.998	0.611	0.716	0.699	extracellular	GO:0008152 metabolic process; GO:0005975 carbohydrate metabolic process; GO:0044238 primary metabolic process; GO:0071704 organic substance metabolic process;		GO:0004553 hydrolase activity, hydrolyzing O-glycosyl compounds; GO:0016787 hydrolase activity; GO:0003824 catalytic activity; GO:0016798 hydrolase activity, acting on glycosyl bonds;				IPR001764; IPR002772; IPR026891; IPR017853;	Glycoside hydrolase, family 3, N-terminal; Glycoside hydrolase family 3 C-terminal domain; Fibronectin type III-like domain; Glycoside hydrolase superfamily;
A0A1U8KB76	LOC107913776	DNA helicase OS=Gossypium hirsutum GN=LOC107913776	2.61	Up	0.00031998	84.058	104.15	27.3	15	20	2	1.15	1.063	1.092	0.424	0.555	0.497	1.271	1.226	1.355	chloroplast	GO:0006260 DNA replication; GO:0006725 cellular aromatic compound metabolic process; GO:0006259 DNA metabolic process; GO:1901360 organic cyclic compound metabolic process; GO:0006807 nitrogen compound metabolic process; GO:0009058 biosynthetic process; GO:0044238 primary metabolic process; GO:1901576 organic substance biosynthetic process; GO:0044237 cellular metabolic process; GO:0044249 cellul…	GO:0043226 organelle; GO:0043231 intracellular membrane-bounded organelle; GO:0043229 intracellular organelle; GO:0005634 nucleus; GO:0044464 cell part; GO:0005622 intracellular; GO:0032991 macromolecular complex; GO:0044424 intracellular part; GO:0042555 MCM complex; GO:0043234 protein complex; GO:0043227 membrane-bounded organelle; GO:0005623 cell;	GO:0003677 DNA binding; GO:0005524 ATP binding; GO:1901265 nucleoside phosphate binding; GO:0004386 helicase activity; GO:0001882 nucleoside binding; GO:0043167 ion binding; GO:0016817 hydrolase activity, acting on acid anhydrides; GO:0016787 hydrolase activity; GO:0000166 nucleotide binding; GO:0017111 nucleoside-triphosphatase activity; GO:1901363 heterocyclic compound binding; GO:0097159 organ…	K02541	MCM3; DNA replication licensing factor MCM3 [EC:3.6.4.12]	ghi03030 DNA replication - Gossypium hirsutum (upland cotton);	IPR003593; IPR012340; IPR001208; IPR033762; IPR027417; IPR027925;	AAA+ ATPase domain; Nucleic acid-binding, OB-fold; MCM domain; MCM OB domain; P-loop containing nucleoside triphosphate hydrolase; MCM N-terminal domain;
A0A1U8KBG4	LOC107915186	65-kDa microtubule-associated protein 5 OS=Gossypium hirsutum GN=LOC107915186	2.761	Up	0.000124398	64.216	7.2848	6.2	3	3	3	0.849	0.951	0.879	0.567	0.511	0.519	1.627	1.315	1.467	cytoplasm				K16732
A0A1U8KBZ5	LOC107915370	protein trichome birefringence-like 39 OS=Gossypium hirsutum GN=LOC107915370	0.355	Down	4.3293e-05	30.664	7.2928	4.5	1	2	1	0.492	0.433	0.515	2.282	2.112	2.108	0.841	0.75	0.714	chloroplast
A0A1U8KCF7	LOC107914294	U1 small nuclear ribonucleoprotein 70 kDa-like OS=Gossypium hirsutum GN=LOC107914294	2.241	Up	0.00054421	56.065	44.023	17.8	9	15	9	1.285	1.243	1.206	0.436	0.568	0.471	1.143	1.087	1.075	nucleus			GO:0097159 organic cyclic compound binding; GO:1901363 heterocyclic compound binding; GO:0003723 RNA binding; GO:1901265 nucleoside phosphate binding; GO:0005488 binding; GO:0003676 nucleic acid binding; GO:0030619 U1 snRNA binding; GO:0000166 nucleotide binding; GO:0017069 snRNA binding; GO:0036094 small molecule binding;	K11093	SNRP70; U1 small nuclear ribonucleoprotein 70kDa	ghi03040 Spliceosome - Gossypium hirsutum (upland cotton);	IPR022023; IPR034143; IPR000504; IPR012677;	U1 small nuclear ribonucleoprotein of 70kDa N-terminal; snRNP70, RNA recognition motif; RNA recognition motif domain; Nucleotide-binding alpha-beta plait domain;
A0A1U8KCM7	LOC107914129	"thioredoxin M-type, chloroplastic-like OS=Gossypium hirsutum GN=LOC107914129"	0.441	Down	0.000103825	20.074	19.72	13.8	2	3	1	1.052	1.12	1.084	1.418	1.515	1.441	0.606	0.708	0.613	chloroplast	GO:0050794 regulation of cellular process; GO:0065008 regulation of biological quality; GO:0045454 cell redox homeostasis; GO:0044281 small molecule metabolic process; GO:0044763 single-organism cellular process; GO:0019725 cellular homeostasis; GO:0018904 ether metabolic process; GO:0044699 single-organism process; GO:0071704 organic substance metabolic process; GO:0042592 homeostatic process; G…		GO:0015035 protein disulfide oxidoreductase activity; GO:0016667 oxidoreductase activity, acting on a sulfur group of donors; GO:0015036 disulfide oxidoreductase activity; GO:0003824 catalytic activity; GO:0016491 oxidoreductase activity;	K03671			IPR013766; IPR012336;	Thioredoxin domain; Thioredoxin-like fold;
A0A1U8KCZ8	LOC107914221	protein SIEVE ELEMENT OCCLUSION B-like OS=Gossypium hirsutum GN=LOC107914221	0.149	Down	1.77451e-05	88.645	14.425	10.2	6	6	5	0.393	0.347	0.373	3.12	2.597	2.778	0.38	0.456	0.434	mitochondria							IPR027942; IPR027944;	Sieve element occlusion, N-terminal; Sieve element occlusion, C-terminal;
A0A1U8KD39	LOC107915765	trans-resveratrol di-O-methyltransferase-like OS=Gossypium hirsutum GN=LOC107915765	0.352	Down	2.3463e-05	40.533	62.871	25.2	6	7	2	0.599	0.543	0.546	2.138	1.997	1.934	0.711	0.759	0.665	cytoskeleton			GO:0016741 transferase activity, transferring one-carbon groups; GO:0005515 protein binding; GO:0008171 O-methyltransferase activity; GO:0008168 methyltransferase activity; GO:0003824 catalytic activity; GO:0016740 transferase activity; GO:0005488 binding; GO:0046983 protein dimerization activity;				IPR011991; IPR012967; IPR029063; IPR001077;	Winged helix-turn-helix DNA-binding domain; Plant methyltransferase dimerisation; S-adenosyl-L-methionine-dependent methyltransferase; O-methyltransferase, family 2;
A0A1U8KDB5	LOC107915794	glycine-rich RNA-binding protein RZ1C-like isoform X1 OS=Gossypium hirsutum GN=LOC107915794	2.069	Up	1.6941e-05	31.206	30.579	31.5	8	11	8	1.334	1.357	1.269	0.517	0.483	0.517	1.06	1.011	1.068	nucleus			GO:0097159 organic cyclic compound binding; GO:1901363 heterocyclic compound binding; GO:1901265 nucleoside phosphate binding; GO:0046914 transition metal ion binding; GO:0005488 binding; GO:0003676 nucleic acid binding; GO:0043167 ion binding; GO:0046872 metal ion binding; GO:0043169 cation binding; GO:0000166 nucleotide binding; GO:0008270 zinc ion binding; GO:0036094 small molecule binding;	K12885	RBMX; heterogeneous nuclear ribonucleoprotein G	ghi03040 Spliceosome - Gossypium hirsutum (upland cotton);	IPR000504; IPR012677; IPR001878;	RNA recognition motif domain; Nucleotide-binding alpha-beta plait domain; Zinc finger, CCHC-type;
A0A1U8KDF4	LOC107915843	epidermis-specific secreted glycoprotein EP1-like OS=Gossypium hirsutum GN=LOC107915843	0.386	Down	3.6047e-05	51.505	153.09	35.5	14	30	3	0.644	0.68	0.656	1.961	1.753	1.977	0.697	0.753	0.747	extracellular							IPR001480; IPR003609;	Bulb-type lectin domain; PAN/Apple domain;
A0A1U8KDH6	LOC107914575	Glycosyltransferase OS=Gossypium hirsutum GN=LOC107914575	0.421	Down	3.5884e-06	51.37	22.986	13.4	7	7	7	0.529	0.554	0.514	2.066	2.017	1.884	0.847	0.841	0.826	nucleus	GO:0008152 metabolic process;		GO:0016757 transferase activity, transferring glycosyl groups; GO:0016758 transferase activity, transferring hexosyl groups; GO:0003824 catalytic activity; GO:0016740 transferase activity;
A0A1U8KDH7	LOC107915839	epidermis-specific secreted glycoprotein EP1-like OS=Gossypium hirsutum GN=LOC107915839	0.298	Down	2.6975e-07	50.662	323.31	41	16	101	5	0.477	0.472	0.485	2.267	2.266	2.191	0.66	0.691	0.652	chloroplast							IPR001480; IPR003609;	Bulb-type lectin domain; PAN/Apple domain;
A0A1U8KDI2	LOC107915845	Reticulon-like protein OS=Gossypium hirsutum GN=LOC107915845	7.355	Up	1.5024e-06	23.937	1.9629	3.9	1	1	1	1.599	1.497	1.421	0.164	0.142	0.148	1.149	1.044	1.146	plasma membrane				K20723			IPR003388;	Reticulon;
A0A1U8KE87	LOC107916194	major pollen allergen Bet v 1-E-like OS=Gossypium hirsutum GN=LOC107916194	0.17	Down	0.000102035	17.379	27.082	74.8	10	47	1	0.276	0.277	0.274	2.998	2.8	2.828	0.429	0.606	0.432	cytoplasm	GO:0006952 defense response; GO:0050896 response to stimulus; GO:0006950 response to stress; GO:0009607 response to biotic stimulus;						IPR000916; IPR023393;	Bet v I/Major latex protein; START-like domain;
A0A1U8KE96	LOC107914564	Peroxidase OS=Gossypium hirsutum GN=LOC107914564	0.2	Down	4.0097e-07	34.075	38.919	51.1	9	31	2	0.387	0.347	0.456	2.687	2.738	2.494	0.519	0.54	0.527	chloroplast	GO:0008152 metabolic process; GO:0042743 hydrogen peroxide metabolic process; GO:0006950 response to stress; GO:0072593 reactive oxygen species metabolic process; GO:0055114 oxidation-reduction process; GO:0044710 single-organism metabolic process; GO:0006979 response to oxidative stress; GO:0044699 single-organism process; GO:0044248 cellular catabolic process; GO:0050896 response to stimulus; G…		GO:0097159 organic cyclic compound binding; GO:1901363 heterocyclic compound binding; GO:0020037 heme binding; GO:0003824 catalytic activity; GO:0005488 binding; GO:0016209 antioxidant activity; GO:0004601 peroxidase activity; GO:0046906 tetrapyrrole binding; GO:0016491 oxidoreductase activity; GO:0016684 oxidoreductase activity, acting on peroxide as acceptor;	K00430	E1.11.1.7; peroxidase [EC:1.11.1.7]	ghi01110 Biosynthesis of secondary metabolites - Gossypium hirsutum (upland cotton); ghi01100 Metabolic pathways - Gossypium hirsutum (upland cotton); ghi00940 Phenylpropanoid biosynthesis - Gossypium hirsutum (upland cotton);	IPR033905; IPR002016;	Secretory peroxidase; Haem peroxidase, plant/fungal/bacterial;
A0A1U8KED8	LOC107916198	pathogenesis-related protein STH-2-like OS=Gossypium hirsutum GN=LOC107916198	0.399	Down	1.5429e-06	17.256	323.31	83	12	62	3	0.249	0.289	0.278	2.262	2.273	2.313	0.946	0.916	0.872	cytoplasm	GO:0006952 defense response; GO:0050896 response to stimulus; GO:0006950 response to stress; GO:0009607 response to biotic stimulus;						IPR000916; IPR023393;	Bet v I/Major latex protein; START-like domain;
A0A1U8KER3	LOC107916254	Flap endonuclease 1 OS=Gossypium hirsutum GN=LOC107916254	2.033	Up	3.6314e-05	43.091	111.26	21.7	7	10	7	1.216	1.225	1.22	0.554	0.524	0.557	1.112	1.052	1.16	cytoplasm	GO:0033554 cellular response to stress; GO:0051716 cellular response to stimulus; GO:0006725 cellular aromatic compound metabolic process; GO:0006950 response to stress; GO:0006259 DNA metabolic process; GO:1901360 organic cyclic compound metabolic process; GO:0006807 nitrogen compound metabolic process; GO:0044238 primary metabolic process; GO:0050896 response to stimulus; GO:0044237 cellular me…		GO:0097159 organic cyclic compound binding; GO:1901363 heterocyclic compound binding; GO:0003677 DNA binding; GO:0003824 catalytic activity; GO:0005488 binding; GO:0004518 nuclease activity; GO:0016788 hydrolase activity, acting on ester bonds; GO:0003676 nucleic acid binding; GO:0016787 hydrolase activity;	K04799	FEN1; flap endonuclease-1 [EC:3.-.-.-]	ghi03450 Non-homologous end-joining - Gossypium hirsutum (upland cotton); ghi03030 DNA replication - Gossypium hirsutum (upland cotton); ghi03410 Base excision repair - Gossypium hirsutum (upland cotton);	IPR006085; IPR002421; IPR020045; IPR029060; IPR006086;	XPG N-terminal; 5'-3' exonuclease, N-terminal; 5'-3' exonuclease, C-terminal domain; PIN domain-like; XPG-I domain;
A0A1U8KET2	LOC107916269	Alpha-galactosidase OS=Gossypium hirsutum GN=LOC107916269	0.418	Down	3.5008e-06	48.462	88.903	21.2	9	13	1	0.729	0.749	0.85	1.775	1.794	1.743	0.754	0.7	0.765	vacuolar membrane	GO:0008152 metabolic process; GO:0005975 carbohydrate metabolic process; GO:0044238 primary metabolic process; GO:0071704 organic substance metabolic process;		GO:0004553 hydrolase activity, hydrolyzing O-glycosyl compounds; GO:0016787 hydrolase activity; GO:0003824 catalytic activity; GO:0016798 hydrolase activity, acting on glycosyl bonds;	K07407	E3.2.1.22B; alpha-galactosidase [EC:3.2.1.22]	ghi00600 Sphingolipid metabolism - Gossypium hirsutum (upland cotton); ghi00603 Glycosphingolipid biosynthesis - globo and isoglobo series - Gossypium hirsutum (upland cotton); ghi00561 Glycerolipid metabolism - Gossypium hirsutum (upland cotton); ghi01100 Metabolic pathways - Gossypium hirsutum (upland cotton); ghi00052 Galactose metabolism - Gossypium hirsutum (upland cotton);	IPR013785; IPR013780; IPR017853;	Aldolase-type TIM barrel; Glycosyl hydrolase, all-beta; Glycoside hydrolase superfamily;
A0A1U8KF63	LOC107916371	Beta-galactosidase OS=Gossypium hirsutum GN=LOC107916371	0.165	Down	0.0058214	94.002	44.454	12.4	8	9	3	0.262	0.282	0.261	2.794	2.935	2.961	0.381	0.609	0.441	chloroplast	GO:0008152 metabolic process; GO:0005975 carbohydrate metabolic process; GO:0044238 primary metabolic process; GO:0071704 organic substance metabolic process;		GO:0030246 carbohydrate binding; GO:0004553 hydrolase activity, hydrolyzing O-glycosyl compounds; GO:0016787 hydrolase activity; GO:0003824 catalytic activity; GO:0005488 binding; GO:0016798 hydrolase activity, acting on glycosyl bonds;				IPR031330; IPR000922; IPR017853; IPR008979; IPR013781;	Glycoside hydrolase 35, catalytic domain; D-galactoside/L-rhamnose binding SUEL lectin domain; Glycoside hydrolase superfamily; Galactose-binding domain-like; Glycoside hydrolase, catalytic domain;
A0A1U8KFN3	LOC107916528	NADPH--cytochrome P450 reductase OS=Gossypium hirsutum GN=LOC107916528	3.242	Up	0.00039768	76.884	18.957	25.4	17	27	1	0.621	0.646	0.615	0.653	0.477	0.475	1.739	1.656	1.808	chloroplast	GO:0044699 single-organism process; GO:0008152 metabolic process; GO:0055114 oxidation-reduction process; GO:0044710 single-organism metabolic process;		GO:0016651 oxidoreductase activity, acting on NAD(P)H; GO:1901265 nucleoside phosphate binding; GO:0016653 oxidoreductase activity, acting on NAD(P)H, heme protein as acceptor; GO:0043167 ion binding; GO:0000166 nucleotide binding; GO:0048037 cofactor binding; GO:0016491 oxidoreductase activity; GO:0003958 NADPH-hemoprotein reductase activity; GO:1901363 heterocyclic compound binding; GO:0097159 …	K00327			IPR017927; IPR008254; IPR029039; IPR001433; IPR017938; IPR023173; IPR003097; IPR001709;	Ferredoxin reductase-type FAD-binding domain; Flavodoxin/nitric oxide synthase; Flavoprotein-like domain; Oxidoreductase FAD/NAD(P)-binding; Riboflavin synthase-like beta-barrel; NADPH-cytochrome p450 reductase, FAD-binding, alpha-helical domain-3; FAD-binding, type 1; Flavoprotein pyridine nucleotide cytochrome reductase;
A0A1U8KFX5	LOC107916560	uncharacterized protein At4g06744-like OS=Gossypium hirsutum GN=LOC107916560	0.364	Down	1.77275e-05	49.355	29.862	26.1	12	14	12	0.703	0.724	0.75	1.952	1.889	1.889	0.671	0.751	0.665	chloroplast							IPR032675;	Leucine-rich repeat domain, L domain-like;
A0A1U8KG55	LOC107915088	major pollen allergen Bet v 1-E-like OS=Gossypium hirsutum GN=LOC107915088	0.48	Down	0.00014321	17.252	121.74	81.1	11	79	2	0.37	0.407	0.401	1.765	2.047	1.982	0.956	0.945	0.88	cytoplasm	GO:0006952 defense response; GO:0050896 response to stimulus; GO:0006950 response to stress; GO:0009607 response to biotic stimulus;						IPR000916; IPR023393;	Bet v I/Major latex protein; START-like domain;
A0A1U8KG99	LOC107916639	glycine-rich protein 2-like OS=Gossypium hirsutum GN=LOC107916639	2.976	Up	0.00061649	16.806	73.234	62.6	7	25	3	1.464	1.427	1.458	0.28	0.325	0.392	1.047	0.882	1.038	nucleus	GO:0050794 regulation of cellular process; GO:0010468 regulation of gene expression; GO:0006355 regulation of transcription, DNA-templated; GO:0031326 regulation of cellular biosynthetic process; GO:0080090 regulation of primary metabolic process; GO:0060255 regulation of macromolecule metabolic process; GO:0019219 regulation of nucleobase-containing compound metabolic process; GO:0010556 regulat…		GO:0097159 organic cyclic compound binding; GO:1901363 heterocyclic compound binding; GO:0003677 DNA binding; GO:0046914 transition metal ion binding; GO:0005488 binding; GO:0043167 ion binding; GO:0003676 nucleic acid binding; GO:0046872 metal ion binding; GO:0043169 cation binding; GO:0008270 zinc ion binding;				IPR011129; IPR012340; IPR001878; IPR002059;	Cold shock domain; Nucleic acid-binding, OB-fold; Zinc finger, CCHC-type; Cold-shock protein, DNA-binding;
A0A1U8KGL6	LOC107916754	glycine-rich protein 2-like OS=Gossypium hirsutum GN=LOC107916754	2.806	Up	0.000100161	17.085	40.948	68.8	7	21	2	1.368	1.437	1.511	0.328	0.374	0.402	1.064	1.062	0.972	nucleus	GO:0050794 regulation of cellular process; GO:0010468 regulation of gene expression; GO:0006355 regulation of transcription, DNA-templated; GO:0031326 regulation of cellular biosynthetic process; GO:0080090 regulation of primary metabolic process; GO:0060255 regulation of macromolecule metabolic process; GO:0019219 regulation of nucleobase-containing compound metabolic process; GO:0010556 regulat…		GO:0097159 organic cyclic compound binding; GO:1901363 heterocyclic compound binding; GO:0003677 DNA binding; GO:0046914 transition metal ion binding; GO:0005488 binding; GO:0043167 ion binding; GO:0003676 nucleic acid binding; GO:0046872 metal ion binding; GO:0043169 cation binding; GO:0008270 zinc ion binding;				IPR011129; IPR012340; IPR001878; IPR002059;	Cold shock domain; Nucleic acid-binding, OB-fold; Zinc finger, CCHC-type; Cold-shock protein, DNA-binding;
A0A1U8KGN3	LOC107916838	uncharacterized protein LOC107916838 OS=Gossypium hirsutum GN=LOC107916838	2.203	Up	0.00067734	37.42	2.4948	13.6	2	2	1	0.833	0.793	0.843	0.565	0.74	0.671	1.527	1.393	1.434	endoplasmic reticulum
A0A1U8KGS5	LOC107916882	indole-3-acetate O-methyltransferase 1 OS=Gossypium hirsutum GN=LOC107916882	2.322	Up	0.0039986	42.231	25.263	8.3	2	2	2	1.088	1.087	0.714	0.752	0.477	0.533	1.483	1.269	1.34	cytoplasm			GO:0016741 transferase activity, transferring one-carbon groups; GO:0008168 methyltransferase activity; GO:0003824 catalytic activity; GO:0016740 transferase activity;	K18848			IPR029063;	S-adenosyl-L-methionine-dependent methyltransferase;
A0A1U8KH48	LOC107916984	tetrahydrocannabinolic acid synthase-like OS=Gossypium hirsutum GN=LOC107916984	0.197	Down	0.00142449	63.829	81.703	21.5	11	13	10	0.394	0.337	0.363	2.737	2.703	2.734	0.515	0.602	0.491	nucleus	GO:0044699 single-organism process; GO:0008152 metabolic process; GO:0055114 oxidation-reduction process; GO:0044710 single-organism metabolic process;		GO:0097159 organic cyclic compound binding; GO:1901363 heterocyclic compound binding; GO:0016614 oxidoreductase activity, acting on CH-OH group of donors; GO:1901265 nucleoside phosphate binding; GO:0050660 flavin adenine dinucleotide binding; GO:0003824 catalytic activity; GO:0005488 binding; GO:0043167 ion binding; GO:0043168 anion binding; GO:0000166 nucleotide binding; GO:0048037 cofactor bin…				IPR016166; IPR016169; IPR012951; IPR006094; IPR016167;	FAD-binding, type 2; CO dehydrogenase flavoprotein-like, FAD-binding, subdomain 2; Berberine/berberine-like; FAD linked oxidase, N-terminal; FAD-binding, type 2, subdomain 1;
A0A1U8KHC6	LOC107915721	mediator-associated protein 1-like OS=Gossypium hirsutum GN=LOC107915721	2.107	Up	4.6826e-07	39.938	12.131	11.7	4	5	3	0.943	0.912	0.926	0.649	0.629	0.655	1.378	1.339	1.355	nucleus	GO:0050794 regulation of cellular process; GO:0010468 regulation of gene expression; GO:0006355 regulation of transcription, DNA-templated; GO:0031326 regulation of cellular biosynthetic process; GO:0080090 regulation of primary metabolic process; GO:0060255 regulation of macromolecule metabolic process; GO:0019219 regulation of nucleobase-containing compound metabolic process; GO:0010556 regulat…
A0A1U8KHG9	LOC107917012	Glycosyltransferase OS=Gossypium hirsutum GN=LOC107917012	2.078	Up	0.00049711	60.466	60.971	11.3	4	4	2	1.2	1.143	1.129	0.497	0.616	0.587	1.21	1.111	1.212	nucleus,plasma membrane	GO:0008152 metabolic process;		GO:0016757 transferase activity, transferring glycosyl groups; GO:0016758 transferase activity, transferring hexosyl groups; GO:0003824 catalytic activity; GO:0016740 transferase activity;
A0A1U8KIK7	LOC107915836	epidermis-specific secreted glycoprotein EP1-like OS=Gossypium hirsutum GN=LOC107915836	0.285	Down	3.8233e-05	49.043	323.31	50	19	59	7	0.487	0.524	0.479	2.169	2.31	2.256	0.606	0.719	0.596	chloroplast							IPR001480; IPR003609;	Bulb-type lectin domain; PAN/Apple domain;
A0A1U8KJ48	LOC107916297	germin-like protein subfamily T member 2 OS=Gossypium hirsutum GN=LOC107916297	0.463	Down	0.000179143	23.532	3.0275	5	1	1	1	0.803	0.772	0.795	1.767	1.562	1.736	0.748	0.849	0.746	extracellular			GO:0046914 transition metal ion binding; GO:0005488 binding; GO:0043167 ion binding; GO:0046872 metal ion binding; GO:0043169 cation binding; GO:0045735 nutrient reservoir activity; GO:0030145 manganese ion binding;				IPR011051; IPR006045; IPR014710;	RmlC-like cupin domain; Cupin 1; RmlC-like jelly roll fold;
A0A1U8KJB1	LOC107917751	UDP-glycosyltransferase 79B2-like OS=Gossypium hirsutum GN=LOC107917751	5.939	Up	7.7364e-05	52.989	23.452	15.9	7	10	1	1.595	1.646	1.655	0.134	0.19	0.169	0.918	0.998	1.012	chloroplast	GO:0008152 metabolic process;		GO:0016757 transferase activity, transferring glycosyl groups; GO:0016758 transferase activity, transferring hexosyl groups; GO:0003824 catalytic activity; GO:0016740 transferase activity;
A0A1U8KJG9	LOC107917830	probable mediator of RNA polymerase II transcription subunit 36b isoform X2 OS=Gossypium hirsutum GN=LOC107917830	2.355	Up	0.000104213	29.851	131.61	48.7	12	28	1	1.387	1.404	1.343	0.403	0.456	0.468	1.098	0.982	1.045	cytoplasm	GO:0016072 rRNA metabolic process; GO:0006396 RNA processing; GO:0034470 ncRNA processing; GO:0044085 cellular component biogenesis; GO:0022613 ribonucleoprotein complex biogenesis; GO:0006725 cellular aromatic compound metabolic process; GO:0006807 nitrogen compound metabolic process; GO:0042254 ribosome biogenesis; GO:1901360 organic cyclic compound metabolic process; GO:0044238 primary metabol…		GO:0097159 organic cyclic compound binding; GO:1901363 heterocyclic compound binding; GO:0003723 RNA binding; GO:0008168 methyltransferase activity; GO:0003824 catalytic activity; GO:0005488 binding; GO:0003676 nucleic acid binding; GO:0016741 transferase activity, transferring one-carbon groups; GO:0016740 transferase activity;	K14563	NOP1; rRNA 2'-O-methyltransferase fibrillarin [EC:2.1.1.-]	ghi03008 Ribosome biogenesis in eukaryotes - Gossypium hirsutum (upland cotton);	IPR029063;	S-adenosyl-L-methionine-dependent methyltransferase;
A0A1U8KJZ8	LOC107916527	non-specific lipid transfer protein GPI-anchored 1-like OS=Gossypium hirsutum GN=LOC107916527	4.13	Up	0.00035741	19.528	18.375	35.6	6	15	1	0.848	0.797	0.839	0.327	0.345	0.488	1.566	1.557	1.668	vacuolar membrane							IPR016140;	Bifunctional inhibitor/plant lipid transfer protein/seed storage helical domain;
A0A1U8KK78	LOC107916369	cysteine-rich repeat secretory protein 38-like OS=Gossypium hirsutum GN=LOC107916369	0.278	Down	2.374e-06	26.905	26.2	18.6	4	5	4	0.524	0.507	0.494	2.33	2.313	2.109	0.601	0.644	0.633	extracellular							IPR002902;	Gnk2-homologous domain;
A0A1U8KKE7	LOC107916418	subtilisin-like protease SBT1.4 OS=Gossypium hirsutum GN=LOC107916418	0.193	Down	1.63748e-05	81.776	24.965	6.6	4	5	2	0.255	0.251	0.301	2.475	3.032	2.889	0.553	0.542	0.527	chloroplast	GO:0006508 proteolysis; GO:0008152 metabolic process; GO:0043170 macromolecule metabolic process; GO:0019538 protein metabolic process; GO:0044238 primary metabolic process; GO:0071704 organic substance metabolic process;		GO:0004252 serine-type endopeptidase activity; GO:0004175 endopeptidase activity; GO:0008233 peptidase activity; GO:0003824 catalytic activity; GO:0017171 serine hydrolase activity; GO:0008236 serine-type peptidase activity; GO:0070011 peptidase activity, acting on L-amino acid peptides; GO:0016787 hydrolase activity;				IPR003137; IPR034197; IPR009020; IPR000209; IPR010259;	PA domain; Cucumisin-like catalytic domain; Proteinase propeptide inhibitor; Peptidase S8/S53 domain; Peptidase S8 propeptide/proteinase inhibitor I9;
A0A1U8KKW8	LOC107918105	Glutamate decarboxylase OS=Gossypium hirsutum GN=LOC107918105	0.129	Down	0.000122102	56.644	2.0916	30.3	16	36	1	0.176	0.139	0.139	3.284	3.366	2.887	0.368	0.524	0.342	cytoplasm	GO:0009064 glutamine family amino acid metabolic process; GO:0043648 dicarboxylic acid metabolic process; GO:0044281 small molecule metabolic process; GO:0044763 single-organism cellular process; GO:0006807 nitrogen compound metabolic process; GO:0044699 single-organism process; GO:1901605 alpha-amino acid metabolic process; GO:0044238 primary metabolic process; GO:0044237 cellular metabolic proc…		GO:0097159 organic cyclic compound binding; GO:1901363 heterocyclic compound binding; GO:0004351 glutamate decarboxylase activity; GO:0003824 catalytic activity; GO:0005488 binding; GO:0016830 carbon-carbon lyase activity; GO:0043167 ion binding; GO:0016831 carboxy-lyase activity; GO:0016829 lyase activity; GO:0043168 anion binding; GO:0048037 cofactor binding; GO:0030170 pyridoxal phosphate bind…	K01580	E4.1.1.15; glutamate decarboxylase [EC:4.1.1.15]	ghi00410 beta-Alanine metabolism - Gossypium hirsutum (upland cotton); ghi00250 Alanine, aspartate and glutamate metabolism - Gossypium hirsutum (upland cotton); ghi00430 Taurine and hypotaurine metabolism - Gossypium hirsutum (upland cotton); ghi00650 Butanoate metabolism - Gossypium hirsutum (upland cotton); ghi01110 Biosynthesis of secondary metabolites - Gossypium hirsutum (upland cotton); gh…	IPR015424; IPR015421;	Pyridoxal phosphate-dependent transferase; Pyridoxal phosphate-dependent transferase, major region, subdomain 1;
A0A1U8KLE8	LOC107916952	epidermis-specific secreted glycoprotein EP1-like OS=Gossypium hirsutum GN=LOC107916952	0.205	Down	1.4515e-07	51.582	48.214	32.2	12	28	1	0.346	0.302	0.339	2.788	2.632	2.684	0.567	0.555	0.536	extracellular							IPR001480; IPR003609;	Bulb-type lectin domain; PAN/Apple domain;
A0A1U8KM40	LOC107917198	epidermis-specific secreted glycoprotein EP1-like OS=Gossypium hirsutum GN=LOC107917198	0.329	Down	4.4411e-05	35.033	8.4049	44.4	13	36	1	0.529	0.572	0.566	2.212	2.014	2.055	0.619	0.731	0.717	chloroplast							IPR001480; IPR003609;	Bulb-type lectin domain; PAN/Apple domain;
A0A1U8KMQ0	LOC107918654	expansin-like B1 OS=Gossypium hirsutum GN=LOC107918654	0.25	Down	4.699e-06	27.626	5.3365	4.8	1	1	1	0.577	0.583	0.631	2.353	2.234	2.264	0.562	0.62	0.528	chloroplast	GO:0019953 sexual reproduction; GO:0000003 reproduction; GO:0022414 reproductive process; GO:0051704 multi-organism process; GO:0044703 multi-organism reproductive process;	GO:0005576 extracellular region;					IPR009009; IPR007112; IPR007117;	RlpA-like protein, double-psi beta-barrel domain; Expansin/pollen allergen, DPBB domain; Expansin, cellulose-binding-like domain;
A0A1U8KN93	LOC107918833	uncharacterized GPI-anchored protein At5g19250-like OS=Gossypium hirsutum GN=LOC107918833	2.306	Up	0.0030951	21.699	3.575	8.5	2	5	2	0.976	1.056	1.008	0.523	0.581	0.612	1.336	1.31	1.311	chloroplast
A0A1U8KNC6	LOC107918905	expansin-like B1 OS=Gossypium hirsutum GN=LOC107918905	0.182	Down	1.73913e-05	27.512	62.77	21.7	4	7	2	0.329	0.359	0.356	2.725	2.84	2.688	0.539	0.527	0.438	extracellular	GO:0019953 sexual reproduction; GO:0000003 reproduction; GO:0022414 reproductive process; GO:0051704 multi-organism process; GO:0044703 multi-organism reproductive process;	GO:0005576 extracellular region;					IPR009009; IPR007112; IPR007117;	RlpA-like protein, double-psi beta-barrel domain; Expansin/pollen allergen, DPBB domain; Expansin, cellulose-binding-like domain;
A0A1U8KPQ1	LOC107919510	pathogenesis-related protein PR-4A-like OS=Gossypium hirsutum GN=LOC107919510	0.203	Down	0.0029794	15.541	75.483	21.8	2	6	2	0.394	0.45	0.454	2.533	2.529	2.453	0.462	0.601	0.464	chloroplast	GO:0050832 defense response to fungus; GO:0009605 response to external stimulus; GO:0009620 response to fungus; GO:0006950 response to stress; GO:0042742 defense response to bacterium; GO:0098542 defense response to other organism; GO:0006952 defense response; GO:0043207 response to external biotic stimulus; GO:0050896 response to stimulus; GO:0051707 response to other organism; GO:0009617 respon…						IPR009009; IPR001153;	RlpA-like protein, double-psi beta-barrel domain; Barwin domain;
A0A1U8KQ62	LOC107919741	expansin-like B1 OS=Gossypium hirsutum GN=LOC107919741	0.441	Down	0.000157437	27.68	73.218	26.2	5	8	4	0.628	0.628	0.708	1.734	1.904	1.965	0.765	0.813	0.894	chloroplast	GO:0019953 sexual reproduction; GO:0000003 reproduction; GO:0022414 reproductive process; GO:0051704 multi-organism process; GO:0044703 multi-organism reproductive process;	GO:0005576 extracellular region;					IPR009009; IPR007112; IPR007117;	RlpA-like protein, double-psi beta-barrel domain; Expansin/pollen allergen, DPBB domain; Expansin, cellulose-binding-like domain;
A0A1U8KQG5	LOC107918213	MLP-like protein 43 OS=Gossypium hirsutum GN=LOC107918213	0.484	Down	3.9557e-05	17.933	8.5193	14	2	3	2	1.145	1.216	1.166	1.406	1.253	1.322	0.622	0.652	0.652	cytoplasm	GO:0006952 defense response; GO:0050896 response to stimulus; GO:0006950 response to stress; GO:0009607 response to biotic stimulus;						IPR023393; IPR000916;	START-like domain; Bet v I/Major latex protein;
A0A1U8KR63	LOC107919999	patellin-3-like OS=Gossypium hirsutum GN=LOC107919999	0.2	Down	4.8798e-06	65.753	323.31	58.4	33	72	26	0.416	0.379	0.376	2.76	2.644	2.584	0.501	0.592	0.505	cytoplasm	GO:0006810 transport; GO:0051179 localization; GO:0051234 establishment of localization;	GO:0031224 intrinsic component of membrane; GO:0016020 membrane; GO:0016021 integral component of membrane; GO:0044425 membrane part;					IPR001251; IPR009038; IPR011074;	CRAL-TRIO lipid binding domain; GOLD domain; CRAL/TRIO, N-terminal domain;
A0A1U8KRB7	LOC107920028	protein MODIFIER OF SNC1 11-like isoform X3 OS=Gossypium hirsutum GN=LOC107920028	2.022	Up	0.0124242	21.336	11.347	48.5	7	10	1	1.343	1.272	1.283	0.619	0.483	0.473	0.977	0.857	1.35	nucleus
A0A1U8KRN7	LOC107920095	"glucose-6-phosphate/phosphate translocator 1, chloroplastic-like OS=Gossypium hirsutum GN=LOC107920095"	2.134	Up	0.00046143	42.549	7.1742	4.9	2	3	1	1.146	1.193	1.324	0.558	0.577	0.466	1.166	1.074	1.177	chloroplast	GO:0006810 transport; GO:0051179 localization; GO:0051234 establishment of localization;	GO:0031224 intrinsic component of membrane; GO:0016020 membrane; GO:0016021 integral component of membrane; GO:0044425 membrane part;	GO:0005215 transporter activity;	K15283			IPR004853;	Sugar phosphate transporter domain;
A0A1U8KRP5	LOC107918346	uncharacterized protein LOC107918346 OS=Gossypium hirsutum GN=LOC107918346	2.051	Up	2.0819e-05	11.093	4.0643	15.4	2	2	2	1.141	1.188	1.176	0.58	0.58	0.546	1.113	1.179	1.207	nucleus
A0A1U8KSD1	LOC107920272	nuclear transcription factor Y subunit B-9-like OS=Gossypium hirsutum GN=LOC107920272	4.065	Up	2.432e-05	25.296	10.25	21.4	4	6	3	0.901	0.983	0.866	0.344	0.348	0.404	1.499	1.375	1.581	nucleus	GO:0050794 regulation of cellular process; GO:0010468 regulation of gene expression; GO:0006355 regulation of transcription, DNA-templated; GO:0031326 regulation of cellular biosynthetic process; GO:0080090 regulation of primary metabolic process; GO:0060255 regulation of macromolecule metabolic process; GO:0019219 regulation of nucleobase-containing compound metabolic process; GO:0010556 regulat…	GO:0043226 organelle; GO:0043231 intracellular membrane-bounded organelle; GO:0043229 intracellular organelle; GO:0005634 nucleus; GO:0044464 cell part; GO:0005622 intracellular; GO:0044424 intracellular part; GO:0043227 membrane-bounded organelle; GO:0005623 cell;	GO:0097159 organic cyclic compound binding; GO:1901363 heterocyclic compound binding; GO:0003677 DNA binding; GO:0046982 protein heterodimerization activity; GO:0005488 binding; GO:0003676 nucleic acid binding; GO:0046983 protein dimerization activity; GO:0005515 protein binding; GO:0043565 sequence-specific DNA binding;	K08065			IPR003958; IPR009072;	Transcription factor CBF/NF-Y/archaeal histone domain; Histone-fold;
A0A1U8KSQ2	LOC107918985	Glutamine synthetase OS=Gossypium hirsutum GN=LOC107918985	4.838	Up	0.00106323	39.324	64.355	50.3	11	26	4	0.83	0.791	0.743	0.237	0.405	0.409	1.816	1.506	1.763	cytoplasm	GO:0009064 glutamine family amino acid metabolic process; GO:0008652 cellular amino acid biosynthetic process; GO:0006542 glutamine biosynthetic process; GO:0016053 organic acid biosynthetic process; GO:0044711 single-organism biosynthetic process; GO:0044281 small molecule metabolic process; GO:0006541 glutamine metabolic process; GO:0044763 single-organism cellular process; GO:0044699 single-or…		GO:0016879 ligase activity, forming carbon-nitrogen bonds; GO:0016211 ammonia ligase activity; GO:0004356 glutamate-ammonia ligase activity; GO:0016880 acid-ammonia (or amide) ligase activity; GO:0003824 catalytic activity; GO:0016874 ligase activity;	K01915	glnA; glutamine synthetase [EC:6.3.1.2]	ghi00910 Nitrogen metabolism - Gossypium hirsutum (upland cotton); ghi00250 Alanine, aspartate and glutamate metabolism - Gossypium hirsutum (upland cotton); ghi00630 Glyoxylate and dicarboxylate metabolism - Gossypium hirsutum (upland cotton); ghi00220 Arginine biosynthesis - Gossypium hirsutum (upland cotton); ghi01230 Biosynthesis of amino acids - Gossypium hirsutum (upland cotton); ghi01100 M…	IPR008146; IPR008147; IPR014746;	Glutamine synthetase, catalytic domain; Glutamine synthetase, beta-Grasp domain; Glutamine synthetase/guanido kinase, catalytic domain;
A0A1U8KT94	LOC107920474	Carboxypeptidase OS=Gossypium hirsutum GN=LOC107920474	0.37	Down	0.00028165	53.52	43.454	7.9	3	5	2	0.48	0.373	0.341	2.367	2.121	2.146	0.804	0.716	0.932	cytoplasm	GO:0006508 proteolysis; GO:0008152 metabolic process; GO:0043170 macromolecule metabolic process; GO:0019538 protein metabolic process; GO:0044238 primary metabolic process; GO:0071704 organic substance metabolic process;		GO:0004180 carboxypeptidase activity; GO:0008233 peptidase activity; GO:0008238 exopeptidase activity; GO:0003824 catalytic activity; GO:0017171 serine hydrolase activity; GO:0008236 serine-type peptidase activity; GO:0070011 peptidase activity, acting on L-amino acid peptides; GO:0016787 hydrolase activity; GO:0004185 serine-type carboxypeptidase activity; GO:0070008 serine-type exopeptidase act…	K16297			IPR029058;	Alpha/Beta hydrolase fold;
A0A1U8KTE7	LOC107920491	pathogenesis-related protein PR-4A-like OS=Gossypium hirsutum GN=LOC107920491	0.355	Down	3.7534e-06	15.173	93.301	23.2	2	7	2	0.584	0.53	0.585	2.167	2.13	1.959	0.749	0.755	0.719	extracellular	GO:0050832 defense response to fungus; GO:0009605 response to external stimulus; GO:0009620 response to fungus; GO:0006950 response to stress; GO:0042742 defense response to bacterium; GO:0098542 defense response to other organism; GO:0006952 defense response; GO:0043207 response to external biotic stimulus; GO:0050896 response to stimulus; GO:0051707 response to other organism; GO:0009617 respon…						IPR009009; IPR001153;	RlpA-like protein, double-psi beta-barrel domain; Barwin domain;
A0A1U8KTK5	LOC107920535	uncharacterized protein LOC107920535 OS=Gossypium hirsutum GN=LOC107920535	0.481	Down	0.000141974	48.997	6.8699	16.9	7	9	2	0.849	0.989	0.974	1.691	1.5	1.425	0.752	0.729	0.738	cytoplasm			GO:0005515 protein binding; GO:0005488 binding;				IPR011990;	Tetratricopeptide-like helical domain;
A0A1U8KTQ1	LOC107920583	Purple acid phosphatase OS=Gossypium hirsutum GN=LOC107920583	0.371	Down	3.2576e-07	68.576	87.333	23.5	12	15	10	0.761	0.748	0.719	1.907	1.906	1.854	0.709	0.713	0.679	vacuolar membrane			GO:0003993 acid phosphatase activity; GO:0042578 phosphoric ester hydrolase activity; GO:0003824 catalytic activity; GO:0016791 phosphatase activity; GO:0005488 binding; GO:0016788 hydrolase activity, acting on ester bonds; GO:0043167 ion binding; GO:0043169 cation binding; GO:0046872 metal ion binding; GO:0016787 hydrolase activity;	K22390			IPR015914; IPR029052; IPR004843; IPR025733; IPR008963;	Purple acid phosphatase, N-terminal; Metallo-dependent phosphatase-like; Calcineurin-like phosphoesterase domain, ApaH type; Iron/zinc purple acid phosphatase-like C-terminal domain; Purple acid phosphatase-like, N-terminal;
A0A1U8KU37	LOC107920650	probable glutathione S-transferase OS=Gossypium hirsutum GN=LOC107920650	0.361	Down	3.5618e-06	25.454	36.038	48.4	14	24	3	0.352	0.305	0.26	2.454	2.301	2.24	0.836	0.873	0.815	cytoplasm			GO:0005515 protein binding; GO:0005488 binding;	K00799	GST; glutathione S-transferase [EC:2.5.1.18]	ghi00480 Glutathione metabolism - Gossypium hirsutum (upland cotton);	IPR010987; IPR004045; IPR012336;	Glutathione S-transferase, C-terminal-like; Glutathione S-transferase, N-terminal; Thioredoxin-like fold;
A0A1U8KUT0	LOC107919552	Transcription elongation factor SPT4 homolog OS=Gossypium hirsutum GN=LOC107919552	4.381	Up	1.89857e-05	12.065	4.1153	10.3	1	2	1	1.55	1.532	1.597	0.22	0.222	0.245	0.956	0.946	1.108	chloroplast	GO:0050794 regulation of cellular process; GO:0060255 regulation of macromolecule metabolic process; GO:0019219 regulation of nucleobase-containing compound metabolic process; GO:0009891 positive regulation of biosynthetic process; GO:2001141 regulation of RNA biosynthetic process; GO:0009893 positive regulation of metabolic process; GO:0051173 positive regulation of nitrogen compound metabolic p…	GO:0043226 organelle; GO:0043231 intracellular membrane-bounded organelle; GO:0043229 intracellular organelle; GO:0005634 nucleus; GO:0044464 cell part; GO:0005622 intracellular; GO:0044424 intracellular part; GO:0043227 membrane-bounded organelle; GO:0005623 cell;	GO:0043169 cation binding; GO:0046872 metal ion binding; GO:0008270 zinc ion binding; GO:0046914 transition metal ion binding; GO:0005488 binding; GO:0043167 ion binding;	K15171			IPR022800; IPR029040;	Spt4/RpoE2 zinc finger; RNA polymerase subunit RPABC4/transcription elongation factor Spt4;
A0A1U8KVE2	LOC107921057	pathogenesis-related protein PR-1-like OS=Gossypium hirsutum GN=LOC107921057	0.465	Down	2.6283e-07	22.042	89.919	33.7	4	12	4	0.485	0.373	0.359	2.027	1.997	1.979	0.939	0.941	0.909	extracellular		GO:0005576 extracellular region;					IPR034111; IPR014044;	Pathogenesis-related protein 1-like, SCP domain; CAP domain;
A0A1U8KVT3	LOC107920125	rRNA N-glycosidase OS=Gossypium hirsutum GN=LOC107920125	0.492	Down	1.56109e-05	64.723	89.294	22	10	18	10	0.711	0.785	0.776	1.768	1.624	1.674	0.819	0.843	0.833	plasma membrane	GO:0050794 regulation of cellular process; GO:0060255 regulation of macromolecule metabolic process; GO:0010608 posttranscriptional regulation of gene expression; GO:0017148 negative regulation of translation; GO:0048523 negative regulation of cellular process; GO:0031324 negative regulation of cellular metabolic process; GO:0048519 negative regulation of biological process; GO:0009889 regulation…		GO:0030597 RNA glycosylase activity; GO:0016787 hydrolase activity; GO:0016799 hydrolase activity, hydrolyzing N-glycosyl compounds; GO:0030598 rRNA N-glycosylase activity; GO:0003824 catalytic activity; GO:0016798 hydrolase activity, acting on glycosyl bonds;				IPR016138; IPR000772; IPR016139;	Ribosome-inactivating protein, subdomain 1; Ricin B, lectin domain; Ribosome-inactivating protein, subdomain 2;
A0A1U8KW28	LOC107919998	Lipoxygenase OS=Gossypium hirsutum GN=LOC107919998	0.375	Down	6.0505e-05	98.626	98.729	31.6	24	41	6	0.67	0.645	0.694	2.009	2.015	1.801	0.739	0.773	0.671	cytoplasm	GO:0044699 single-organism process; GO:0008152 metabolic process; GO:0055114 oxidation-reduction process; GO:0044710 single-organism metabolic process;		GO:0016702 oxidoreductase activity, acting on single donors with incorporation of molecular oxygen, incorporation of two atoms of oxygen; GO:0016701 oxidoreductase activity, acting on single donors with incorporation of molecular oxygen; GO:0003824 catalytic activity; GO:0005488 binding; GO:0051213 dioxygenase activity; GO:0043167 ion binding; GO:0043169 cation binding; GO:0046872 metal ion bindi…	K15718	LOX1_5; linoleate 9S-lipoxygenase [EC:1.13.11.58]	ghi00591 Linoleic acid metabolism - Gossypium hirsutum (upland cotton);	IPR001024; IPR027433; IPR013819;	PLAT/LH2 domain; Lipoxygenase, domain 3; Lipoxygenase, C-terminal;
A0A1U8KW67	LOC107920222	protein EXORDIUM-like 2 OS=Gossypium hirsutum GN=LOC107920222	0.432	Down	3.6514e-05	32.049	15.44	16.4	6	14	4	0.523	0.594	0.424	2.009	1.789	1.971	0.854	0.84	0.801	extracellular
A0A1U8KWA0	LOC107921338	18 kDa seed maturation protein-like OS=Gossypium hirsutum GN=LOC107921338	3.026	Up	0.00085973	16.897	19.291	31.7	5	6	1	1.972	1.844	2.472	0.154	0.194	0.155	0.414	0.554	0.554	nucleus	GO:0032502 developmental process; GO:0044707 single-multicellular organism process; GO:0044767 single-organism developmental process; GO:0044699 single-organism process; GO:0007275 multicellular organism development; GO:0009790 embryo development; GO:0048856 anatomical structure development; GO:0032501 multicellular organismal process;
A0A1U8KWG9	LOC107920295	non-specific phospholipase C3-like OS=Gossypium hirsutum GN=LOC107920295	0.208	Down	1.97301e-05	56.871	79.056	27.6	12	19	12	0.349	0.399	0.404	2.732	2.58	2.61	0.542	0.613	0.49	nucleus	GO:0008152 metabolic process;		GO:0016787 hydrolase activity; GO:0003824 catalytic activity; GO:0016788 hydrolase activity, acting on ester bonds;	K01114	plc; phospholipase C [EC:3.1.4.3]	ghi00564 Glycerophospholipid metabolism - Gossypium hirsutum (upland cotton); ghi00565 Ether lipid metabolism - Gossypium hirsutum (upland cotton); ghi00562 Inositol phosphate metabolism - Gossypium hirsutum (upland cotton); ghi01110 Biosynthesis of secondary metabolites - Gossypium hirsutum (upland cotton); ghi01100 Metabolic pathways - Gossypium hirsutum (upland cotton);	IPR007312; IPR017850;	Phosphoesterase; Alkaline-phosphatase-like, core domain;
A0A1U8KWX7	LOC107921612	uncharacterized protein LOC107921612 OS=Gossypium hirsutum GN=LOC107921612	2.589	Up	2.2555e-06	172.36	1.9516	1.1	2	2	2	1.311	1.351	1.278	0.42	0.425	0.448	1.159	1.085	1.103	cytoplasm	GO:0015074 DNA integration; GO:0006725 cellular aromatic compound metabolic process; GO:0006259 DNA metabolic process; GO:1901360 organic cyclic compound metabolic process; GO:0006807 nitrogen compound metabolic process; GO:0044238 primary metabolic process; GO:0044237 cellular metabolic process; GO:0071704 organic substance metabolic process; GO:0008152 metabolic process; GO:0090304 nucleic acid…		GO:0097159 organic cyclic compound binding; GO:1901363 heterocyclic compound binding; GO:0046914 transition metal ion binding; GO:0005488 binding; GO:0003676 nucleic acid binding; GO:0043167 ion binding; GO:0046872 metal ion binding; GO:0043169 cation binding; GO:0008270 zinc ion binding;				IPR001584; IPR012337; IPR005162; IPR001878;	Integrase, catalytic core; Ribonuclease H-like domain; Retrotransposon gag domain; Zinc finger, CCHC-type;
A0A1U8KXI6	LOC107921815	transport and Golgi organization 2 homolog OS=Gossypium hirsutum GN=LOC107921815	0.47	Down	3.806e-06	31.479	2.8892	3.2	1	2	1	0.476	0.44	0.449	1.945	1.932	2.03	0.951	0.934	0.889	cytoplasm
A0A1U8KXV5	LOC107921975	alpha-L-arabinofuranosidase 1-like OS=Gossypium hirsutum GN=LOC107921975	0.373	Down	1.94438e-05	74.483	13.395	23.4	15	42	3	0.692	0.618	0.586	1.916	2.016	1.944	0.678	0.775	0.736	chloroplast	GO:0044723 single-organism carbohydrate metabolic process; GO:0008152 metabolic process; GO:0019566 arabinose metabolic process; GO:0044710 single-organism metabolic process; GO:0044281 small molecule metabolic process; GO:0005996 monosaccharide metabolic process; GO:0044699 single-organism process; GO:0046373 L-arabinose metabolic process; GO:0005975 carbohydrate metabolic process; GO:0044238 pr…		GO:0046556 alpha-L-arabinofuranosidase activity; GO:0004553 hydrolase activity, hydrolyzing O-glycosyl compounds; GO:0016787 hydrolase activity; GO:0003824 catalytic activity; GO:0016798 hydrolase activity, acting on glycosyl bonds;	K01209	abfA; alpha-N-arabinofuranosidase [EC:3.2.1.55]	ghi00520 Amino sugar and nucleotide sugar metabolism - Gossypium hirsutum (upland cotton);	IPR010720; IPR017853; IPR008979;	Alpha-L-arabinofuranosidase, C-terminal; Glycoside hydrolase superfamily; Galactose-binding domain-like;
A0A1U8KY12	LOC107920632	Xyloglucan endotransglucosylase/hydrolase OS=Gossypium hirsutum GN=LOC107920632	0.492	Down	0.0199635	33.474	5.7752	11.9	3	5	2	0.682	0.682	0.724	1.175	1.866	2.106	0.897	0.845	0.792	extracellular	GO:0044085 cellular component biogenesis; GO:0006073 cellular glucan metabolic process; GO:0044036 cell wall macromolecule metabolic process; GO:0044042 glucan metabolic process; GO:0005975 carbohydrate metabolic process; GO:0044238 primary metabolic process; GO:0044237 cellular metabolic process; GO:0010410 hemicellulose metabolic process; GO:0044264 cellular polysaccharide metabolic process; GO…	GO:0048046 apoplast; GO:0030312 external encapsulating structure; GO:0044464 cell part; GO:0071944 cell periphery; GO:0005618 cell wall; GO:0005623 cell; GO:0005576 extracellular region;	GO:0016762 xyloglucan:xyloglucosyl transferase activity; GO:0016758 transferase activity, transferring hexosyl groups; GO:0003824 catalytic activity; GO:0016798 hydrolase activity, acting on glycosyl bonds; GO:0004553 hydrolase activity, hydrolyzing O-glycosyl compounds; GO:0016757 transferase activity, transferring glycosyl groups; GO:0016787 hydrolase activity; GO:0016740 transferase activity;	K08235			IPR010713; IPR013320; IPR000757;	Xyloglucan endo-transglycosylase, C-terminal; Concanavalin A-like lectin/glucanase domain; Glycoside hydrolase family 16;
A0A1U8KY88	LOC107920701	ADP-ribosylation factor-like protein 8A OS=Gossypium hirsutum GN=LOC107920701	0.482	Down	4.2501e-05	20.692	67.289	46.7	7	11	2	0.647	0.668	0.62	1.889	1.711	1.764	0.87	0.893	0.821	nucleus	GO:0050794 regulation of cellular process; GO:0044700 single organism signaling; GO:0051716 cellular response to stimulus; GO:0007165 signal transduction; GO:0050789 regulation of biological process; GO:0007154 cell communication; GO:0035556 intracellular signal transduction; GO:0044699 single-organism process; GO:0007264 small GTPase mediated signal transduction; GO:0023052 signaling; GO:0050896…	GO:0005623 cell; GO:0005622 intracellular; GO:0044464 cell part;	GO:1901265 nucleoside phosphate binding; GO:0001882 nucleoside binding; GO:0043167 ion binding; GO:0000166 nucleotide binding; GO:0097159 organic cyclic compound binding; GO:1901363 heterocyclic compound binding; GO:0032549 ribonucleoside binding; GO:0097367 carbohydrate derivative binding; GO:0032553 ribonucleotide binding; GO:0005488 binding; GO:0032550 purine ribonucleoside binding; GO:0043168…	K07955			IPR005225; IPR027417;	Small GTP-binding protein domain; P-loop containing nucleoside triphosphate hydrolase;
A0A1U8KYD2	LOC107922083	"glucan endo-1,3-beta-glucosidase 12-like OS=Gossypium hirsutum GN=LOC107922083"	0.25	Down	2.3823e-06	49.786	92.385	14.3	5	10	5	0.367	0.373	0.351	2.564	2.418	2.579	0.609	0.675	0.603	extracellular	GO:0008152 metabolic process; GO:0005975 carbohydrate metabolic process; GO:0044238 primary metabolic process; GO:0071704 organic substance metabolic process;		GO:0004553 hydrolase activity, hydrolyzing O-glycosyl compounds; GO:0016787 hydrolase activity; GO:0003824 catalytic activity; GO:0016798 hydrolase activity, acting on glycosyl bonds;				IPR012946; IPR017853; IPR013781;	X8 domain; Glycoside hydrolase superfamily; Glycoside hydrolase, catalytic domain;
A0A1U8KYP6	LOC107922178	alpha-L-arabinofuranosidase 1-like OS=Gossypium hirsutum GN=LOC107922178	0.155	Down	8.0074e-07	74.66	178.06	27.7	17	44	5	0.422	0.342	0.319	2.739	2.936	2.934	0.415	0.466	0.456	chloroplast	GO:0044723 single-organism carbohydrate metabolic process; GO:0008152 metabolic process; GO:0019566 arabinose metabolic process; GO:0044710 single-organism metabolic process; GO:0044281 small molecule metabolic process; GO:0005996 monosaccharide metabolic process; GO:0044699 single-organism process; GO:0046373 L-arabinose metabolic process; GO:0005975 carbohydrate metabolic process; GO:0044238 pr…		GO:0046556 alpha-L-arabinofuranosidase activity; GO:0004553 hydrolase activity, hydrolyzing O-glycosyl compounds; GO:0016787 hydrolase activity; GO:0003824 catalytic activity; GO:0016798 hydrolase activity, acting on glycosyl bonds;	K01209	abfA; alpha-N-arabinofuranosidase [EC:3.2.1.55]	ghi00520 Amino sugar and nucleotide sugar metabolism - Gossypium hirsutum (upland cotton);	IPR010720; IPR017853; IPR008979;	Alpha-L-arabinofuranosidase, C-terminal; Glycoside hydrolase superfamily; Galactose-binding domain-like;
A0A1U8KZ69	LOC107922261	small nuclear ribonucleoprotein SmD3b-like OS=Gossypium hirsutum GN=LOC107922261	2.132	Up	4.7821e-06	14.396	69.986	42.4	4	9	2	1.414	1.233	1.254	0.499	0.528	0.489	1.063	1.061	1.108	cytoplasm	GO:0044085 cellular component biogenesis; GO:0016043 cellular component organization; GO:0022613 ribonucleoprotein complex biogenesis; GO:0022618 ribonucleoprotein complex assembly; GO:0006725 cellular aromatic compound metabolic process; GO:0044237 cellular metabolic process; GO:0071704 organic substance metabolic process; GO:0000398 mRNA splicing, via spliceosome; GO:0008152 metabolic process; …	GO:0043229 intracellular organelle; GO:0044446 intracellular organelle part; GO:0032991 macromolecular complex; GO:0044424 intracellular part; GO:0005681 spliceosomal complex; GO:0005623 cell; GO:0044422 organelle part; GO:0043226 organelle; GO:0043231 intracellular membrane-bounded organelle; GO:0005634 nucleus; GO:0044464 cell part; GO:0005622 intracellular; GO:1990904 ribonucleoprotein complex…		K11088	SNRPD3; small nuclear ribonucleoprotein D3	ghi03040 Spliceosome - Gossypium hirsutum (upland cotton);	IPR001163; IPR010920;	LSM domain, eukaryotic/archaea-type; LSM domain;
A0A1U8KZJ7	LOC107920890	40S ribosomal protein S13-like OS=Gossypium hirsutum GN=LOC107920890	2.968	Up	3.8953e-05	17.182	7.1523	51.7	7	12	1	1.499	1.487	1.506	0.305	0.334	0.367	1.013	0.971	1.002	nucleus	GO:0006518 peptide metabolic process; GO:0043043 peptide biosynthetic process; GO:0044267 cellular protein metabolic process; GO:0006807 nitrogen compound metabolic process; GO:0009058 biosynthetic process; GO:0043603 cellular amide metabolic process; GO:0044238 primary metabolic process; GO:1901566 organonitrogen compound biosynthetic process; GO:1901576 organic substance biosynthetic process; G…	GO:0005840 ribosome; GO:0043226 organelle; GO:0043229 intracellular organelle; GO:0043232 intracellular non-membrane-bounded organelle; GO:0044464 cell part; GO:0005622 intracellular; GO:0005737 cytoplasm; GO:0032991 macromolecular complex; GO:0044424 intracellular part; GO:1990904 ribonucleoprotein complex; GO:0005623 cell; GO:0030529 intracellular ribonucleoprotein complex; GO:0044444 cytoplasm…	GO:0003735 structural constituent of ribosome; GO:0005198 structural molecule activity;	K02953	RP-S13e; small subunit ribosomal protein S13e	ghi03010 Ribosome - Gossypium hirsutum (upland cotton);	IPR012606; IPR009068;	Ribosomal protein S13/S15, N-terminal; S15/NS1, RNA-binding;
A0A1U8KZR5	LOC107922408	60S ribosomal protein L6 OS=Gossypium hirsutum GN=LOC107922408	2.489	Up	0.00055795	26.141	52.025	35.6	12	24	4	1.523	1.67	1.566	0.408	0.382	0.305	0.899	0.874	0.952	nucleus	GO:0006518 peptide metabolic process; GO:0043043 peptide biosynthetic process; GO:0044267 cellular protein metabolic process; GO:0006807 nitrogen compound metabolic process; GO:0009058 biosynthetic process; GO:0043603 cellular amide metabolic process; GO:0044238 primary metabolic process; GO:1901566 organonitrogen compound biosynthetic process; GO:1901576 organic substance biosynthetic process; G…	GO:0005840 ribosome; GO:0043226 organelle; GO:0043229 intracellular organelle; GO:0043232 intracellular non-membrane-bounded organelle; GO:0044464 cell part; GO:0005622 intracellular; GO:0005737 cytoplasm; GO:0032991 macromolecular complex; GO:0044424 intracellular part; GO:1990904 ribonucleoprotein complex; GO:0005623 cell; GO:0030529 intracellular ribonucleoprotein complex; GO:0044444 cytoplasm…	GO:0003735 structural constituent of ribosome; GO:0005198 structural molecule activity;	K02934	RP-L6e; large subunit ribosomal protein L6e	ghi03010 Ribosome - Gossypium hirsutum (upland cotton);	IPR008991; IPR005568; IPR014722;	Translation protein SH3-like domain; Ribosomal protein L6, N-terminal; Ribosomal protein L2 domain 2;
A0A1U8KZV0	LOC107921248	mavicyanin-like isoform X3 OS=Gossypium hirsutum GN=LOC107921248	0.302	Down	1.99156e-05	18.141	5.8144	15.2	2	2	2	0.482	0.549	0.564	2.347	2.227	2.116	0.637	0.73	0.655	cytoplasm			GO:0009055 electron carrier activity;				IPR003245; IPR008972;	Phytocyanin domain; Cupredoxin;
A0A1U8L005	LOC107922437	long chain acyl-CoA synthetase 2-like isoform X2 OS=Gossypium hirsutum GN=LOC107922437	2.154	Up	1.54896e-05	74.041	21.319	12.9	8	9	7	1.169	1.191	1.14	0.558	0.564	0.524	1.152	1.175	1.219	nucleus	GO:0008152 metabolic process;		GO:0003824 catalytic activity;	K01897	ACSL; long-chain acyl-CoA synthetase [EC:6.2.1.3]	ghi01212 Fatty acid metabolism - Gossypium hirsutum (upland cotton); ghi04146 Peroxisome - Gossypium hirsutum (upland cotton); ghi01100 Metabolic pathways - Gossypium hirsutum (upland cotton); ghi00071 Fatty acid degradation - Gossypium hirsutum (upland cotton); ghi00061 Fatty acid biosynthesis - Gossypium hirsutum (upland cotton);	IPR025110; IPR000873;	AMP-binding enzyme C-terminal domain; AMP-dependent synthetase/ligase;
A0A1U8L0F7	LOC107921166	uncharacterized protein LOC107921166 OS=Gossypium hirsutum GN=LOC107921166	2.377	Up	0.000141684	37.412	39.522	18.3	3	4	2	0.745	0.739	0.794	0.688	0.661	0.581	1.632	1.461	1.495	endoplasmic reticulum
A0A1U8L0R3	LOC107922644	NADPH--cytochrome P450 reductase OS=Gossypium hirsutum GN=LOC107922644	2.457	Up	0.00988	82.907	135.7	32.8	20	29	5	0.973	0.755	0.735	0.607	0.621	0.596	1.622	1.617	1.242	chloroplast	GO:0044699 single-organism process; GO:0008152 metabolic process; GO:0055114 oxidation-reduction process; GO:0044710 single-organism metabolic process;		GO:0016651 oxidoreductase activity, acting on NAD(P)H; GO:1901265 nucleoside phosphate binding; GO:0016653 oxidoreductase activity, acting on NAD(P)H, heme protein as acceptor; GO:0043167 ion binding; GO:0000166 nucleotide binding; GO:0048037 cofactor binding; GO:0016491 oxidoreductase activity; GO:0003958 NADPH-hemoprotein reductase activity; GO:1901363 heterocyclic compound binding; GO:0097159 …	K00327			IPR017927; IPR008254; IPR029039; IPR001433; IPR017938; IPR023173; IPR003097; IPR001709;	Ferredoxin reductase-type FAD-binding domain; Flavodoxin/nitric oxide synthase; Flavoprotein-like domain; Oxidoreductase FAD/NAD(P)-binding; Riboflavin synthase-like beta-barrel; NADPH-cytochrome p450 reductase, FAD-binding, alpha-helical domain-3; FAD-binding, type 1; Flavoprotein pyridine nucleotide cytochrome reductase;
A0A1U8L0Y2	LOC107922695	uncharacterized protein LOC107922695 isoform X2 OS=Gossypium hirsutum GN=LOC107922695	2.401	Up	3.1606e-06	31.812	3.7682	11.5	3	3	3	1.211	1.1	1.16	0.508	0.517	0.498	1.161	1.227	1.269	chloroplast			GO:0097159 organic cyclic compound binding; GO:1901363 heterocyclic compound binding; GO:0004523 RNA-DNA hybrid ribonuclease activity; GO:0016893 endonuclease activity, active with either ribo- or deoxyribonucleic acids and producing 5'-phosphomonoesters; GO:0003824 catalytic activity; GO:0005488 binding; GO:0003676 nucleic acid binding; GO:0016788 hydrolase activity, acting on ester bonds; GO:00…				IPR012337; IPR002156;	Ribonuclease H-like domain; Ribonuclease H domain;
A0A1U8L174	LOC107922725	Anamorsin homolog OS=Gossypium hirsutum GN=LOC107922725	2.138	Up	0.0053424	29.994	4.1797	62	11	17	2	2.108	2.171	2.141	0.158	0.224	0.232	0.393	0.425	0.495	cytoplasm	GO:0006790 sulfur compound metabolic process; GO:0044085 cellular component biogenesis; GO:0051188 cofactor biosynthetic process; GO:0016043 cellular component organization; GO:0008152 metabolic process; GO:0031163 metallo-sulfur cluster assembly; GO:0022607 cellular component assembly; GO:0016226 iron-sulfur cluster assembly; GO:0009058 biosynthetic process; GO:0009987 cellular process; GO:00442…	GO:0044424 intracellular part; GO:0005623 cell; GO:0044464 cell part; GO:0005622 intracellular; GO:0005737 cytoplasm;	GO:0051536 iron-sulfur cluster binding; GO:0005488 binding; GO:0051540 metal cluster binding;	K22746			IPR029063;	S-adenosyl-L-methionine-dependent methyltransferase;
A0A1U8L1S4	LOC107922873	"ascorbate transporter, chloroplastic-like OS=Gossypium hirsutum GN=LOC107922873"	2.577	Up	0.000102726	62.065	60.106	6.2	3	5	1	0.808	0.848	0.913	0.528	0.549	0.641	1.507	1.423	1.497	plasma membrane	GO:0006810 transport; GO:0055085 transmembrane transport; GO:0051179 localization; GO:0051234 establishment of localization;	GO:0031224 intrinsic component of membrane; GO:0016020 membrane; GO:0016021 integral component of membrane; GO:0044425 membrane part;		K08193			IPR020846;	Major facilitator superfamily domain;
A0A1U8L1W3	LOC107922966	Thymidine kinase OS=Gossypium hirsutum GN=LOC107922966	0.377	Down	0.0108403	26.494	2.37	7.1	1	1	1	0.92	0.971	0.676	2.289	1.485	1.528	0.539	0.555	0.906	chloroplast			GO:0005524 ATP binding; GO:0019206 nucleoside kinase activity; GO:1901265 nucleoside phosphate binding; GO:0019205 nucleobase-containing compound kinase activity; GO:0001882 nucleoside binding; GO:0043167 ion binding; GO:0000166 nucleotide binding; GO:0004797 thymidine kinase activity; GO:0019136 deoxynucleoside kinase activity; GO:0097159 organic cyclic compound binding; GO:1901363 heterocyclic …	K00857	tdk; thymidine kinase [EC:2.7.1.21]	ghi00240 Pyrimidine metabolism - Gossypium hirsutum (upland cotton); ghi01100 Metabolic pathways - Gossypium hirsutum (upland cotton);	IPR027417;	P-loop containing nucleoside triphosphate hydrolase;
A0A1U8L1X5	LOC107922988	Pectin acetylesterase OS=Gossypium hirsutum GN=LOC107922988	0.309	Down	4.2149e-05	45.464	27.53	14.9	5	7	1	0.482	0.493	0.455	2.35	2.244	2.214	0.635	0.778	0.689	chloroplast			GO:0016787 hydrolase activity; GO:0003824 catalytic activity;	K19882
A0A1U8L2A7	LOC107922138	non-specific lipid transfer protein GPI-anchored 1-like OS=Gossypium hirsutum GN=LOC107922138	7.243	Up	0.005335	19.486	113.91	35.6	6	14	1	0.782	0.739	0.875	0.178	0.208	0.292	1.627	1.605	1.679	vacuolar membrane							IPR016140;	Bifunctional inhibitor/plant lipid transfer protein/seed storage helical domain;
A0A1U8L2Y6	LOC107922081	cysteine proteinase RD21a-like OS=Gossypium hirsutum GN=LOC107922081	0.362	Down	2.5981e-07	50.56	218.41	32.6	11	23	11	0.435	0.459	0.422	2.204	2.214	2.16	0.772	0.815	0.796	extracellular	GO:0006508 proteolysis; GO:0008152 metabolic process; GO:0043170 macromolecule metabolic process; GO:0019538 protein metabolic process; GO:0044238 primary metabolic process; GO:0071704 organic substance metabolic process;		GO:0070011 peptidase activity, acting on L-amino acid peptides; GO:0008234 cysteine-type peptidase activity; GO:0016787 hydrolase activity; GO:0008233 peptidase activity; GO:0003824 catalytic activity;				IPR013201; IPR000118; IPR000668;	Cathepsin propeptide inhibitor domain (I29); Granulin; Peptidase C1A, papain C-terminal;
A0A1U8L4J0	LOC107922459	Glyceraldehyde-3-phosphate dehydrogenase OS=Gossypium hirsutum GN=LOC107922459	0.309	Down	2.1905e-05	48.417	5.4542	12.3	5	12	3	0.596	0.551	0.646	2.15	2.181	2.102	0.615	0.731	0.645	chloroplast	GO:0006006 glucose metabolic process; GO:0044723 single-organism carbohydrate metabolic process; GO:0008152 metabolic process; GO:0055114 oxidation-reduction process; GO:0044710 single-organism metabolic process; GO:0044281 small molecule metabolic process; GO:0005996 monosaccharide metabolic process; GO:0044699 single-organism process; GO:0044238 primary metabolic process; GO:0005975 carbohydrat…		GO:0097159 organic cyclic compound binding; GO:1901363 heterocyclic compound binding; GO:0016620 oxidoreductase activity, acting on the aldehyde or oxo group of donors, NAD or NADP as acceptor; GO:1901265 nucleoside phosphate binding; GO:0051287 NAD binding; GO:0003824 catalytic activity; GO:0005488 binding; GO:0016903 oxidoreductase activity, acting on the aldehyde or oxo group of donors; GO:005…	K05298	GAPA; glyceraldehyde-3-phosphate dehydrogenase (NADP+) (phosphorylating) [EC:1.2.1.13]	ghi00710 Carbon fixation in photosynthetic organisms - Gossypium hirsutum (upland cotton); ghi01200 Carbon metabolism - Gossypium hirsutum (upland cotton); ghi01100 Metabolic pathways - Gossypium hirsutum (upland cotton);	IPR020829; IPR016040; IPR003823; IPR020828;	Glyceraldehyde 3-phosphate dehydrogenase, catalytic domain; NAD(P)-binding domain; Domain of unknown function CP12; Glyceraldehyde 3-phosphate dehydrogenase, NAD(P) binding domain;
A0A1U8L4J7	LOC107922671	uncharacterized protein LOC107922671 OS=Gossypium hirsutum GN=LOC107922671	0.497	Down	7.692e-05	16.236	21.02	29.6	3	3	3	1.092	1.044	1.033	1.343	1.371	1.517	0.68	0.723	0.699	nucleus
A0A1U8L4L1	LOC107922475	alcohol dehydrogenase-like 7 OS=Gossypium hirsutum GN=LOC107922475	0.456	Down	3.3243e-06	41.991	6.6885	11.3	5	6	5	1.198	0.961	1.161	1.392	1.428	1.432	0.619	0.65	0.672	cytoplasm	GO:0044699 single-organism process; GO:0008152 metabolic process; GO:0055114 oxidation-reduction process; GO:0044710 single-organism metabolic process;		GO:0046914 transition metal ion binding; GO:0003824 catalytic activity; GO:0005488 binding; GO:0043167 ion binding; GO:0046872 metal ion binding; GO:0043169 cation binding; GO:0008270 zinc ion binding; GO:0016491 oxidoreductase activity;	K00121	frmA; S-(hydroxymethyl)glutathione dehydrogenase / alcohol dehydrogenase [EC:1.1.1.284 1.1.1.1]	ghi00010 Glycolysis / Gluconeogenesis - Gossypium hirsutum (upland cotton); ghi00350 Tyrosine metabolism - Gossypium hirsutum (upland cotton); ghi01200 Carbon metabolism - Gossypium hirsutum (upland cotton); ghi01110 Biosynthesis of secondary metabolites - Gossypium hirsutum (upland cotton); ghi01100 Metabolic pathways - Gossypium hirsutum (upland cotton); ghi00071 Fatty acid degradation - Gossyp…	IPR011032; IPR016040; IPR013154; IPR013149;	GroES-like; NAD(P)-binding domain; Alcohol dehydrogenase, N-terminal; Alcohol dehydrogenase, C-terminal;
A0A1U8L4N8	LOC107922712	"succinate dehydrogenase assembly factor 4, mitochondrial-like OS=Gossypium hirsutum GN=LOC107922712"	2.161	Up	0.0076973	12.833	88.009	25.9	2	2	2	1.262	1.087	1.146	0.708	0.446	0.497	1.306	1.239	1.022	mitochondria
A0A1U8L513	LOC107922796	cytochrome P450 86A8-like OS=Gossypium hirsutum GN=LOC107922796	2.024	Up	0.0022191	59.896	17.714	9.5	5	6	5	0.867	0.811	0.868	0.68	0.777	0.552	1.291	1.385	1.391	chloroplast	GO:0044699 single-organism process; GO:0008152 metabolic process; GO:0055114 oxidation-reduction process; GO:0044710 single-organism metabolic process;		GO:0097159 organic cyclic compound binding; GO:1901363 heterocyclic compound binding; GO:0020037 heme binding; GO:0005506 iron ion binding; GO:0046914 transition metal ion binding; GO:0003824 catalytic activity; GO:0005488 binding; GO:0043167 ion binding; GO:0043169 cation binding; GO:0046872 metal ion binding; GO:0016705 oxidoreductase activity, acting on paired donors, with incorporation or red…	K15398	CYP86A4S; fatty acid omega-hydroxylase [EC:1.14.-.-]	ghi00073 Cutin, suberine and wax biosynthesis - Gossypium hirsutum (upland cotton); ghi01100 Metabolic pathways - Gossypium hirsutum (upland cotton);
A0A1U8L5H0	LOC107924096	glycine-rich cell wall structural protein-like OS=Gossypium hirsutum GN=LOC107924096	4.751	Up	5.6162e-05	15.804	33.369	26.6	2	10	2	0.753	0.69	0.668	0.345	0.307	0.408	1.749	1.622	1.665	extracellular
A0A1U8L5L2	LOC107924113	putative G3BP-like protein OS=Gossypium hirsutum GN=LOC107924113	2.588	Up	0.0006813	50.063	16.64	14.7	7	7	4	1.334	1.093	1.319	0.542	0.413	0.398	1.178	1.109	1.214	cytoplasm	GO:0006810 transport; GO:0051179 localization; GO:0051234 establishment of localization;	GO:0005623 cell; GO:0005622 intracellular; GO:0044464 cell part;	GO:0097159 organic cyclic compound binding; GO:1901363 heterocyclic compound binding; GO:1901265 nucleoside phosphate binding; GO:0005488 binding; GO:0003676 nucleic acid binding; GO:0000166 nucleotide binding; GO:0036094 small molecule binding;				IPR002075; IPR018222; IPR000504; IPR012677; IPR032710;	Nuclear transport factor 2; Nuclear transport factor 2, eukaryote; RNA recognition motif domain; Nucleotide-binding alpha-beta plait domain; NTF2-like domain;
A0A1U8L5M0	LOC107924126	dnaJ protein ERDJ3B-like OS=Gossypium hirsutum GN=LOC107924126	0.459	Down	0.00023739	38.693	120.29	27.6	10	23	1	0.667	0.729	0.768	1.59	1.748	1.909	0.755	0.844	0.811	cytoplasm	GO:0006457 protein folding; GO:0009987 cellular process;		GO:0005515 protein binding; GO:0051082 unfolded protein binding; GO:0005488 binding;	K09517	DNAJB11; DnaJ homolog subfamily B member 11	ghi04141 Protein processing in endoplasmic reticulum - Gossypium hirsutum (upland cotton);	IPR008971; IPR002939; IPR001623;	HSP40/DnaJ peptide-binding; Chaperone DnaJ, C-terminal; DnaJ domain;
A0A1U8L5M6	LOC107924125	dnaJ protein ERDJ3B-like OS=Gossypium hirsutum GN=LOC107924125	0.254	Down	0.00089549	38.771	13.166	28.8	9	19	2	0.523	0.373	0.538	2.318	2.449	2.603	0.638	0.776	0.459	vacuolar membrane	GO:0006457 protein folding; GO:0009987 cellular process;		GO:0005515 protein binding; GO:0051082 unfolded protein binding; GO:0005488 binding;	K09517	DNAJB11; DnaJ homolog subfamily B member 11	ghi04141 Protein processing in endoplasmic reticulum - Gossypium hirsutum (upland cotton);	IPR008971; IPR002939; IPR001623;	HSP40/DnaJ peptide-binding; Chaperone DnaJ, C-terminal; DnaJ domain;
A0A1U8L5N5	LOC107922783	Glucose-6-phosphate 1-dehydrogenase OS=Gossypium hirsutum GN=LOC107922783	0.099	Down	0.0065842	66.605	18.775	11.6	7	10	2	0.466	0.466	0.465	2.976	2.765	2.93	0.206	0.394	0.256	chloroplast	GO:0006006 glucose metabolic process; GO:0044723 single-organism carbohydrate metabolic process; GO:0008152 metabolic process; GO:0055114 oxidation-reduction process; GO:0044710 single-organism metabolic process; GO:0044281 small molecule metabolic process; GO:0005996 monosaccharide metabolic process; GO:0044699 single-organism process; GO:0044238 primary metabolic process; GO:0005975 carbohydrat…		GO:0016614 oxidoreductase activity, acting on CH-OH group of donors; GO:0097159 organic cyclic compound binding; GO:1901363 heterocyclic compound binding; GO:0016616 oxidoreductase activity, acting on the CH-OH group of donors, NAD or NADP as acceptor; GO:1901265 nucleoside phosphate binding; GO:0003824 catalytic activity; GO:0005488 binding; GO:0004345 glucose-6-phosphate dehydrogenase activity;…	K00036	G6PD; glucose-6-phosphate 1-dehydrogenase [EC:1.1.1.49 1.1.1.363]	ghi00480 Glutathione metabolism - Gossypium hirsutum (upland cotton); ghi01200 Carbon metabolism - Gossypium hirsutum (upland cotton); ghi01110 Biosynthesis of secondary metabolites - Gossypium hirsutum (upland cotton); ghi01100 Metabolic pathways - Gossypium hirsutum (upland cotton); ghi00030 Pentose phosphate pathway - Gossypium hirsutum (upland cotton);	IPR022675; IPR016040; IPR022674;	Glucose-6-phosphate dehydrogenase, C-terminal; NAD(P)-binding domain; Glucose-6-phosphate dehydrogenase, NAD-binding;
A0A1U8L5Q7	LOC107922797	60S ribosomal protein L6 OS=Gossypium hirsutum GN=LOC107922797	2.199	Up	1.5429e-05	26.318	2.7803	23.2	8	18	2	1.325	1.414	1.422	0.478	0.446	0.466	0.979	1.05	1.028	nucleus	GO:0006518 peptide metabolic process; GO:0043043 peptide biosynthetic process; GO:0044267 cellular protein metabolic process; GO:0006807 nitrogen compound metabolic process; GO:0009058 biosynthetic process; GO:0043603 cellular amide metabolic process; GO:0044238 primary metabolic process; GO:1901566 organonitrogen compound biosynthetic process; GO:1901576 organic substance biosynthetic process; G…	GO:0005840 ribosome; GO:0043226 organelle; GO:0043229 intracellular organelle; GO:0043232 intracellular non-membrane-bounded organelle; GO:0044464 cell part; GO:0005622 intracellular; GO:0005737 cytoplasm; GO:0032991 macromolecular complex; GO:0044424 intracellular part; GO:1990904 ribonucleoprotein complex; GO:0005623 cell; GO:0030529 intracellular ribonucleoprotein complex; GO:0044444 cytoplasm…	GO:0003735 structural constituent of ribosome; GO:0005198 structural molecule activity;	K02934	RP-L6e; large subunit ribosomal protein L6e	ghi03010 Ribosome - Gossypium hirsutum (upland cotton);	IPR008991; IPR005568; IPR014722;	Translation protein SH3-like domain; Ribosomal protein L6, N-terminal; Ribosomal protein L2 domain 2;
A0A1U8L5U2	LOC107924176	protein RALF-like 33 OS=Gossypium hirsutum GN=LOC107924176	0.305	Down	2.0687e-05	12.644	67.638	15.7	1	2	1	0.434	0.356	0.484	2.337	2.437	2.222	0.744	0.741	0.65	extracellular
A0A1U8L693	LOC107924276	"betaine aldehyde dehydrogenase 1, chloroplastic-like OS=Gossypium hirsutum GN=LOC107924276"	0.376	Down	0.000118807	54.709	56.38	25.7	10	13	6	1.16	0.95	1.041	1.624	1.51	1.6	0.527	0.651	0.604	chloroplast	GO:0044699 single-organism process; GO:0008152 metabolic process; GO:0055114 oxidation-reduction process; GO:0044710 single-organism metabolic process;		GO:0016620 oxidoreductase activity, acting on the aldehyde or oxo group of donors, NAD or NADP as acceptor; GO:0003824 catalytic activity; GO:0016491 oxidoreductase activity; GO:0016903 oxidoreductase activity, acting on the aldehyde or oxo group of donors;	K00130	betB; betaine-aldehyde dehydrogenase [EC:1.2.1.8]	ghi00260 Glycine, serine and threonine metabolism - Gossypium hirsutum (upland cotton); ghi01100 Metabolic pathways - Gossypium hirsutum (upland cotton);	IPR016161; IPR015590; IPR016162; IPR016163;	Aldehyde/histidinol dehydrogenase; Aldehyde dehydrogenase domain; Aldehyde dehydrogenase N-terminal domain; Aldehyde dehydrogenase, C-terminal;
A0A1U8L6F4	LOC107924312	ras GTPase-activating protein-binding protein 1-like OS=Gossypium hirsutum GN=LOC107924312	2.147	Up	2.3694e-05	50.016	19.486	16.5	5	7	1	1.271	1.168	1.236	0.521	0.559	0.508	1.149	1.091	1.17	nucleus	GO:0006810 transport; GO:0051179 localization; GO:0051234 establishment of localization;	GO:0005623 cell; GO:0005622 intracellular; GO:0044464 cell part;	GO:0097159 organic cyclic compound binding; GO:1901363 heterocyclic compound binding; GO:1901265 nucleoside phosphate binding; GO:0005488 binding; GO:0003676 nucleic acid binding; GO:0000166 nucleotide binding; GO:0036094 small molecule binding;				IPR002075; IPR018222; IPR000504; IPR012677; IPR032710;	Nuclear transport factor 2; Nuclear transport factor 2, eukaryote; RNA recognition motif domain; Nucleotide-binding alpha-beta plait domain; NTF2-like domain;
A0A1U8L6Q8	LOC107924376	Pectinesterase OS=Gossypium hirsutum GN=LOC107924376	0.24	Down	0.00021777	61.912	12.145	7.1	4	6	3	0.552	0.497	0.556	2.311	2.473	2.34	0.524	0.698	0.485	vacuolar membrane	GO:0071554 cell wall organization or biogenesis; GO:0016043 cellular component organization; GO:0071555 cell wall organization; GO:0045229 external encapsulating structure organization; GO:0009987 cellular process; GO:0071840 cellular component organization or biogenesis; GO:0042545 cell wall modification;	GO:0005618 cell wall; GO:0030312 external encapsulating structure; GO:0005623 cell; GO:0044464 cell part; GO:0071944 cell periphery;	GO:0016787 hydrolase activity; GO:0052689 carboxylic ester hydrolase activity; GO:0004857 enzyme inhibitor activity; GO:0098772 molecular function regulator; GO:0030234 enzyme regulator activity; GO:0003824 catalytic activity; GO:0030599 pectinesterase activity; GO:0016788 hydrolase activity, acting on ester bonds;	K01051	E3.1.1.11; pectinesterase [EC:3.1.1.11]	ghi00040 Pentose and glucuronate interconversions - Gossypium hirsutum (upland cotton); ghi01100 Metabolic pathways - Gossypium hirsutum (upland cotton);	IPR011050; IPR000070; IPR006501; IPR012334;	Pectin lyase fold/virulence factor; Pectinesterase, catalytic; Pectinesterase inhibitor domain; Pectin lyase fold;
A0A1U8L6Y1	LOC107924418	nucleolar protein 56-like OS=Gossypium hirsutum GN=LOC107924418	2.533	Up	2.4211e-05	59.744	116.75	29.3	15	21	7	1.613	1.606	1.578	0.358	0.32	0.366	0.874	0.904	0.866	nucleus				K14564	NOP56; nucleolar protein 56	ghi03008 Ribosome biogenesis in eukaryotes - Gossypium hirsutum (upland cotton);	IPR002687; IPR012974; IPR012976;	Nop domain; NOP5, N-terminal; NOSIC;
A0A1U8L7H3	LOC107924555	protein disulfide-isomerase like 2-2-like OS=Gossypium hirsutum GN=LOC107924555	0.351	Down	2.2725e-06	47.162	34.8	34.8	13	23	5	0.667	0.704	0.679	2.118	1.956	1.95	0.691	0.726	0.699	chloroplast	GO:0050794 regulation of cellular process; GO:0042592 homeostatic process; GO:0065008 regulation of biological quality; GO:0050789 regulation of biological process; GO:0045454 cell redox homeostasis; GO:0044763 single-organism cellular process; GO:0019725 cellular homeostasis; GO:0044699 single-organism process; GO:0009987 cellular process; GO:0065007 biological regulation;		GO:0016853 isomerase activity; GO:0003824 catalytic activity;	K09584	PDIA6; protein disulfide-isomerase A6 [EC:5.3.4.1]	ghi04141 Protein processing in endoplasmic reticulum - Gossypium hirsutum (upland cotton);	IPR005788; IPR012336; IPR013766;	Disulphide isomerase; Thioredoxin-like fold; Thioredoxin domain;
A0A1U8L7L5	LOC107924592	CTP synthase OS=Gossypium hirsutum GN=LOC107924592	0.386	Down	6.3038e-05	61.502	58.779	20.5	8	9	2	0.538	0.77	0.712	1.972	1.804	1.979	0.677	0.793	0.749	chloroplast	GO:0009116 nucleoside metabolic process; GO:0046132 pyrimidine ribonucleoside biosynthetic process; GO:0009147 pyrimidine nucleoside triphosphate metabolic process; GO:0009117 nucleotide metabolic process; GO:0044699 single-organism process; GO:0009163 nucleoside biosynthetic process; GO:0009058 biosynthetic process; GO:0046036 CTP metabolic process; GO:0044237 cellular metabolic process; GO:0006…		GO:0016879 ligase activity, forming carbon-nitrogen bonds; GO:0003824 catalytic activity; GO:0003883 CTP synthase activity; GO:0016874 ligase activity;	K01937	pyrG; CTP synthase [EC:6.3.4.2]	ghi00240 Pyrimidine metabolism - Gossypium hirsutum (upland cotton); ghi01100 Metabolic pathways - Gossypium hirsutum (upland cotton);	IPR027417; IPR017456; IPR017926; IPR033828; IPR029062;	P-loop containing nucleoside triphosphate hydrolase; CTP synthase, N-terminal; Glutamine amidotransferase; CTP synthase GATase domain; Class I glutamine amidotransferase-like;
A0A1U8L7R2	LOC107924619	fruit protein pKIWI501-like OS=Gossypium hirsutum GN=LOC107924619	3.318	Up	0.0155235	18.243	256	50.6	7	13	6	0.929	0.959	0.954	0.322	0.546	0.413	1.479	1.382	1.389	nucleus
A0A1U8L823	LOC107924706	RCC1 and BTB domain-containing protein 2-like isoform X2 OS=Gossypium hirsutum GN=LOC107924706	0.299	Down	3.2349e-07	44.588	33.247	20.5	7	8	7	0.685	0.627	0.668	2.056	2.118	2.143	0.623	0.652	0.614	chloroplast							IPR009091;	Regulator of chromosome condensation 1/beta-lactamase-inhibitor protein II;
A0A1U8L847	LOC107924713	"chaperonin CPN60-2, mitochondrial-like isoform X2 OS=Gossypium hirsutum GN=LOC107924713"	2.08	Up	0.00024281	60.431	323.31	68.1	32	104	3	1.002	0.987	0.913	0.696	0.573	0.637	1.343	1.271	1.35	mitochondria	GO:0006457 protein folding; GO:0009987 cellular process; GO:0042026 protein refolding;	GO:0044424 intracellular part; GO:0005623 cell; GO:0044464 cell part; GO:0005622 intracellular; GO:0005737 cytoplasm;	GO:0005524 ATP binding; GO:1901265 nucleoside phosphate binding; GO:0001882 nucleoside binding; GO:0043167 ion binding; GO:0000166 nucleotide binding; GO:0097159 organic cyclic compound binding; GO:1901363 heterocyclic compound binding; GO:0032549 ribonucleoside binding; GO:0097367 carbohydrate derivative binding; GO:0032553 ribonucleotide binding; GO:0005488 binding; GO:0032550 purine ribonucleo…	K04077	groEL; chaperonin GroEL	ghi03018 RNA degradation - Gossypium hirsutum (upland cotton);	IPR027409; IPR027413;	GroEL-like apical domain; GroEL-like equatorial domain;
A0A1U8L871	LOC107924736	3-hydroxyisobutyryl-CoA hydrolase-like protein 5 OS=Gossypium hirsutum GN=LOC107924736	0.314	Down	2.3105e-05	43.13	7.9489	26.1	10	12	1	0.528	0.589	0.612	2.215	2.111	2.145	0.63	0.746	0.653	cytoplasm			GO:0016787 hydrolase activity; GO:0016289 CoA hydrolase activity; GO:0016790 thiolester hydrolase activity; GO:0003824 catalytic activity; GO:0003860 3-hydroxyisobutyryl-CoA hydrolase activity; GO:0016788 hydrolase activity, acting on ester bonds;	K05605	HIBCH; 3-hydroxyisobutyryl-CoA hydrolase [EC:3.1.2.4]	ghi00410 beta-Alanine metabolism - Gossypium hirsutum (upland cotton); ghi00280 Valine, leucine and isoleucine degradation - Gossypium hirsutum (upland cotton); ghi00640 Propanoate metabolism - Gossypium hirsutum (upland cotton); ghi01200 Carbon metabolism - Gossypium hirsutum (upland cotton); ghi01100 Metabolic pathways - Gossypium hirsutum (upland cotton);	IPR029045;	ClpP/crotonase-like domain;
A0A1U8L8P0	LOC107924906	probable NAD(P)H dehydrogenase (Quinone) FQR1-like 1 OS=Gossypium hirsutum GN=LOC107924906	0.404	Down	3.1543e-06	21.773	161.73	56.9	10	37	9	0.411	0.374	0.352	2.109	2.151	2.054	0.89	0.846	0.814	mitochondria			GO:0016651 oxidoreductase activity, acting on NAD(P)H; GO:1901265 nucleoside phosphate binding; GO:0003955 NAD(P)H dehydrogenase (quinone) activity; GO:0043167 ion binding; GO:0000166 nucleotide binding; GO:0048037 cofactor binding; GO:0016655 oxidoreductase activity, acting on NAD(P)H, quinone or similar compound as acceptor; GO:0016491 oxidoreductase activity; GO:1901363 heterocyclic compound b…	K03809	wrbA; NAD(P)H dehydrogenase (quinone) [EC:1.6.5.2]	ghi00130 Ubiquinone and other terpenoid-quinone biosynthesis - Gossypium hirsutum (upland cotton); ghi01110 Biosynthesis of secondary metabolites - Gossypium hirsutum (upland cotton);	IPR005025; IPR029039; IPR008254;	NADPH-dependent FMN reductase-like; Flavoprotein-like domain; Flavodoxin/nitric oxide synthase;
A0A1U8L8P3	LOC107924015	protein PHR1-LIKE 1-like OS=Gossypium hirsutum GN=LOC107924015	0.146	Down	1.90785e-05	52.46	3.4974	4.8	2	2	2	0.431	0.471	0.465	2.989	2.633	2.616	0.433	0.419	0.348	chloroplast			GO:0097159 organic cyclic compound binding; GO:1901363 heterocyclic compound binding; GO:0003677 DNA binding; GO:0005488 binding; GO:0003676 nucleic acid binding;				IPR001005; IPR009057; IPR025756; IPR017930; IPR006447;	SANT/Myb domain; Homeobox domain-like; MYB-CC type transcription factor, LHEQLE-containing domain; Myb domain; Myb domain, plants;
A0A1U8L8W6	LOC107924974	epidermis-specific secreted glycoprotein EP1-like OS=Gossypium hirsutum GN=LOC107924974	2.26	Up	3.7701e-05	49.415	61.302	26.4	10	12	9	0.852	0.826	0.809	0.573	0.624	0.603	1.345	1.287	1.436	chloroplast	GO:0000003 reproduction; GO:0022414 reproductive process; GO:0044763 single-organism cellular process; GO:0009875 pollen-pistil interaction; GO:0044699 single-organism process; GO:0032501 multicellular organismal process; GO:0008037 cell recognition; GO:0051704 multi-organism process; GO:0009856 pollination; GO:0007154 cell communication; GO:0044702 single organism reproductive process; GO:004470…						IPR001480; IPR000858;	Bulb-type lectin domain; S-locus glycoprotein domain;
A0A1U8L905	LOC107925032	pentatricopeptide repeat-containing protein At3g13150-like OS=Gossypium hirsutum GN=LOC107925032	0.401	Down	0.00027798	43.712	2.1586	5.5	2	2	2	0.614	0.52	0.672	2.228	1.901	1.764	0.754	0.77	0.837	chloroplast			GO:0005515 protein binding; GO:0005488 binding;				IPR011990;	Tetratricopeptide-like helical domain;
A0A1U8L9F5	LOC107924031	DJ-1 protein homolog E-like OS=Gossypium hirsutum GN=LOC107924031	4.419	Up	4.1538e-05	42.563	5.8844	24.8	11	23	2	0.883	0.886	0.854	0.319	0.358	0.41	1.639	1.515	1.649	cytoplasm				K18881	DJ1D; D-lactate dehydratase [EC:4.2.1.130]	ghi00620 Pyruvate metabolism - Gossypium hirsutum (upland cotton);	IPR002818; IPR029062;	DJ-1/PfpI; Class I glutamine amidotransferase-like;
A0A1U8L9P8	LOC107924247	pentatricopeptide repeat-containing protein At5g65560-like isoform X2 OS=Gossypium hirsutum GN=LOC107924247	2.808	Up	0.00022469	100.18	2.0415	0.9	1	3	1	1.259	1.215	1.207	0.388	0.415	0.481	1.27	1.08	1.255	chloroplast			GO:0005515 protein binding; GO:0005488 binding;				IPR011990; IPR033443;	Tetratricopeptide-like helical domain; Pentacotripeptide-repeat region of PROPR;
A0A1U8L9U2	LOC107925238	protein trichome birefringence-like 38 OS=Gossypium hirsutum GN=LOC107925238	0.485	Down	0.00021509	41.401	83.563	23	6	10	1	0.471	0.486	0.533	1.969	1.883	1.88	0.902	1.025	0.853	extracellular							IPR025846;	PMR5 N-terminal domain;
A0A1U8LA96	LOC107924387	transmembrane protein 120 homolog isoform X2 OS=Gossypium hirsutum GN=LOC107924387	3.44	Up	0.00021691	35.016	29.557	18.7	4	7	1	0.714	0.684	0.896	0.473	0.548	0.405	1.652	1.51	1.744	plasma membrane		GO:0031224 intrinsic component of membrane; GO:0016020 membrane; GO:0016021 integral component of membrane; GO:0044425 membrane part;
A0A1U8LAE9	LOC107925431	Branched-chain-amino-acid aminotransferase OS=Gossypium hirsutum GN=LOC107925431	2.613	Up	0.00074387	43.086	251.54	45	16	28	6	1.188	1.198	1.198	0.463	0.546	0.382	1.235	1.172	1.228	chloroplast	GO:0044281 small molecule metabolic process; GO:0044763 single-organism cellular process; GO:0006807 nitrogen compound metabolic process; GO:0044699 single-organism process; GO:0044238 primary metabolic process; GO:0044237 cellular metabolic process; GO:0071704 organic substance metabolic process; GO:0008152 metabolic process; GO:0006520 cellular amino acid metabolic process; GO:0044710 single-or…		GO:0004084 branched-chain-amino-acid transaminase activity; GO:0016769 transferase activity, transferring nitrogenous groups; GO:0008483 transaminase activity; GO:0003824 catalytic activity; GO:0016740 transferase activity;	K00826	E2.6.1.42; branched-chain amino acid aminotransferase [EC:2.6.1.42]	ghi01100 Metabolic pathways - Gossypium hirsutum (upland cotton); ghi00290 Valine, leucine and isoleucine biosynthesis - Gossypium hirsutum (upland cotton); ghi00770 Pantothenate and CoA biosynthesis - Gossypium hirsutum (upland cotton); ghi00280 Valine, leucine and isoleucine degradation - Gossypium hirsutum (upland cotton); ghi00270 Cysteine and methionine metabolism - Gossypium hirsutum (uplan…
A0A1U8LAG9	LOC107924433	glutathione S-transferase F9-like OS=Gossypium hirsutum GN=LOC107924433	0.44	Down	8.6877e-07	24.763	166.69	51.6	11	60	11	0.643	0.662	0.676	1.83	1.855	1.846	0.806	0.839	0.787	chloroplast			GO:0005515 protein binding; GO:0005488 binding;	K00799	GST; glutathione S-transferase [EC:2.5.1.18]	ghi00480 Glutathione metabolism - Gossypium hirsutum (upland cotton);	IPR004046; IPR010987; IPR012336; IPR004045; IPR034347;	Glutathione S-transferase, C-terminal; Glutathione S-transferase, C-terminal-like; Thioredoxin-like fold; Glutathione S-transferase, N-terminal; Glutathione S-transferases Phi, C-terminal;
A0A1U8LAT7	LOC107924516	"outer envelope pore protein 37, chloroplastic-like OS=Gossypium hirsutum GN=LOC107924516"	2.004	Up	3.1349e-07	37.352	27.088	15.1	6	10	2	1.245	1.281	1.259	0.532	0.551	0.548	1.079	1.088	1.102	nucleus
A0A1U8LBB4	LOC107924650	DNA helicase OS=Gossypium hirsutum GN=LOC107924650	2.051	Up	2.3585e-05	80.936	46.138	17.4	12	14	12	1.104	1.099	1.097	0.603	0.611	0.554	1.22	1.178	1.228	cytoplasm	GO:0006260 DNA replication; GO:0006725 cellular aromatic compound metabolic process; GO:0006259 DNA metabolic process; GO:1901360 organic cyclic compound metabolic process; GO:0006807 nitrogen compound metabolic process; GO:0009058 biosynthetic process; GO:0044238 primary metabolic process; GO:1901576 organic substance biosynthetic process; GO:0044237 cellular metabolic process; GO:0044249 cellul…	GO:0043226 organelle; GO:0043231 intracellular membrane-bounded organelle; GO:0043229 intracellular organelle; GO:0005634 nucleus; GO:0044464 cell part; GO:0005622 intracellular; GO:0032991 macromolecular complex; GO:0044424 intracellular part; GO:0042555 MCM complex; GO:0043234 protein complex; GO:0043227 membrane-bounded organelle; GO:0005623 cell;	GO:0003677 DNA binding; GO:0005524 ATP binding; GO:1901265 nucleoside phosphate binding; GO:0004386 helicase activity; GO:0001882 nucleoside binding; GO:0043167 ion binding; GO:0016817 hydrolase activity, acting on acid anhydrides; GO:0016787 hydrolase activity; GO:0000166 nucleotide binding; GO:0017111 nucleoside-triphosphatase activity; GO:1901363 heterocyclic compound binding; GO:0097159 organ…	K02210	MCM7; DNA replication licensing factor MCM7 [EC:3.6.4.12]	ghi03030 DNA replication - Gossypium hirsutum (upland cotton);	IPR001208; IPR012340; IPR027417; IPR033762; IPR027925;	MCM domain; Nucleic acid-binding, OB-fold; P-loop containing nucleoside triphosphate hydrolase; MCM OB domain; MCM N-terminal domain;
A0A1U8LBY5	LOC107925898	glutathione transferase GST 23-like OS=Gossypium hirsutum GN=LOC107925898	0.46	Down	0.0023038	28.296	7.459	14.8	4	5	4	1.429	1.363	1.353	1.085	1.39	1.047	0.48	0.532	0.607	mitochondria			GO:0005515 protein binding; GO:0005488 binding;	K00799	GST; glutathione S-transferase [EC:2.5.1.18]	ghi00480 Glutathione metabolism - Gossypium hirsutum (upland cotton);	IPR004046; IPR010987; IPR012336; IPR004045;	Glutathione S-transferase, C-terminal; Glutathione S-transferase, C-terminal-like; Thioredoxin-like fold; Glutathione S-transferase, N-terminal;
A0A1U8LBY6	LOC107925900	"photosystem I reaction center subunit IV A, chloroplastic-like OS=Gossypium hirsutum GN=LOC107925900"	0.381	Down	0.00055815	15.618	33.017	13.1	1	1	1	1.003	0.976	1.205	1.741	1.37	1.581	0.587	0.669	0.532	chloroplast	GO:0008152 metabolic process; GO:0044237 cellular metabolic process; GO:0009987 cellular process; GO:0015979 photosynthesis;	GO:0016020 membrane; GO:0098796 membrane protein complex; GO:0032991 macromolecular complex; GO:0044424 intracellular part; GO:0005623 cell; GO:0034357 photosynthetic membrane; GO:0009521 photosystem; GO:0009538 photosystem I reaction center; GO:0044464 cell part; GO:0005622 intracellular; GO:0044425 membrane part; GO:0009579 thylakoid; GO:0043234 protein complex; GO:0044436 thylakoid part; GO:00…		K02693	psaE; photosystem I subunit IV	ghi00195 Photosynthesis - Gossypium hirsutum (upland cotton); ghi01100 Metabolic pathways - Gossypium hirsutum (upland cotton);	IPR008990;	Electron transport accessory protein-like domain;
A0A1U8LC39	LOC107924672	thaumatin-like protein OS=Gossypium hirsutum GN=LOC107924672	2.539	Up	0.000119464	26.502	39.324	11.4	2	3	1	1.902	1.588	1.631	0.34	0.326	0.279	0.772	0.821	0.806	chloroplast
A0A1U8LCM3	LOC107924821	Carboxypeptidase OS=Gossypium hirsutum GN=LOC107924821	0.491	Down	0.00021804	55.042	44.428	16.3	7	11	3	0.654	0.624	0.572	1.637	1.723	1.908	0.892	0.886	0.806	extracellular	GO:0006508 proteolysis; GO:0008152 metabolic process; GO:0043170 macromolecule metabolic process; GO:0019538 protein metabolic process; GO:0044238 primary metabolic process; GO:0071704 organic substance metabolic process;		GO:0004180 carboxypeptidase activity; GO:0008233 peptidase activity; GO:0008238 exopeptidase activity; GO:0003824 catalytic activity; GO:0017171 serine hydrolase activity; GO:0008236 serine-type peptidase activity; GO:0070011 peptidase activity, acting on L-amino acid peptides; GO:0016787 hydrolase activity; GO:0004185 serine-type carboxypeptidase activity; GO:0070008 serine-type exopeptidase act…	K16296			IPR029058;	Alpha/Beta hydrolase fold;
A0A1U8LCQ1	LOC107926081	protein SIEVE ELEMENT OCCLUSION B-like OS=Gossypium hirsutum GN=LOC107926081	0.234	Down	1.94191e-05	94.454	41.947	14.8	11	16	10	0.578	0.613	0.626	2.251	2.108	2.49	0.544	0.561	0.495	chloroplast							IPR027942; IPR027944;	Sieve element occlusion, N-terminal; Sieve element occlusion, C-terminal;
A0A1U8LD30	LOC107925008	probable cinnamyl alcohol dehydrogenase 9 isoform X2 OS=Gossypium hirsutum GN=LOC107925008	2.234	Up	0.0020805	39.034	210.9	56.5	15	32	4	1.132	1.14	1.127	0.457	0.67	0.523	1.275	1.242	1.169	cytoplasm	GO:0044699 single-organism process; GO:0008152 metabolic process; GO:0055114 oxidation-reduction process; GO:0044710 single-organism metabolic process;		GO:0046914 transition metal ion binding; GO:0003824 catalytic activity; GO:0005488 binding; GO:0043167 ion binding; GO:0046872 metal ion binding; GO:0043169 cation binding; GO:0008270 zinc ion binding; GO:0016491 oxidoreductase activity;	K00083	E1.1.1.195; cinnamyl-alcohol dehydrogenase [EC:1.1.1.195]	ghi01110 Biosynthesis of secondary metabolites - Gossypium hirsutum (upland cotton); ghi01100 Metabolic pathways - Gossypium hirsutum (upland cotton); ghi00940 Phenylpropanoid biosynthesis - Gossypium hirsutum (upland cotton);	IPR011032; IPR020843; IPR016040; IPR013154; IPR013149;	GroES-like; Polyketide synthase, enoylreductase domain; NAD(P)-binding domain; Alcohol dehydrogenase, N-terminal; Alcohol dehydrogenase, C-terminal;
A0A1U8LDK7	LOC107926365	RNA cytidine acetyltransferase OS=Gossypium hirsutum GN=LOC107926365	2.17	Up	0.0020623	116.46	3.6156	10.9	10	11	2	1.105	1.172	1.398	0.433	0.561	0.581	1.273	1.05	1.095	cytoplasm	GO:0034470 ncRNA processing; GO:0006396 RNA processing; GO:0016072 rRNA metabolic process; GO:0006725 cellular aromatic compound metabolic process; GO:1901360 organic cyclic compound metabolic process; GO:0006807 nitrogen compound metabolic process; GO:0044238 primary metabolic process; GO:0044237 cellular metabolic process; GO:0071704 organic substance metabolic process; GO:0016070 RNA metabolic…		GO:0005524 ATP binding; GO:1901265 nucleoside phosphate binding; GO:0001882 nucleoside binding; GO:0043167 ion binding; GO:0000166 nucleotide binding; GO:0008080 N-acetyltransferase activity; GO:0016747 transferase activity, transferring acyl groups other than amino-acyl groups; GO:0016407 acetyltransferase activity; GO:0016410 N-acyltransferase activity; GO:0097159 organic cyclic compound bindin…	K14521	NAT10; N-acetyltransferase 10 [EC:2.3.1.-]	ghi03008 Ribosome biogenesis in eukaryotes - Gossypium hirsutum (upland cotton);	IPR013562; IPR000182; IPR007807; IPR027992;	tRNA(Met) cytidine acetyltransferase TmcA, N-terminal; GNAT domain; Helicase domain; Possible tRNA binding domain;
A0A1U8LFF7	LOC107925690	secoisolariciresinol dehydrogenase-like OS=Gossypium hirsutum GN=LOC107925690	0.373	Down	0.00027897	28.875	20.599	54	13	36	2	0.959	0.918	0.915	1.511	1.757	1.816	0.683	0.654	0.561	cytoplasm							IPR016040;	NAD(P)-binding domain;
A0A1U8LG36	LOC107927097	transcription initiation factor TFIID subunit 15b-like OS=Gossypium hirsutum GN=LOC107927097	0.444	Down	0.00032168	44.831	43.554	26	9	14	2	0.836	0.87	0.892	1.718	1.598	1.627	0.642	0.745	0.808	nucleus			GO:0097159 organic cyclic compound binding; GO:1901363 heterocyclic compound binding; GO:1901265 nucleoside phosphate binding; GO:0046914 transition metal ion binding; GO:0005488 binding; GO:0003676 nucleic acid binding; GO:0043167 ion binding; GO:0046872 metal ion binding; GO:0043169 cation binding; GO:0000166 nucleotide binding; GO:0008270 zinc ion binding; GO:0036094 small molecule binding;	K13098			IPR000504; IPR012677; IPR001876;	RNA recognition motif domain; Nucleotide-binding alpha-beta plait domain; Zinc finger, RanBP2-type;
A0A1U8LG77	LOC107927137	DNA ligase OS=Gossypium hirsutum GN=LOC107927137	2.199	Up	2.0341e-05	88.549	129.35	16.1	11	14	11	1.2	1.183	1.233	0.508	0.563	0.521	1.167	1.138	1.196	chloroplast	GO:0033554 cellular response to stress; GO:0006266 DNA ligation; GO:0006725 cellular aromatic compound metabolic process; GO:0006259 DNA metabolic process; GO:0009058 biosynthetic process; GO:0050896 response to stimulus; GO:0044237 cellular metabolic process; GO:0071704 organic substance metabolic process; GO:0008152 metabolic process; GO:0046483 heterocycle metabolic process; GO:0006139 nucleob…		GO:0003677 DNA binding; GO:0005524 ATP binding; GO:0003910 DNA ligase (ATP) activity; GO:1901265 nucleoside phosphate binding; GO:0016874 ligase activity; GO:0001882 nucleoside binding; GO:0043167 ion binding; GO:0016886 ligase activity, forming phosphoric ester bonds; GO:0003909 DNA ligase activity; GO:0000166 nucleotide binding; GO:1901363 heterocyclic compound binding; GO:0097159 organic cycli…	K10747	LIG1; DNA ligase 1 [EC:6.5.1.1 6.5.1.6 6.5.1.7]	ghi03420 Nucleotide excision repair - Gossypium hirsutum (upland cotton); ghi03430 Mismatch repair - Gossypium hirsutum (upland cotton); ghi03030 DNA replication - Gossypium hirsutum (upland cotton); ghi03410 Base excision repair - Gossypium hirsutum (upland cotton);	IPR012340; IPR012308; IPR012310; IPR012309;	Nucleic acid-binding, OB-fold; DNA ligase, ATP-dependent, N-terminal; DNA ligase, ATP-dependent, central; DNA ligase, ATP-dependent, C-terminal;
A0A1U8LGB9	LOC107927161	Peroxidase OS=Gossypium hirsutum GN=LOC107927161	0.174	Down	9.9112e-05	34.544	294.63	55.9	14	36	3	0.402	0.466	0.433	2.851	2.464	2.714	0.418	0.567	0.412	extracellular	GO:0008152 metabolic process; GO:0042743 hydrogen peroxide metabolic process; GO:0006950 response to stress; GO:0072593 reactive oxygen species metabolic process; GO:0055114 oxidation-reduction process; GO:0044710 single-organism metabolic process; GO:0006979 response to oxidative stress; GO:0044699 single-organism process; GO:0044248 cellular catabolic process; GO:0050896 response to stimulus; G…		GO:0097159 organic cyclic compound binding; GO:1901363 heterocyclic compound binding; GO:0020037 heme binding; GO:0003824 catalytic activity; GO:0005488 binding; GO:0016209 antioxidant activity; GO:0004601 peroxidase activity; GO:0046906 tetrapyrrole binding; GO:0016491 oxidoreductase activity; GO:0016684 oxidoreductase activity, acting on peroxide as acceptor;	K00430	E1.11.1.7; peroxidase [EC:1.11.1.7]	ghi01110 Biosynthesis of secondary metabolites - Gossypium hirsutum (upland cotton); ghi01100 Metabolic pathways - Gossypium hirsutum (upland cotton); ghi00940 Phenylpropanoid biosynthesis - Gossypium hirsutum (upland cotton);	IPR033905; IPR002016;	Secretory peroxidase; Haem peroxidase, plant/fungal/bacterial;
A0A1U8LGJ2	LOC107926033	titin homolog isoform X2 OS=Gossypium hirsutum GN=LOC107926033	0.263	Down	1.1193e-06	169.58	12.918	9	13	14	4	0.485	0.497	0.449	2.416	2.44	2.282	0.617	0.657	0.603	nucleus
A0A1U8LGL0	LOC107926243	subtilisin-like protease SBT2.5 OS=Gossypium hirsutum GN=LOC107926243	0.478	Down	0.0024176	87.269	12.84	3.9	2	3	2	0.795	0.952	0.736	1.474	1.816	1.613	0.821	0.875	0.65	extracellular	GO:0006508 proteolysis; GO:0008152 metabolic process; GO:0043170 macromolecule metabolic process; GO:0019538 protein metabolic process; GO:0044238 primary metabolic process; GO:0071704 organic substance metabolic process;	GO:0016020 membrane; GO:0005618 cell wall; GO:0030312 external encapsulating structure; GO:0005623 cell; GO:0044464 cell part; GO:0071944 cell periphery;	GO:0004252 serine-type endopeptidase activity; GO:0004175 endopeptidase activity; GO:0008233 peptidase activity; GO:0003824 catalytic activity; GO:0017171 serine hydrolase activity; GO:0008236 serine-type peptidase activity; GO:0070011 peptidase activity, acting on L-amino acid peptides; GO:0016787 hydrolase activity;				IPR003137; IPR034197; IPR009020; IPR010435; IPR000209; IPR010259;	PA domain; Cucumisin-like catalytic domain; Proteinase propeptide inhibitor; Fn3-like domain; Peptidase S8/S53 domain; Peptidase S8 propeptide/proteinase inhibitor I9;
A0A1U8LGU6	LOC107926100	2-methylene-furan-3-one reductase-like OS=Gossypium hirsutum GN=LOC107926100	0.258	Down	0.00026199	34.345	24.495	22.1	6	8	2	0.499	0.509	0.399	2.607	2.463	2.153	0.62	0.724	0.518	chloroplast	GO:0044699 single-organism process; GO:0008152 metabolic process; GO:0055114 oxidation-reduction process; GO:0044710 single-organism metabolic process;		GO:0046914 transition metal ion binding; GO:0003824 catalytic activity; GO:0005488 binding; GO:0043167 ion binding; GO:0046872 metal ion binding; GO:0043169 cation binding; GO:0008270 zinc ion binding; GO:0016491 oxidoreductase activity;	K18980			IPR011032; IPR020843; IPR016040; IPR013154;	GroES-like; Polyketide synthase, enoylreductase domain; NAD(P)-binding domain; Alcohol dehydrogenase, N-terminal;
A0A1U8LGY3	LOC107927272	nuclear pore complex protein NUP160-like isoform X2 OS=Gossypium hirsutum GN=LOC107927272	2.149	Up	0.0033244	167.28	4.8513	7.5	11	12	2	1.32	1.362	1.175	0.571	0.459	0.49	0.88	1.161	1.226	nucleus				K14303	NUP160; nuclear pore complex protein Nup160	ghi03013 RNA transport - Gossypium hirsutum (upland cotton);
A0A1U8LH60	LOC107926222	lipoxygenase homology domain-containing protein 1-like isoform X2 OS=Gossypium hirsutum GN=LOC107926222	0.466	Down	0.000181306	19.142	1.9716	17	3	3	1	0.573	0.573	0.59	1.889	1.751	1.964	0.851	0.948	0.81	nucleus			GO:0005515 protein binding; GO:0005488 binding;				IPR001024;	PLAT/LH2 domain;
A0A1U8LH98	LOC107926262	Xyloglucan endotransglucosylase/hydrolase OS=Gossypium hirsutum GN=LOC107926262	0.371	Down	6.1942e-05	31.526	24.784	50.7	12	27	2	0.433	0.42	0.397	2.168	2.252	2.153	0.752	0.903	0.784	extracellular	GO:0044085 cellular component biogenesis; GO:0006073 cellular glucan metabolic process; GO:0044036 cell wall macromolecule metabolic process; GO:0044042 glucan metabolic process; GO:0005975 carbohydrate metabolic process; GO:0044238 primary metabolic process; GO:0044237 cellular metabolic process; GO:0010410 hemicellulose metabolic process; GO:0044264 cellular polysaccharide metabolic process; GO…	GO:0048046 apoplast; GO:0030312 external encapsulating structure; GO:0044464 cell part; GO:0071944 cell periphery; GO:0005618 cell wall; GO:0005623 cell; GO:0005576 extracellular region;	GO:0016762 xyloglucan:xyloglucosyl transferase activity; GO:0016758 transferase activity, transferring hexosyl groups; GO:0003824 catalytic activity; GO:0016798 hydrolase activity, acting on glycosyl bonds; GO:0004553 hydrolase activity, hydrolyzing O-glycosyl compounds; GO:0016757 transferase activity, transferring glycosyl groups; GO:0016787 hydrolase activity; GO:0016740 transferase activity;	K14504	TCH4; xyloglucan:xyloglucosyl transferase TCH4 [EC:2.4.1.207]	ghi04075 Plant hormone signal transduction - Gossypium hirsutum (upland cotton);	IPR010713; IPR013320; IPR000757;	Xyloglucan endo-transglycosylase, C-terminal; Concanavalin A-like lectin/glucanase domain; Glycoside hydrolase family 16;
A0A1U8LHT1	LOC107927518	tetrahydrocannabinolic acid synthase-like OS=Gossypium hirsutum GN=LOC107927518	0.32	Down	9.337e-07	60.511	95.055	30.1	15	22	4	0.335	0.324	0.302	2.365	2.444	2.376	0.763	0.802	0.736	chloroplast	GO:0044699 single-organism process; GO:0008152 metabolic process; GO:0055114 oxidation-reduction process; GO:0044710 single-organism metabolic process;		GO:0097159 organic cyclic compound binding; GO:1901363 heterocyclic compound binding; GO:0016614 oxidoreductase activity, acting on CH-OH group of donors; GO:1901265 nucleoside phosphate binding; GO:0050660 flavin adenine dinucleotide binding; GO:0003824 catalytic activity; GO:0005488 binding; GO:0043167 ion binding; GO:0043168 anion binding; GO:0000166 nucleotide binding; GO:0048037 cofactor bin…				IPR016166; IPR016169; IPR012951; IPR006094; IPR016167;	FAD-binding, type 2; CO dehydrogenase flavoprotein-like, FAD-binding, subdomain 2; Berberine/berberine-like; FAD linked oxidase, N-terminal; FAD-binding, type 2, subdomain 1;
A0A1U8LHX2	LOC107927625	stem-specific protein TSJT1-like OS=Gossypium hirsutum GN=LOC107927625	0.402	Down	8.2572e-05	25.784	13.238	19.9	4	5	3	0.42	0.365	0.408	2.099	2.083	2.244	0.777	0.919	0.888	cytoplasm							IPR024286; IPR029055;	Domain of unknown function DUF3700; Nucleophile aminohydrolases, N-terminal;
A0A1U8LI11	LOC107926474	beta-D-xylosidase 1-like OS=Gossypium hirsutum GN=LOC107926474	0.32	Down	2.4071e-05	84.305	34.229	17.3	12	16	9	0.742	0.736	0.719	1.936	2.056	1.945	0.629	0.689	0.58	vacuolar membrane	GO:0008152 metabolic process; GO:0005975 carbohydrate metabolic process; GO:0044238 primary metabolic process; GO:0071704 organic substance metabolic process;		GO:0004553 hydrolase activity, hydrolyzing O-glycosyl compounds; GO:0016787 hydrolase activity; GO:0003824 catalytic activity; GO:0016798 hydrolase activity, acting on glycosyl bonds;				IPR002772; IPR001764; IPR026891; IPR017853;	Glycoside hydrolase family 3 C-terminal domain; Glycoside hydrolase, family 3, N-terminal; Fibronectin type III-like domain; Glycoside hydrolase superfamily;
A0A1U8LI40	LOC107926695	ABC transporter G family member 11 OS=Gossypium hirsutum GN=LOC107926695	2.199	Up	0.00068104	62.512	16.209	9.7	4	4	4	0.973	0.927	0.817	0.548	0.648	0.717	1.481	1.347	1.379	plasma membrane		GO:0016020 membrane;	GO:0005524 ATP binding; GO:1901265 nucleoside phosphate binding; GO:0001882 nucleoside binding; GO:0043167 ion binding; GO:0016817 hydrolase activity, acting on acid anhydrides; GO:0016787 hydrolase activity; GO:0000166 nucleotide binding; GO:0017111 nucleoside-triphosphatase activity; GO:0016887 ATPase activity; GO:0097159 organic cyclic compound binding; GO:1901363 heterocyclic compound binding…				IPR003593; IPR003439; IPR027417; IPR013525;	AAA+ ATPase domain; ABC transporter-like; P-loop containing nucleoside triphosphate hydrolase; ABC-2 type transporter;
A0A1U8LI80	LOC107927711	probable glutathione S-transferase OS=Gossypium hirsutum GN=LOC107927711	0.348	Down	2.3841e-05	25.709	4.256	13.9	4	8	2	0.767	0.774	0.768	2.039	1.913	1.745	0.675	0.637	0.673	chloroplast			GO:0005515 protein binding; GO:0005488 binding;	K00799	GST; glutathione S-transferase [EC:2.5.1.18]	ghi00480 Glutathione metabolism - Gossypium hirsutum (upland cotton);	IPR004046; IPR010987; IPR012336; IPR004045;	Glutathione S-transferase, C-terminal; Glutathione S-transferase, C-terminal-like; Thioredoxin-like fold; Glutathione S-transferase, N-terminal;
A0A1U8LIX8	LOC107926734	probable aldo-keto reductase 1 OS=Gossypium hirsutum GN=LOC107926734	0.338	Down	1.9191e-06	38.88	22.792	38.9	15	38	4	0.453	0.459	0.533	2.103	2.287	2.089	0.743	0.726	0.719	cytoplasm							IPR023210;	NADP-dependent oxidoreductase domain;
A0A1U8LJ75	LOC107927032	Carboxypeptidase OS=Gossypium hirsutum GN=LOC107927032	2.461	Up	0.0056442	56.308	7.044	10.1	5	18	1	1.247	1.284	1.053	0.424	0.502	0.532	1.207	1.183	1.198	chloroplast	GO:0006508 proteolysis; GO:0008152 metabolic process; GO:0043170 macromolecule metabolic process; GO:0019538 protein metabolic process; GO:0044238 primary metabolic process; GO:0071704 organic substance metabolic process;		GO:0004180 carboxypeptidase activity; GO:0008233 peptidase activity; GO:0008238 exopeptidase activity; GO:0003824 catalytic activity; GO:0017171 serine hydrolase activity; GO:0008236 serine-type peptidase activity; GO:0070011 peptidase activity, acting on L-amino acid peptides; GO:0016787 hydrolase activity; GO:0004185 serine-type carboxypeptidase activity; GO:0070008 serine-type exopeptidase act…	K16298			IPR029058;	Alpha/Beta hydrolase fold;
A0A1U8LJM2	LOC107928135	momilactone A synthase-like OS=Gossypium hirsutum GN=LOC107928135	0.272	Down	2.1732e-05	28.943	8.3232	49.6	12	29	2	0.422	0.449	0.522	2.49	2.321	2.305	0.611	0.714	0.608	cytoplasm							IPR016040;	NAD(P)-binding domain;
A0A1U8LJM7	LOC107928141	secoisolariciresinol dehydrogenase-like OS=Gossypium hirsutum GN=LOC107928141	0.317	Down	3.3024e-06	29.312	193.21	51.6	11	34	11	0.545	0.508	0.531	2.253	2.199	2.06	0.653	0.712	0.697	cytoplasm			GO:0003824 catalytic activity; GO:0016491 oxidoreductase activity;				IPR016040;	NAD(P)-binding domain;
A0A1U8LJZ5	LOC107927050	Xyloglucan endotransglucosylase/hydrolase OS=Gossypium hirsutum GN=LOC107927050	0.309	Down	2.0994e-05	34.531	10.776	19.5	6	6	4	0.443	0.458	0.481	2.404	2.18	2.269	0.67	0.768	0.681	chloroplast	GO:0044085 cellular component biogenesis; GO:0006073 cellular glucan metabolic process; GO:0044036 cell wall macromolecule metabolic process; GO:0044042 glucan metabolic process; GO:0005975 carbohydrate metabolic process; GO:0044238 primary metabolic process; GO:0044237 cellular metabolic process; GO:0010410 hemicellulose metabolic process; GO:0044264 cellular polysaccharide metabolic process; GO…	GO:0048046 apoplast; GO:0030312 external encapsulating structure; GO:0044464 cell part; GO:0071944 cell periphery; GO:0005618 cell wall; GO:0005623 cell; GO:0005576 extracellular region;	GO:0016762 xyloglucan:xyloglucosyl transferase activity; GO:0016758 transferase activity, transferring hexosyl groups; GO:0003824 catalytic activity; GO:0016798 hydrolase activity, acting on glycosyl bonds; GO:0004553 hydrolase activity, hydrolyzing O-glycosyl compounds; GO:0016757 transferase activity, transferring glycosyl groups; GO:0016787 hydrolase activity; GO:0016740 transferase activity;	K08235			IPR010713; IPR013320; IPR000757;	Xyloglucan endo-transglycosylase, C-terminal; Concanavalin A-like lectin/glucanase domain; Glycoside hydrolase family 16;
A0A1U8LKA0	LOC107928271	Peroxidase OS=Gossypium hirsutum GN=LOC107928271	0.157	Down	3.7292e-05	34.95	323.31	40.7	11	24	3	0.713	0.659	0.755	2.496	2.5	2.262	0.338	0.445	0.353	chloroplast	GO:0008152 metabolic process; GO:0042743 hydrogen peroxide metabolic process; GO:0006950 response to stress; GO:0072593 reactive oxygen species metabolic process; GO:0055114 oxidation-reduction process; GO:0044710 single-organism metabolic process; GO:0006979 response to oxidative stress; GO:0044699 single-organism process; GO:0044248 cellular catabolic process; GO:0050896 response to stimulus; G…		GO:0097159 organic cyclic compound binding; GO:1901363 heterocyclic compound binding; GO:0020037 heme binding; GO:0003824 catalytic activity; GO:0005488 binding; GO:0016209 antioxidant activity; GO:0004601 peroxidase activity; GO:0046906 tetrapyrrole binding; GO:0016491 oxidoreductase activity; GO:0016684 oxidoreductase activity, acting on peroxide as acceptor;	K00430	E1.11.1.7; peroxidase [EC:1.11.1.7]	ghi01110 Biosynthesis of secondary metabolites - Gossypium hirsutum (upland cotton); ghi01100 Metabolic pathways - Gossypium hirsutum (upland cotton); ghi00940 Phenylpropanoid biosynthesis - Gossypium hirsutum (upland cotton);	IPR033905; IPR002016;	Secretory peroxidase; Haem peroxidase, plant/fungal/bacterial;
A0A1U8LKC6	LOC107928294	"phosphoenolpyruvate carboxylase, housekeeping isozyme-like OS=Gossypium hirsutum GN=LOC107928294"	2.063	Up	0.000139404	102.95	2.8892	48.4	41	82	1	0.982	0.984	0.994	0.668	0.585	0.644	1.291	1.24	1.382	cytoplasm	GO:0072350 tricarboxylic acid metabolic process; GO:0055114 oxidation-reduction process; GO:0044281 small molecule metabolic process; GO:0044763 single-organism cellular process; GO:0006099 tricarboxylic acid cycle; GO:0044699 single-organism process; GO:0044238 primary metabolic process; GO:0045333 cellular respiration; GO:0044237 cellular metabolic process; GO:0071704 organic substance metaboli…		GO:0016831 carboxy-lyase activity; GO:0016829 lyase activity; GO:0008964 phosphoenolpyruvate carboxylase activity; GO:0003824 catalytic activity; GO:0016830 carbon-carbon lyase activity; GO:0004611 phosphoenolpyruvate carboxykinase activity;	K01595	ppc; phosphoenolpyruvate carboxylase [EC:4.1.1.31]	ghi00710 Carbon fixation in photosynthetic organisms - Gossypium hirsutum (upland cotton); ghi00620 Pyruvate metabolism - Gossypium hirsutum (upland cotton); ghi01200 Carbon metabolism - Gossypium hirsutum (upland cotton); ghi01100 Metabolic pathways - Gossypium hirsutum (upland cotton);	IPR015813;	Pyruvate/Phosphoenolpyruvate kinase-like domain;
A0A1U8LL54	LOC107928566	uncharacterized protein LOC107928566 OS=Gossypium hirsutum GN=LOC107928566	2.42	Up	0.00050065	65.322	51.503	26.4	13	19	3	1.085	1.069	1.129	0.473	0.608	0.477	1.225	1.324	1.222	chloroplast
A0A1U8LL91	LOC107927626	Non-specific lipid-transfer protein OS=Gossypium hirsutum GN=LOC107927626	6.712	Up	0.00034129	11.895	1.5181	49.1	6	12	1	1.573	1.506	1.591	0.162	0.112	0.198	0.995	1.062	1.111	extracellular	GO:0006810 transport; GO:0006869 lipid transport; GO:1902578 single-organism localization; GO:0044699 single-organism process; GO:0010876 lipid localization; GO:0071702 organic substance transport; GO:0033036 macromolecule localization; GO:0051179 localization; GO:0044765 single-organism transport; GO:0051234 establishment of localization;		GO:0008289 lipid binding; GO:0005488 binding;				IPR016140;	Bifunctional inhibitor/plant lipid transfer protein/seed storage helical domain;
A0A1U8LLD6	LOC107928675	14 kDa zinc-binding protein OS=Gossypium hirsutum GN=LOC107928675	0.37	Down	0.00036147	20.931	4.9325	13	2	3	2	0.759	0.825	0.962	1.926	1.61	1.81	0.646	0.749	0.585	chloroplast			GO:0003824 catalytic activity;	K02503			IPR011146;	HIT-like domain;
A0A1U8LLE7	LOC107928594	Non-specific lipid-transfer protein OS=Gossypium hirsutum GN=LOC107928594	2.489	Up	0.0020216	12.714	6.5573	9.8	1	2	1	0.961	1.053	0.98	0.473	0.474	0.682	1.243	1.446	1.365	extracellular	GO:0006810 transport; GO:0006869 lipid transport; GO:1902578 single-organism localization; GO:0044699 single-organism process; GO:0010876 lipid localization; GO:0071702 organic substance transport; GO:0033036 macromolecule localization; GO:0051179 localization; GO:0044765 single-organism transport; GO:0051234 establishment of localization;		GO:0008289 lipid binding; GO:0005488 binding;				IPR016140;	Bifunctional inhibitor/plant lipid transfer protein/seed storage helical domain;
A0A1U8LLZ5	LOC107927608	copper transport protein ATX1-like OS=Gossypium hirsutum GN=LOC107927608	0.326	Down	0.000139597	12.757	29.949	34.7	3	11	2	0.645	0.595	0.558	1.958	2.208	2.223	0.618	0.779	0.685	chloroplast	GO:0006810 transport; GO:0051179 localization; GO:0006812 cation transport; GO:0030001 metal ion transport; GO:0006811 ion transport; GO:0051234 establishment of localization;		GO:0046872 metal ion binding; GO:0043169 cation binding; GO:0005488 binding; GO:0043167 ion binding;	K07213			IPR006121;	Heavy metal-associated domain, HMA;
A0A1U8LM18	LOC107927628	probable glutathione S-transferase OS=Gossypium hirsutum GN=LOC107927628	0.438	Down	3.7899e-05	25.809	37.506	41.7	9	10	3	0.513	0.417	0.405	2.159	2.01	1.937	0.85	0.899	0.928	chloroplast			GO:0005515 protein binding; GO:0005488 binding;	K00799	GST; glutathione S-transferase [EC:2.5.1.18]	ghi00480 Glutathione metabolism - Gossypium hirsutum (upland cotton);	IPR010987; IPR004045; IPR012336;	Glutathione S-transferase, C-terminal-like; Glutathione S-transferase, N-terminal; Thioredoxin-like fold;
A0A1U8LME9	LOC107928000	glycine-rich RNA-binding protein GRP2A-like OS=Gossypium hirsutum GN=LOC107928000	3.634	Up	0.0026015	15.295	38.747	34.7	4	7	3	0.983	1.097	0.997	0.344	0.411	0.425	1.407	1.432	1.449	nucleus			GO:0097159 organic cyclic compound binding; GO:1901363 heterocyclic compound binding; GO:1901265 nucleoside phosphate binding; GO:0005488 binding; GO:0003676 nucleic acid binding; GO:0000166 nucleotide binding; GO:0036094 small molecule binding;				IPR000504; IPR012677;	RNA recognition motif domain; Nucleotide-binding alpha-beta plait domain;
A0A1U8LMG8	LOC107928020	PI-PLC X-box domain-containing protein DDB_G0293730-like OS=Gossypium hirsutum GN=LOC107928020	0.35	Down	3.6214e-05	36.157	38.84	30.2	7	9	7	0.573	0.579	0.64	2.127	2.11	1.953	0.763	0.742	0.663	cytoplasm	GO:0044699 single-organism process; GO:0008152 metabolic process; GO:0044238 primary metabolic process; GO:0044710 single-organism metabolic process; GO:0006629 lipid metabolic process; GO:0071704 organic substance metabolic process;		GO:0008081 phosphoric diester hydrolase activity; GO:0016787 hydrolase activity; GO:0003824 catalytic activity; GO:0042578 phosphoric ester hydrolase activity; GO:0016788 hydrolase activity, acting on ester bonds;				IPR000909; IPR017946;	Phosphatidylinositol-specific phospholipase C, X domain; PLC-like phosphodiesterase, TIM beta/alpha-barrel domain;
A0A1U8LN46	LOC107929173	Acyl carrier protein OS=Gossypium hirsutum GN=LOC107929173	2.659	Up	0.00050437	14.595	48.673	11.8	2	5	2	1.485	1.445	1.481	0.432	0.336	0.324	0.96	0.918	1.026	chloroplast	GO:0044711 single-organism biosynthetic process; GO:0016053 organic acid biosynthetic process; GO:0044281 small molecule metabolic process; GO:0044763 single-organism cellular process; GO:0044699 single-organism process; GO:0009058 biosynthetic process; GO:0044255 cellular lipid metabolic process; GO:0006631 fatty acid metabolic process; GO:0044238 primary metabolic process; GO:0044237 cellular m…		GO:0031177 phosphopantetheine binding; GO:0019842 vitamin binding; GO:0072341 modified amino acid binding; GO:0005488 binding; GO:0043167 ion binding; GO:0043168 anion binding; GO:0033218 amide binding; GO:0036094 small molecule binding;				IPR020806; IPR009081;	Polyketide synthase, phosphopantetheine-binding domain; Phosphopantetheine binding ACP domain;
A0A1U8LN62	LOC107927986	uncharacterized protein LOC107927986 OS=Gossypium hirsutum GN=LOC107927986	0.402	Down	0.005744	40.217	6.0529	11.4	3	4	1	0.689	0.991	0.913	1.398	2.013	1.714	0.518	0.755	0.789	cytoplasm			GO:0043169 cation binding; GO:0046872 metal ion binding; GO:0005509 calcium ion binding; GO:0005488 binding; GO:0043167 ion binding;				IPR002048; IPR011992;	EF-hand domain; EF-hand domain pair;
A0A1U8LN77	LOC107927996	translocon-associated protein subunit alpha-like OS=Gossypium hirsutum GN=LOC107927996	2.137	Up	0.00037957	27.847	52.935	12.9	2	2	2	1.075	1.189	1.111	0.561	0.505	0.633	1.237	1.157	1.237	plasma membrane		GO:0016020 membrane; GO:0043229 intracellular organelle; GO:0005783 endoplasmic reticulum; GO:0042175 nuclear outer membrane-endoplasmic reticulum membrane network; GO:0005737 cytoplasm; GO:0044446 intracellular organelle part; GO:0012505 endomembrane system; GO:0044424 intracellular part; GO:0005623 cell; GO:0044422 organelle part; GO:0043231 intracellular membrane-bounded organelle; GO:0043226 …		K13249	SSR1; translocon-associated protein subunit alpha	ghi04141 Protein processing in endoplasmic reticulum - Gossypium hirsutum (upland cotton);
A0A1U8LNN2	LOC107928377	leucine-rich repeat receptor-like protein kinase PXC2 OS=Gossypium hirsutum GN=LOC107928377	0.337	Down	2.0418e-06	53.791	317.25	49.5	20	43	2	0.437	0.392	0.389	2.33	2.362	2.141	0.762	0.776	0.763	chloroplast			GO:0005515 protein binding; GO:0005488 binding;				IPR013210; IPR032675;	Leucine-rich repeat-containing N-terminal, plant-type; Leucine-rich repeat domain, L domain-like;
A0A1U8LP04	LOC107928231	momilactone A synthase-like OS=Gossypium hirsutum GN=LOC107928231	0.464	Down	5.8921e-05	28.884	323.31	74.1	14	37	3	0.489	0.47	0.417	1.966	2.009	1.943	0.949	0.958	0.841	cytoplasm							IPR016040;	NAD(P)-binding domain;
A0A1U8LPY5	LOC107929669	xylem cysteine proteinase 1-like OS=Gossypium hirsutum GN=LOC107929669	0.464	Down	0.00171607	39.494	16.353	16.2	5	6	4	0.711	0.701	0.666	1.764	1.773	1.775	0.771	0.855	0.839	chloroplast	GO:0006508 proteolysis; GO:0008152 metabolic process; GO:0043170 macromolecule metabolic process; GO:0019538 protein metabolic process; GO:0044238 primary metabolic process; GO:0071704 organic substance metabolic process;		GO:0070011 peptidase activity, acting on L-amino acid peptides; GO:0008234 cysteine-type peptidase activity; GO:0016787 hydrolase activity; GO:0008233 peptidase activity; GO:0003824 catalytic activity;	K16290			IPR013201; IPR000668;	Cathepsin propeptide inhibitor domain (I29); Peptidase C1A, papain C-terminal;
A0A1U8LQE2	LOC107928890	protein DMR6-LIKE OXYGENASE 2-like OS=Gossypium hirsutum GN=LOC107928890	0.322	Down	1.66462e-05	39.908	9.8927	9.5	3	4	3	0.595	0.589	0.617	2.095	2.264	2.012	0.705	0.697	0.647	cytoplasm	GO:0044699 single-organism process; GO:0008152 metabolic process; GO:0055114 oxidation-reduction process; GO:0044710 single-organism metabolic process;		GO:0003824 catalytic activity; GO:0016491 oxidoreductase activity;				IPR027443; IPR005123; IPR026992;	Isopenicillin N synthase-like; Oxoglutarate/iron-dependent dioxygenase; Non-haem dioxygenase N-terminal domain;
A0A1U8LQN9	LOC107929845	copper transporter 5.1-like OS=Gossypium hirsutum GN=LOC107929845	0.417	Down	0.000115998	15.35	29.266	23.2	2	4	2	0.417	0.476	0.396	2.205	2.189	1.932	0.818	0.935	0.886	chloroplast	GO:0006810 transport; GO:0000041 transition metal ion transport; GO:0055085 transmembrane transport; GO:0098655 cation transmembrane transport; GO:0034220 ion transmembrane transport; GO:0006812 cation transport; GO:0098660 inorganic ion transmembrane transport; GO:0006811 ion transport; GO:0030001 metal ion transport; GO:0006825 copper ion transport; GO:0035434 copper ion transmembrane transport…	GO:0031224 intrinsic component of membrane; GO:0016020 membrane; GO:0016021 integral component of membrane; GO:0044425 membrane part;	GO:0046873 metal ion transmembrane transporter activity; GO:0015075 ion transmembrane transporter activity; GO:0005375 copper ion transmembrane transporter activity; GO:0022892 substrate-specific transporter activity; GO:0046915 transition metal ion transmembrane transporter activity; GO:0022890 inorganic cation transmembrane transporter activity; GO:0008324 cation transmembrane transporter activ…	K14686
A0A1U8LR83	LOC107930032	bifunctional UDP-glucose 4-epimerase and UDP-xylose 4-epimerase 1-like isoform X3 OS=Gossypium hirsutum GN=LOC107930032	0.434	Down	1.123e-06	39.019	89.421	35	10	13	6	0.661	0.649	0.686	1.811	1.898	1.823	0.803	0.819	0.779	cytoplasm	GO:0044723 single-organism carbohydrate metabolic process; GO:0008152 metabolic process; GO:0044710 single-organism metabolic process; GO:0044281 small molecule metabolic process; GO:0005996 monosaccharide metabolic process; GO:0044699 single-organism process; GO:0044238 primary metabolic process; GO:0005975 carbohydrate metabolic process; GO:0006012 galactose metabolic process; GO:0019318 hexose…		GO:0016853 isomerase activity; GO:0003824 catalytic activity; GO:0016854 racemase and epimerase activity; GO:0016857 racemase and epimerase activity, acting on carbohydrates and derivatives; GO:0003978 UDP-glucose 4-epimerase activity;	K01784	galE; UDP-glucose 4-epimerase [EC:5.1.3.2]	ghi00520 Amino sugar and nucleotide sugar metabolism - Gossypium hirsutum (upland cotton); ghi01100 Metabolic pathways - Gossypium hirsutum (upland cotton); ghi00052 Galactose metabolism - Gossypium hirsutum (upland cotton);	IPR016040;	NAD(P)-binding domain;
A0A1U8LRD3	LOC107928958	uncharacterized protein At4g06744-like OS=Gossypium hirsutum GN=LOC107928958	0.39	Down	2.3372e-05	49.479	5.4015	4.5	2	2	2	0.589	0.62	0.584	1.969	2.017	1.961	0.72	0.834	0.767	chloroplast							IPR032675;	Leucine-rich repeat domain, L domain-like;
A0A1U8LRF7	LOC107930098	Pectin acetylesterase OS=Gossypium hirsutum GN=LOC107930098	0.213	Down	3.8972e-05	43.563	267.02	55.4	20	66	4	0.392	0.383	0.317	2.811	2.659	2.575	0.553	0.654	0.509	chloroplast			GO:0016787 hydrolase activity; GO:0003824 catalytic activity;	K19882
A0A1U8LRJ5	LOC107929189	thaumatin-like protein OS=Gossypium hirsutum GN=LOC107929189	0.154	Down	4.4919e-05	24.341	323.31	58	11	68	10	0.228	0.225	0.29	2.714	2.922	2.825	0.462	0.486	0.353	chloroplast
A0A1U8LS09	LOC107929148	uncharacterized protein LOC107929148 OS=Gossypium hirsutum GN=LOC107929148	2.249	Up	0.00047831	65.4	15.08	26.2	13	18	3	1.021	1.088	1.114	0.586	0.614	0.489	1.316	1.178	1.305	nucleus
A0A1U8LS58	LOC107929190	Phosphomannomutase OS=Gossypium hirsutum GN=LOC107929190	2.25	Up	0.00088145	28.183	13.006	44.4	11	18	1	0.696	0.651	0.728	0.616	0.779	0.683	1.382	1.698	1.595	cytoplasm	GO:0009226 nucleotide-sugar biosynthetic process; GO:0018130 heterocycle biosynthetic process; GO:0006725 cellular aromatic compound metabolic process; GO:0034654 nucleobase-containing compound biosynthetic process; GO:1901360 organic cyclic compound metabolic process; GO:0006807 nitrogen compound metabolic process; GO:0009058 biosynthetic process; GO:0044238 primary metabolic process; GO:0044237…	GO:0044424 intracellular part; GO:0005623 cell; GO:0044464 cell part; GO:0005622 intracellular; GO:0005737 cytoplasm;	GO:0004615 phosphomannomutase activity; GO:0016853 isomerase activity; GO:0003824 catalytic activity; GO:0016866 intramolecular transferase activity; GO:0016868 intramolecular transferase activity, phosphotransferases;	K17497	PMM; phosphomannomutase [EC:5.4.2.8]	ghi00051 Fructose and mannose metabolism - Gossypium hirsutum (upland cotton); ghi00520 Amino sugar and nucleotide sugar metabolism - Gossypium hirsutum (upland cotton); ghi01110 Biosynthesis of secondary metabolites - Gossypium hirsutum (upland cotton); ghi01100 Metabolic pathways - Gossypium hirsutum (upland cotton);	IPR023214;	HAD-like domain;
A0A1U8LSH3	LOC107929295	uncharacterized protein At3g61260-like OS=Gossypium hirsutum GN=LOC107929295	0.447	Down	0.00106408	21.538	4.4697	32	8	9	1	0.847	0.846	0.819	1.735	1.675	1.609	0.675	0.893	0.673	chloroplast							IPR005516; IPR005518;	Remorin, C-terminal; Remorin, N-terminal;
A0A1U8LSH5	LOC107930389	alpha N-terminal protein methyltransferase 1-like isoform X2 OS=Gossypium hirsutum GN=LOC107930389	2.067	Up	1.83313e-05	36.332	5.0586	6.9	2	2	2	1.149	1.172	1.229	0.578	0.531	0.571	1.129	1.183	1.16	peroxisome	GO:0044267 cellular protein metabolic process; GO:0006480 N-terminal protein amino acid methylation; GO:0044238 primary metabolic process; GO:0044237 cellular metabolic process; GO:0032259 methylation; GO:0071704 organic substance metabolic process; GO:0008152 metabolic process; GO:0008213 protein alkylation; GO:0006479 protein methylation; GO:0043414 macromolecule methylation; GO:0031365 N-termi…		GO:0016741 transferase activity, transferring one-carbon groups; GO:0008168 methyltransferase activity; GO:0003824 catalytic activity; GO:0016740 transferase activity;	K16219			IPR029063;	S-adenosyl-L-methionine-dependent methyltransferase;
A0A1U8LSP6	LOC107930417	basic 7S globulin 2-like OS=Gossypium hirsutum GN=LOC107930417	0.3	Down	3.8909e-05	46.255	210.41	33	13	45	2	0.609	0.571	0.541	2.287	2.146	2.122	0.667	0.713	0.589	chloroplast							IPR032799; IPR033121; IPR021109; IPR032861; IPR033868;	Xylanase inhibitor, C-terminal; Peptidase family A1 domain; Aspartic peptidase domain; Xylanase inhibitor, N-terminal; Xylanase inhibitor I-like;
A0A1U8LT43	LOC107930594	pre-mRNA-processing protein 40A-like isoform X2 OS=Gossypium hirsutum GN=LOC107930594	2.662	Up	0.00033536	112.25	43.035	12.2	10	11	3	1.365	1.419	1.447	0.411	0.428	0.34	1.014	1.146	0.978	chloroplast			GO:0005515 protein binding; GO:0005488 binding;	K12821	PRPF40; pre-mRNA-processing factor 40	ghi03040 Spliceosome - Gossypium hirsutum (upland cotton);	IPR002713; IPR001202;	FF domain; WW domain;
A0A1U8LTI1	LOC107930698	uncharacterized protein LOC107930698 OS=Gossypium hirsutum GN=LOC107930698	2.025	Up	3.8551e-05	24.651	20.842	30.7	5	7	5	0.885	0.949	0.908	0.628	0.681	0.697	1.396	1.342	1.324	nucleus
A0A1U8LTI2	LOC107930665	caffeoylshikimate esterase-like OS=Gossypium hirsutum GN=LOC107930665	0.468	Down	0.000103476	36.35	7.9296	23.8	6	7	1	0.579	0.604	0.549	1.971	1.758	1.875	0.94	0.84	0.842	cytoplasm							IPR029058; IPR000073; IPR022742;	Alpha/Beta hydrolase fold; Alpha/beta hydrolase fold-1; Serine aminopeptidase, S33;
A0A1U8LU66	LOC107930875	thaumatin-like protein isoform X1 OS=Gossypium hirsutum GN=LOC107930875	0.143	Down	2.1555e-05	24.118	6.4384	15.6	3	9	1	0.182	0.204	0.213	3.054	3.148	2.979	0.403	0.515	0.395	chloroplast
A0A1U8LU67	LOC107930870	nucleolin-like OS=Gossypium hirsutum GN=LOC107930870	2.443	Up	7.5731e-05	34.469	18.172	19.1	4	5	2	1.468	1.529	1.546	0.369	0.362	0.427	0.926	0.953	0.95	nucleus
A0A1U8LUI3	LOC107929864	21 kDa protein-like OS=Gossypium hirsutum GN=LOC107929864	2.29	Up	1.78837e-05	20.767	9.5917	23.4	3	4	2	0.672	0.637	0.627	0.728	0.663	0.707	1.626	1.542	1.637	chloroplast			GO:0004857 enzyme inhibitor activity; GO:0098772 molecular function regulator; GO:0030234 enzyme regulator activity;				IPR006501;	Pectinesterase inhibitor domain;
A0A1U8LUJ8	LOC107930054	"thylakoid lumenal 15 kDa protein 1, chloroplastic OS=Gossypium hirsutum GN=LOC107930054"	0.493	Down	0.00060311	23.81	61.397	28.8	5	5	5	1.106	1.015	1.148	1.353	1.524	1.338	0.614	0.744	0.719	chloroplast
A0A1U8LUL1	LOC107930954	probable calcium-binding protein CML27 OS=Gossypium hirsutum GN=LOC107930954	4.157	Up	0.00070039	17.162	150.95	57.8	10	23	5	0.994	1.01	1.017	0.362	0.324	0.363	1.461	1.439	1.461	nucleus			GO:0043169 cation binding; GO:0046872 metal ion binding; GO:0005509 calcium ion binding; GO:0005488 binding; GO:0043167 ion binding;	K13448	CML; calcium-binding protein CML	ghi04626 Plant-pathogen interaction - Gossypium hirsutum (upland cotton);	IPR011992; IPR002048;	EF-hand domain pair; EF-hand domain;
A0A1U8LUS9	LOC107931055	thaumatin-like protein OS=Gossypium hirsutum GN=LOC107931055	3.244	Up	5.7389e-05	25.995	32.12	16.7	3	4	2	0.934	1.095	1.048	0.383	0.453	0.462	1.477	1.382	1.352	chloroplast
A0A1U8LUZ9	LOC107931128	uncharacterized protein LOC107931128 OS=Gossypium hirsutum GN=LOC107931128	2.195	Up	0.00027974	9.8951	28.942	18.5	1	2	1	1.268	1.266	1.336	0.533	0.454	0.509	1.141	1.145	0.998	chloroplast
A0A1U8LVG9	LOC107930310	flavin-dependent oxidoreductase FOX2-like OS=Gossypium hirsutum GN=LOC107930310	0.386	Down	0.000117285	59.868	168.31	18.4	8	15	1	0.384	0.462	0.409	2.177	2.069	2.233	0.907	0.85	0.741	chloroplast	GO:0044699 single-organism process; GO:0008152 metabolic process; GO:0055114 oxidation-reduction process; GO:0044710 single-organism metabolic process;		GO:0097159 organic cyclic compound binding; GO:1901363 heterocyclic compound binding; GO:0016614 oxidoreductase activity, acting on CH-OH group of donors; GO:1901265 nucleoside phosphate binding; GO:0050660 flavin adenine dinucleotide binding; GO:0003824 catalytic activity; GO:0005488 binding; GO:0043167 ion binding; GO:0043168 anion binding; GO:0000166 nucleotide binding; GO:0048037 cofactor bin…				IPR016166; IPR016169; IPR012951; IPR016167; IPR006094;	FAD-binding, type 2; CO dehydrogenase flavoprotein-like, FAD-binding, subdomain 2; Berberine/berberine-like; FAD-binding, type 2, subdomain 1; FAD linked oxidase, N-terminal;
A0A1U8LVU7	LOC107930406	pre-mRNA-processing factor 19 homolog 1-like OS=Gossypium hirsutum GN=LOC107930406	2.002	Up	1.0815e-06	56.806	323.31	38.2	15	22	2	1.287	1.187	1.171	0.568	0.568	0.549	1.12	1.102	1.151	nucleus	GO:0008152 metabolic process; GO:0032446 protein modification by small protein conjugation; GO:0016567 protein ubiquitination; GO:0044260 cellular macromolecule metabolic process; GO:0044267 cellular protein metabolic process; GO:0006464 cellular protein modification process; GO:0043170 macromolecule metabolic process; GO:0019538 protein metabolic process; GO:0070647 protein modification by small…		GO:0005515 protein binding; GO:0019787 ubiquitin-like protein transferase activity; GO:0003824 catalytic activity; GO:0016740 transferase activity; GO:0005488 binding; GO:0004842 ubiquitin-protein transferase activity;	K10599	PRPF19; pre-mRNA-processing factor 19 [EC:2.3.2.27]	ghi03040 Spliceosome - Gossypium hirsutum (upland cotton); ghi04120 Ubiquitin mediated proteolysis - Gossypium hirsutum (upland cotton);	IPR003613; IPR017986; IPR013083; IPR015943; IPR013915;	U box domain; WD40-repeat-containing domain; Zinc finger, RING/FYVE/PHD-type; WD40/YVTN repeat-like-containing domain; Pre-mRNA-splicing factor 19;
A0A1U8LVZ2	LOC107931333	transcription factor HBP-1b(C38)-like OS=Gossypium hirsutum GN=LOC107931333	2.404	Up	1.7078e-05	30.047	7.9923	8.1	2	2	2	1.057	1.08	1.028	0.564	0.526	0.531	1.279	1.251	1.367	nucleus	GO:0018130 heterocycle biosynthetic process; GO:0006725 cellular aromatic compound metabolic process; GO:0097659 nucleic acid-templated transcription; GO:0034654 nucleobase-containing compound biosynthetic process; GO:1901360 organic cyclic compound metabolic process; GO:0006807 nitrogen compound metabolic process; GO:0032774 RNA biosynthetic process; GO:0009058 biosynthetic process; GO:0044238 p…		GO:0097159 organic cyclic compound binding; GO:1901363 heterocyclic compound binding; GO:0003677 DNA binding; GO:0043565 sequence-specific DNA binding; GO:0005488 binding; GO:0003676 nucleic acid binding;				IPR025422;	Transcription factor TGA like domain;
A0A1U8LW23	LOC107930319	flavin-dependent oxidoreductase FOX5-like OS=Gossypium hirsutum GN=LOC107930319	0.148	Down	0.000140911	62.518	97.804	21.5	10	15	2	0.162	0.117	0.094	3.242	2.968	3.189	0.398	0.593	0.398	nucleus	GO:0044699 single-organism process; GO:0008152 metabolic process; GO:0055114 oxidation-reduction process; GO:0044710 single-organism metabolic process;		GO:0097159 organic cyclic compound binding; GO:1901363 heterocyclic compound binding; GO:0016614 oxidoreductase activity, acting on CH-OH group of donors; GO:1901265 nucleoside phosphate binding; GO:0050660 flavin adenine dinucleotide binding; GO:0003824 catalytic activity; GO:0005488 binding; GO:0043167 ion binding; GO:0043168 anion binding; GO:0000166 nucleotide binding; GO:0048037 cofactor bin…				IPR016166; IPR016169; IPR012951; IPR016167; IPR006094;	FAD-binding, type 2; CO dehydrogenase flavoprotein-like, FAD-binding, subdomain 2; Berberine/berberine-like; FAD-binding, type 2, subdomain 1; FAD linked oxidase, N-terminal;
A0A1U8LXC4	LOC107931799	salicylic acid-binding protein 2-like OS=Gossypium hirsutum GN=LOC107931799	0.495	Down	0.0006797	31.442	58.282	21.2	5	5	4	0.588	0.453	0.542	1.857	1.97	1.779	0.898	1.046	0.829	vacuolar membrane							IPR029058; IPR000073;	Alpha/Beta hydrolase fold; Alpha/beta hydrolase fold-1;
A0A1U8LXF0	LOC107930848	"ATP synthase subunit epsilon, mitochondrial OS=Gossypium hirsutum GN=LOC107930848"	2.083	Up	5.6575e-05	7.9369	4.8704	38.6	3	4	3	1.466	1.473	1.534	0.445	0.428	0.46	0.888	0.899	0.99	chloroplast	GO:0009116 nucleoside metabolic process; GO:0042278 purine nucleoside metabolic process; GO:0009167 purine ribonucleoside monophosphate metabolic process; GO:0009117 nucleotide metabolic process; GO:0044699 single-organism process; GO:0046129 purine ribonucleoside biosynthetic process; GO:0009163 nucleoside biosynthetic process; GO:0009058 biosynthetic process; GO:0009156 ribonucleoside monophosp…	GO:0016020 membrane; GO:0098800 inner mitochondrial membrane protein complex; GO:0031090 organelle membrane; GO:0098796 membrane protein complex; GO:0005737 cytoplasm; GO:0032991 macromolecular complex; GO:0098798 mitochondrial protein complex; GO:0044424 intracellular part; GO:0005623 cell; GO:0044455 mitochondrial membrane part; GO:0044422 organelle part; GO:0005740 mitochondrial envelope; GO:0…	GO:0022804 active transmembrane transporter activity; GO:0042625 ATPase coupled ion transmembrane transporter activity; GO:0015075 ion transmembrane transporter activity; GO:0022853 active ion transmembrane transporter activity; GO:0015399 primary active transmembrane transporter activity; GO:0022892 substrate-specific transporter activity; GO:0044769 ATPase activity, coupled to transmembrane mov…	K02135	ATPeF1E; F-type H+-transporting ATPase subunit epsilon	ghi01100 Metabolic pathways - Gossypium hirsutum (upland cotton); ghi00190 Oxidative phosphorylation - Gossypium hirsutum (upland cotton);
A0A1U8LXQ6	LOC107931915	Photosystem II CP47 reaction center protein OS=Gossypium hirsutum GN=LOC107931915	0.343	Down	4.7758e-06	106.86	100.22	11.2	8	15	8	0.692	0.764	0.785	1.979	1.776	1.825	0.613	0.644	0.655	plasma membrane	GO:0065008 regulation of biological quality; GO:0055114 oxidation-reduction process; GO:0044763 single-organism cellular process; GO:0044699 single-organism process; GO:0022904 respiratory electron transport chain; GO:0019684 photosynthesis, light reaction; GO:0045333 cellular respiration; GO:0044237 cellular metabolic process; GO:0009772 photosynthetic electron transport in photosystem II; GO:00…	GO:0016020 membrane; GO:0009523 photosystem II; GO:0098796 membrane protein complex; GO:0042651 thylakoid membrane; GO:0031224 intrinsic component of membrane; GO:0032991 macromolecular complex; GO:0044424 intracellular part; GO:0005623 cell; GO:0016021 integral component of membrane; GO:0034357 photosynthetic membrane; GO:0009521 photosystem; GO:0044425 membrane part; GO:0005622 intracellular; G…	GO:0005506 iron ion binding; GO:0045156 electron transporter, transferring electrons within the cyclic electron transport pathway of photosynthesis activity; GO:0043167 ion binding; GO:0042301 phosphate ion binding; GO:0016168 chlorophyll binding; GO:0016491 oxidoreductase activity; GO:0009055 electron carrier activity; GO:1901363 heterocyclic compound binding; GO:0097159 organic cyclic compound …	K02704	psbB; photosystem II CP47 chlorophyll apoprotein	ghi00195 Photosynthesis - Gossypium hirsutum (upland cotton); ghi01100 Metabolic pathways - Gossypium hirsutum (upland cotton);	IPR027387; IPR005798; IPR016174; IPR005797;	Cytochrome b/b6-like domain; Cytochrome b/b6, C-terminal; Di-haem cytochrome, transmembrane; Cytochrome b/b6, N-terminal;
A0A1U8LXV6	LOC107931937	Carboxypeptidase OS=Gossypium hirsutum GN=LOC107931937	0.326	Down	3.8624e-05	50.646	323.31	26.9	10	15	10	0.701	0.726	0.667	2.178	2.003	1.828	0.625	0.657	0.679	chloroplast	GO:0006508 proteolysis; GO:0008152 metabolic process; GO:0043170 macromolecule metabolic process; GO:0019538 protein metabolic process; GO:0044238 primary metabolic process; GO:0071704 organic substance metabolic process;		GO:0004180 carboxypeptidase activity; GO:0008233 peptidase activity; GO:0008238 exopeptidase activity; GO:0003824 catalytic activity; GO:0017171 serine hydrolase activity; GO:0008236 serine-type peptidase activity; GO:0070011 peptidase activity, acting on L-amino acid peptides; GO:0016787 hydrolase activity; GO:0004185 serine-type carboxypeptidase activity; GO:0070008 serine-type exopeptidase act…	K09645			IPR029058;	Alpha/Beta hydrolase fold;
A0A1U8LYM7	LOC107931208	thiamine pyrophosphokinase 1-like isoform X1 OS=Gossypium hirsutum GN=LOC107931208	0.462	Down	8.2939e-05	29.195	7.5937	13.8	3	4	1	0.833	0.864	0.68	1.748	1.697	1.618	0.721	0.785	0.834	chloroplast	GO:0051188 cofactor biosynthetic process; GO:0006725 cellular aromatic compound metabolic process; GO:0044699 single-organism process; GO:0009058 biosynthetic process; GO:0006772 thiamine metabolic process; GO:1901566 organonitrogen compound biosynthetic process; GO:0009229 thiamine diphosphate biosynthetic process; GO:0044237 cellular metabolic process; GO:0044272 sulfur compound biosynthetic pr…		GO:0030975 thiamine binding; GO:0005524 ATP binding; GO:1901265 nucleoside phosphate binding; GO:0019842 vitamin binding; GO:0001882 nucleoside binding; GO:0043167 ion binding; GO:0000166 nucleotide binding; GO:1901681 sulfur compound binding; GO:1901363 heterocyclic compound binding; GO:0097159 organic cyclic compound binding; GO:0032549 ribonucleoside binding; GO:0097367 carbohydrate derivative…	K00949	thiN; thiamine pyrophosphokinase [EC:2.7.6.2]	ghi00730 Thiamine metabolism - Gossypium hirsutum (upland cotton); ghi01100 Metabolic pathways - Gossypium hirsutum (upland cotton);	IPR007373; IPR007371;	Thiamin pyrophosphokinase, vitamin B1-binding domain; Thiamin pyrophosphokinase, catalytic domain;
A0A1U8LZS2	LOC107932531	Peroxidase OS=Gossypium hirsutum GN=LOC107932531	0.212	Down	4.6827e-06	35.981	268.74	48.5	14	35	14	0.5	0.439	0.459	2.424	2.621	2.503	0.483	0.573	0.541	chloroplast	GO:0008152 metabolic process; GO:0042743 hydrogen peroxide metabolic process; GO:0006950 response to stress; GO:0072593 reactive oxygen species metabolic process; GO:0055114 oxidation-reduction process; GO:0044710 single-organism metabolic process; GO:0006979 response to oxidative stress; GO:0044699 single-organism process; GO:0044248 cellular catabolic process; GO:0050896 response to stimulus; G…		GO:0097159 organic cyclic compound binding; GO:1901363 heterocyclic compound binding; GO:0020037 heme binding; GO:0003824 catalytic activity; GO:0005488 binding; GO:0016209 antioxidant activity; GO:0004601 peroxidase activity; GO:0046906 tetrapyrrole binding; GO:0016491 oxidoreductase activity; GO:0016684 oxidoreductase activity, acting on peroxide as acceptor;	K00430	E1.11.1.7; peroxidase [EC:1.11.1.7]	ghi01110 Biosynthesis of secondary metabolites - Gossypium hirsutum (upland cotton); ghi01100 Metabolic pathways - Gossypium hirsutum (upland cotton); ghi00940 Phenylpropanoid biosynthesis - Gossypium hirsutum (upland cotton);	IPR033905; IPR002016;	Secretory peroxidase; Haem peroxidase, plant/fungal/bacterial;
A0A1U8LZX8	LOC107931543	sucrose-binding protein-like OS=Gossypium hirsutum GN=LOC107931543	2.201	Up	0.0034238	62.035	323.31	56.6	29	71	11	1.878	1.914	1.866	0.296	0.216	0.195	0.517	0.491	0.548	vacuolar membrane			GO:0045735 nutrient reservoir activity;				IPR011051; IPR006045; IPR014710;	RmlC-like cupin domain; Cupin 1; RmlC-like jelly roll fold;
A0A1U8LZY0	LOC107931462	uncharacterized protein LOC107931462 OS=Gossypium hirsutum GN=LOC107931462	2.081	Up	0.00047776	84.538	9.8805	5.6	4	4	2	1.119	1.177	1.087	0.596	0.535	0.603	1.153	1.345	1.11	nucleus			GO:0043169 cation binding; GO:0046872 metal ion binding; GO:0005515 protein binding; GO:0008270 zinc ion binding; GO:0046914 transition metal ion binding; GO:0005488 binding; GO:0043167 ion binding;				IPR000270; IPR018289; IPR006564; IPR007527; IPR004332;	PB1 domain; MULE transposase domain; Zinc finger, PMZ-type; Zinc finger, SWIM-type; Transposase, MuDR, plant;
A0A1U8LZY4	LOC107932587	60S ribosomal protein L26-1 OS=Gossypium hirsutum GN=LOC107932587	2.024	Up	0.00086275	16.699	15.497	34.2	6	13	1	1.417	1.453	1.548	0.45	0.526	0.41	0.971	0.877	0.957	cytoplasm	GO:0006518 peptide metabolic process; GO:0043043 peptide biosynthetic process; GO:0044267 cellular protein metabolic process; GO:0006807 nitrogen compound metabolic process; GO:0009058 biosynthetic process; GO:0043603 cellular amide metabolic process; GO:0044238 primary metabolic process; GO:1901566 organonitrogen compound biosynthetic process; GO:1901576 organic substance biosynthetic process; G…	GO:0005840 ribosome; GO:0043229 intracellular organelle; GO:0043232 intracellular non-membrane-bounded organelle; GO:0044446 intracellular organelle part; GO:0005737 cytoplasm; GO:0032991 macromolecular complex; GO:0044424 intracellular part; GO:0005623 cell; GO:0044422 organelle part; GO:0043228 non-membrane-bounded organelle; GO:0043226 organelle; GO:0015934 large ribosomal subunit; GO:0044391 …	GO:0003735 structural constituent of ribosome; GO:0005198 structural molecule activity;	K02898	RP-L26e; large subunit ribosomal protein L26e	ghi03010 Ribosome - Gossypium hirsutum (upland cotton);	IPR008991; IPR014722; IPR005824;	Translation protein SH3-like domain; Ribosomal protein L2 domain 2; KOW;
A0A1U8M173	LOC107931849	uncharacterized protein At2g40430-like OS=Gossypium hirsutum GN=LOC107931849	3.305	Up	0.00029625	40.957	35.925	8.5	2	3	2	1.5	1.367	1.796	0.308	0.25	0.318	0.841	1.008	1.046	nucleus				K14840
A0A1U8M1A2	LOC107932960	bark storage protein A-like OS=Gossypium hirsutum GN=LOC107932960	0.295	Down	0.0015167	38.807	1.3551	2	1	1	1	0.604	0.233	0.523	2.604	2.31	2.085	0.583	0.902	0.577	chloroplast	GO:0009116 nucleoside metabolic process; GO:0006725 cellular aromatic compound metabolic process; GO:0044281 small molecule metabolic process; GO:0044763 single-organism cellular process; GO:0044699 single-organism process; GO:1901360 organic cyclic compound metabolic process; GO:0006807 nitrogen compound metabolic process; GO:0044238 primary metabolic process; GO:0044237 cellular metabolic proce…		GO:0003824 catalytic activity;				IPR000845;	Nucleoside phosphorylase domain;
A0A1U8M1D4	LOC107932999	FRIGIDA-like protein OS=Gossypium hirsutum GN=LOC107932999	2.281	Up	0.00099642	58.484	9.7591	6	3	3	3	1.198	1.262	0.999	0.558	0.521	0.515	1.207	1.405	1.024	nucleus
A0A1U8M1X3	LOC107932110	CASP-like protein OS=Gossypium hirsutum GN=LOC107932110	0.459	Down	0.0060009	21.734	3.3625	15.7	3	6	1	0.633	0.636	0.624	1.841	1.852	1.805	0.814	0.941	0.768	vacuolar membrane							IPR006702;	Domain of unknown function DUF588;
A0A1U8M219	LOC107932238	Beta-galactosidase OS=Gossypium hirsutum GN=LOC107932238	0.277	Down	0.000117779	82.054	13.754	6	4	5	4	0.658	0.59	0.572	2.19	2.16	2.267	0.539	0.715	0.578	chloroplast	GO:0008152 metabolic process; GO:0005975 carbohydrate metabolic process; GO:0044238 primary metabolic process; GO:0071704 organic substance metabolic process;		GO:0004553 hydrolase activity, hydrolyzing O-glycosyl compounds; GO:0016787 hydrolase activity; GO:0003824 catalytic activity; GO:0016798 hydrolase activity, acting on glycosyl bonds;				IPR031330; IPR017853; IPR013781; IPR008979;	Glycoside hydrolase 35, catalytic domain; Glycoside hydrolase superfamily; Glycoside hydrolase, catalytic domain; Galactose-binding domain-like;
A0A1U8M239	LOC107933212	50S ribosomal protein L25-like OS=Gossypium hirsutum GN=LOC107933212	2.311	Up	0.00027502	26.679	11.398	12.7	3	4	3	1.334	1.185	1.364	0.511	0.433	0.486	1.135	0.998	1.172	mitochondria	GO:0006518 peptide metabolic process; GO:0043043 peptide biosynthetic process; GO:0044267 cellular protein metabolic process; GO:0006807 nitrogen compound metabolic process; GO:0009058 biosynthetic process; GO:0043603 cellular amide metabolic process; GO:0044238 primary metabolic process; GO:1901566 organonitrogen compound biosynthetic process; GO:1901576 organic substance biosynthetic process; G…	GO:0005840 ribosome; GO:0043226 organelle; GO:0043229 intracellular organelle; GO:0043232 intracellular non-membrane-bounded organelle; GO:0044464 cell part; GO:0005622 intracellular; GO:0005737 cytoplasm; GO:0032991 macromolecular complex; GO:0044424 intracellular part; GO:1990904 ribonucleoprotein complex; GO:0005623 cell; GO:0030529 intracellular ribonucleoprotein complex; GO:0044444 cytoplasm…	GO:0097159 organic cyclic compound binding; GO:1901363 heterocyclic compound binding; GO:0003723 RNA binding; GO:0008097 5S rRNA binding; GO:0005488 binding; GO:0003676 nucleic acid binding; GO:0005198 structural molecule activity; GO:0003735 structural constituent of ribosome; GO:0019843 rRNA binding;	K02897	RP-L25; large subunit ribosomal protein L25	ghi03010 Ribosome - Gossypium hirsutum (upland cotton);	IPR020056; IPR020057; IPR011035;	Ribosomal protein L25/Gln-tRNA synthetase, beta-barrel domain; Ribosomal protein L25, beta domain; Ribosomal protein L25/Gln-tRNA synthetase, anti-codon-binding domain;
A0A1U8M2E2	LOC107933302	Diphosphomevalonate decarboxylase OS=Gossypium hirsutum GN=LOC107933302	0.467	Down	2.3062e-06	45.933	275.06	38.8	13	37	12	0.638	0.633	0.65	1.842	1.844	1.757	0.834	0.874	0.832	chloroplast	GO:0006790 sulfur compound metabolic process; GO:0019287 isopentenyl diphosphate biosynthetic process, mevalonate pathway; GO:0006720 isoprenoid metabolic process; GO:0044711 single-organism biosynthetic process; GO:0035383 thioester metabolic process; GO:0008654 phospholipid biosynthetic process; GO:0044763 single-organism cellular process; GO:0044699 single-organism process; GO:0006732 coenzyme…	GO:0044464 cell part; GO:0005622 intracellular; GO:0005737 cytoplasm; GO:0044424 intracellular part; GO:0005829 cytosol; GO:0005623 cell; GO:0044444 cytoplasmic part;	GO:0005524 ATP binding; GO:1901265 nucleoside phosphate binding; GO:0001882 nucleoside binding; GO:0043167 ion binding; GO:0016829 lyase activity; GO:0000166 nucleotide binding; GO:0097159 organic cyclic compound binding; GO:1901363 heterocyclic compound binding; GO:0032549 ribonucleoside binding; GO:0097367 carbohydrate derivative binding; GO:0003824 catalytic activity; GO:0032553 ribonucleotide…	K01597	MVD; diphosphomevalonate decarboxylase [EC:4.1.1.33]	ghi01110 Biosynthesis of secondary metabolites - Gossypium hirsutum (upland cotton); ghi01100 Metabolic pathways - Gossypium hirsutum (upland cotton); ghi00900 Terpenoid backbone biosynthesis - Gossypium hirsutum (upland cotton);	IPR020568; IPR006204; IPR014721; IPR013750;	Ribosomal protein S5 domain 2-type fold; GHMP kinase N-terminal domain; Ribosomal protein S5 domain 2-type fold, subgroup; GHMP kinase, C-terminal domain;
A0A1U8M2M2	LOC107933359	L-tryptophan--pyruvate aminotransferase 1-like OS=Gossypium hirsutum GN=LOC107933359	4.609	Up	3.6294e-08	44.547	57.129	26.8	9	11	9	0.853	0.845	0.793	0.364	0.345	0.354	1.646	1.63	1.623	chloroplast			GO:0016829 lyase activity; GO:0016846 carbon-sulfur lyase activity; GO:0003824 catalytic activity;	K16903	TAA1; L-tryptophan---pyruvate aminotransferase [EC:2.6.1.99]	ghi00380 Tryptophan metabolism - Gossypium hirsutum (upland cotton); ghi01100 Metabolic pathways - Gossypium hirsutum (upland cotton);	IPR015424; IPR006947; IPR015421; IPR006948; IPR015422;	Pyridoxal phosphate-dependent transferase; EGF-like, alliinase; Pyridoxal phosphate-dependent transferase, major region, subdomain 1; Alliinase, C-terminal; Pyridoxal phosphate-dependent transferase, major region, subdomain 2;
A0A1U8M2S5	LOC107933394	non-specific lipid transfer protein GPI-anchored 1-like OS=Gossypium hirsutum GN=LOC107933394	5.055	Up	2.1802e-05	20.145	82.395	26	4	10	1	1.433	1.349	1.34	0.216	0.223	0.265	1.192	1.112	1.255	chloroplast							IPR016140;	Bifunctional inhibitor/plant lipid transfer protein/seed storage helical domain;
A0A1U8M3C2	LOC107933567	tobamovirus multiplication protein 2A-like OS=Gossypium hirsutum GN=LOC107933567	0.484	Down	0.0035207	31.371	54.25	18.2	4	6	2	0.788	0.713	0.814	1.502	2.05	1.478	0.885	0.794	0.756	vacuolar membrane		GO:0031224 intrinsic component of membrane; GO:0016020 membrane; GO:0016021 integral component of membrane; GO:0044425 membrane part;
A0A1U8M455	LOC107933815	uncharacterized protein LOC107933815 OS=Gossypium hirsutum GN=LOC107933815	2.571	Up	1.62857e-05	18.784	13.787	40.2	6	9	3	1.379	1.417	1.366	0.4	0.386	0.427	1.026	1.011	1.082	cytoplasm
A0A1U8M474	LOC107933829	Glutamate dehydrogenase OS=Gossypium hirsutum GN=LOC107933829	5.12	Up	2.2857e-05	44.704	70.444	35	15	23	1	0.383	0.451	0.424	0.432	0.42	0.342	2.085	1.992	2.036	cytoplasm	GO:0055114 oxidation-reduction process; GO:0044281 small molecule metabolic process; GO:0044763 single-organism cellular process; GO:0006807 nitrogen compound metabolic process; GO:0044699 single-organism process; GO:0044238 primary metabolic process; GO:0044237 cellular metabolic process; GO:0071704 organic substance metabolic process; GO:0008152 metabolic process; GO:0006520 cellular amino acid…		GO:0016638 oxidoreductase activity, acting on the CH-NH2 group of donors; GO:0004352 glutamate dehydrogenase (NAD+) activity; GO:0003824 catalytic activity; GO:0016639 oxidoreductase activity, acting on the CH-NH2 group of donors, NAD or NADP as acceptor; GO:0016491 oxidoreductase activity;	K00261	GLUD1_2; glutamate dehydrogenase (NAD(P)+) [EC:1.4.1.3]	ghi00910 Nitrogen metabolism - Gossypium hirsutum (upland cotton); ghi00250 Alanine, aspartate and glutamate metabolism - Gossypium hirsutum (upland cotton); ghi00220 Arginine biosynthesis - Gossypium hirsutum (upland cotton); ghi01200 Carbon metabolism - Gossypium hirsutum (upland cotton); ghi01100 Metabolic pathways - Gossypium hirsutum (upland cotton);	IPR006096; IPR016040; IPR033922; IPR006097;	Glutamate/phenylalanine/leucine/valine dehydrogenase, C-terminal; NAD(P)-binding domain; NAD(P) binding domain of glutamate dehydrogenase; Glutamate/phenylalanine/leucine/valine dehydrogenase, dimerisation domain;
A0A1U8M4A7	LOC107932784	"aspartate carbamoyltransferase 1, chloroplastic-like OS=Gossypium hirsutum GN=LOC107932784"	2.092	Up	0.0018984	44.546	5.993	37.3	14	20	2	1.178	1.272	1.074	0.538	0.501	0.632	1	1.271	1.225	chloroplast	GO:0006725 cellular aromatic compound metabolic process; GO:0044699 single-organism process; GO:0009058 biosynthetic process; GO:1901566 organonitrogen compound biosynthetic process; GO:0044237 cellular metabolic process; GO:0071704 organic substance metabolic process; GO:0072528 pyrimidine-containing compound biosynthetic process; GO:0008152 metabolic process; GO:0006520 cellular amino acid meta…		GO:0016743 carboxyl- or carbamoyltransferase activity; GO:0016597 amino acid binding; GO:0031406 carboxylic acid binding; GO:0004070 aspartate carbamoyltransferase activity; GO:0003824 catalytic activity; GO:0005488 binding; GO:0043167 ion binding; GO:0043177 organic acid binding; GO:0016741 transferase activity, transferring one-carbon groups; GO:0043168 anion binding; GO:0016740 transferase act…	K00609	pyrB; aspartate carbamoyltransferase catalytic subunit [EC:2.1.3.2]	ghi00250 Alanine, aspartate and glutamate metabolism - Gossypium hirsutum (upland cotton); ghi00240 Pyrimidine metabolism - Gossypium hirsutum (upland cotton); ghi01100 Metabolic pathways - Gossypium hirsutum (upland cotton);	IPR006132; IPR006131;	Aspartate/ornithine carbamoyltransferase, carbamoyl-P binding; Aspartate/ornithine carbamoyltransferase, Asp/Orn-binding domain;
A0A1U8M4E4	LOC107932898	"glucan endo-1,3-beta-glucosidase 13-like OS=Gossypium hirsutum GN=LOC107932898"	2.127	Up	8.0734e-05	54.937	33.243	15.5	7	12	4	1.095	1.124	1.21	0.514	0.578	0.595	1.205	1.214	1.169	plasma membrane	GO:0008152 metabolic process; GO:0005975 carbohydrate metabolic process; GO:0044238 primary metabolic process; GO:0071704 organic substance metabolic process;		GO:0004553 hydrolase activity, hydrolyzing O-glycosyl compounds; GO:0016787 hydrolase activity; GO:0003824 catalytic activity; GO:0016798 hydrolase activity, acting on glycosyl bonds;				IPR012946; IPR017853; IPR013781;	X8 domain; Glycoside hydrolase superfamily; Glycoside hydrolase, catalytic domain;
A0A1U8M4R1	LOC107933014	nucleolin-like OS=Gossypium hirsutum GN=LOC107933014	2.942	Up	0.00024438	34.548	34.979	21.9	5	6	3	1.582	1.606	1.578	0.264	0.326	0.346	0.869	0.915	0.97	nucleus
A0A1U8M5M2	LOC107933168	enolase-like OS=Gossypium hirsutum GN=LOC107933168	2.67	Up	6.0299e-05	47.901	32.97	37.1	14	57	1	1.284	1.262	1.119	0.463	0.423	0.458	1.286	1.092	1.21	cytoplasm	GO:0006757 ATP generation from ADP; GO:0009116 nucleoside metabolic process; GO:0042278 purine nucleoside metabolic process; GO:0006165 nucleoside diphosphate phosphorylation; GO:0046031 ADP metabolic process; GO:0019362 pyridine nucleotide metabolic process; GO:0006096 glycolytic process; GO:0009167 purine ribonucleoside monophosphate metabolic process; GO:0009117 nucleotide metabolic process; G…	GO:1902494 catalytic complex; GO:0044464 cell part; GO:0005622 intracellular; GO:0005737 cytoplasm; GO:0032991 macromolecular complex; GO:0044424 intracellular part; GO:0044445 cytosolic part; GO:0005623 cell; GO:0005829 cytosol; GO:0000015 phosphopyruvate hydratase complex; GO:0044444 cytoplasmic part;	GO:0000287 magnesium ion binding; GO:0004634 phosphopyruvate hydratase activity; GO:0003824 catalytic activity; GO:0005488 binding; GO:0043167 ion binding; GO:0046872 metal ion binding; GO:0043169 cation binding; GO:0016829 lyase activity; GO:0016836 hydro-lyase activity; GO:0016835 carbon-oxygen lyase activity;	K01689	ENO; enolase [EC:4.2.1.11]	ghi00010 Glycolysis / Gluconeogenesis - Gossypium hirsutum (upland cotton); ghi03018 RNA degradation - Gossypium hirsutum (upland cotton); ghi01200 Carbon metabolism - Gossypium hirsutum (upland cotton); ghi01230 Biosynthesis of amino acids - Gossypium hirsutum (upland cotton); ghi01110 Biosynthesis of secondary metabolites - Gossypium hirsutum (upland cotton); ghi01100 Metabolic pathways - Gossy…	IPR029065; IPR029017; IPR020810; IPR020811;	Enolase C-terminal domain-like; Enolase N-terminal domain-like; Enolase, C-terminal TIM barrel domain; Enolase, N-terminal;
A0A1U8M6M5	LOC107934480	Xyloglucan endotransglucosylase/hydrolase OS=Gossypium hirsutum GN=LOC107934480	0.267	Down	1.3261e-06	32.995	132.72	33.7	8	12	7	0.314	0.336	0.349	2.51	2.554	2.571	0.647	0.723	0.665	nucleus	GO:0044085 cellular component biogenesis; GO:0006073 cellular glucan metabolic process; GO:0044036 cell wall macromolecule metabolic process; GO:0044042 glucan metabolic process; GO:0005975 carbohydrate metabolic process; GO:0044238 primary metabolic process; GO:0044237 cellular metabolic process; GO:0010410 hemicellulose metabolic process; GO:0044264 cellular polysaccharide metabolic process; GO…	GO:0048046 apoplast; GO:0030312 external encapsulating structure; GO:0044464 cell part; GO:0071944 cell periphery; GO:0005618 cell wall; GO:0005623 cell; GO:0005576 extracellular region;	GO:0016762 xyloglucan:xyloglucosyl transferase activity; GO:0016758 transferase activity, transferring hexosyl groups; GO:0003824 catalytic activity; GO:0016798 hydrolase activity, acting on glycosyl bonds; GO:0004553 hydrolase activity, hydrolyzing O-glycosyl compounds; GO:0016757 transferase activity, transferring glycosyl groups; GO:0016787 hydrolase activity; GO:0016740 transferase activity;	K08235			IPR010713; IPR013320; IPR000757;	Xyloglucan endo-transglycosylase, C-terminal; Concanavalin A-like lectin/glucanase domain; Glycoside hydrolase family 16;
A0A1U8M6N0	LOC107933582	uncharacterized protein LOC107933582 OS=Gossypium hirsutum GN=LOC107933582	2.689	Up	0.00055727	13.437	1.7111	27.6	4	5	1	1.81	1.991	1.895	0.213	0.248	0.269	0.566	0.712	0.685	mitochondria	GO:0032502 developmental process; GO:0044707 single-multicellular organism process; GO:0044767 single-organism developmental process; GO:0044699 single-organism process; GO:0007275 multicellular organism development; GO:0009790 embryo development; GO:0048856 anatomical structure development; GO:0032501 multicellular organismal process;
A0A1U8M761	LOC107934687	ATP-dependent DNA helicase 2 subunit KU70-like OS=Gossypium hirsutum GN=LOC107934687	2.336	Up	4.1168e-06	70.449	90.039	22.6	12	14	12	1.198	1.192	1.236	0.5	0.472	0.482	1.16	1.157	1.079	cytoplasm	GO:0016043 cellular component organization; GO:0033554 cellular response to stress; GO:0065008 regulation of biological quality; GO:0006725 cellular aromatic compound metabolic process; GO:0006259 DNA metabolic process; GO:0006302 double-strand break repair; GO:0050896 response to stimulus; GO:0044237 cellular metabolic process; GO:0060249 anatomical structure homeostasis; GO:0071704 organic subs…	GO:0043564 Ku70:Ku80 complex; GO:0043226 organelle; GO:0043229 intracellular organelle; GO:0043231 intracellular membrane-bounded organelle; GO:0005634 nucleus; GO:0044464 cell part; GO:0005622 intracellular; GO:0044446 intracellular organelle part; GO:0032991 macromolecular complex; GO:0044424 intracellular part; GO:0043234 protein complex; GO:0005623 cell; GO:0043227 membrane-bounded organelle;…	GO:0003677 DNA binding; GO:0070035 purine NTP-dependent helicase activity; GO:0004386 helicase activity; GO:0008026 ATP-dependent helicase activity; GO:0042162 telomeric DNA binding; GO:0016817 hydrolase activity, acting on acid anhydrides; GO:0016787 hydrolase activity; GO:0043565 sequence-specific DNA binding; GO:0017111 nucleoside-triphosphatase activity; GO:0016887 ATPase activity; GO:1901363…	K10884	XRCC6; ATP-dependent DNA helicase 2 subunit 1	ghi03450 Non-homologous end-joining - Gossypium hirsutum (upland cotton);	IPR005161; IPR003034; IPR006164; IPR016194; IPR005160; IPR002035; IPR027388;	Ku70/Ku80, N-terminal alpha/beta; SAP domain; Ku70/Ku80 beta-barrel domain; SPOC-like, C-terminal domain; Ku70/Ku80 C-terminal arm; von Willebrand factor, type A; Ku70, bridge and pillars domain;
A0A1U8M7N4	LOC107933883	cytochrome P450 CYP72A219-like OS=Gossypium hirsutum GN=LOC107933883	0.285	Down	2.8744e-06	20.791	2.7907	5.6	1	1	1	0.597	0.616	0.565	2.213	2.285	2.116	0.632	0.662	0.592	chloroplast	GO:0044699 single-organism process; GO:0008152 metabolic process; GO:0055114 oxidation-reduction process; GO:0044710 single-organism metabolic process;		GO:0097159 organic cyclic compound binding; GO:1901363 heterocyclic compound binding; GO:0020037 heme binding; GO:0005506 iron ion binding; GO:0046914 transition metal ion binding; GO:0003824 catalytic activity; GO:0005488 binding; GO:0043167 ion binding; GO:0043169 cation binding; GO:0046872 metal ion binding; GO:0016705 oxidoreductase activity, acting on paired donors, with incorporation or red…
A0A1U8M876	LOC107934939	uncharacterized protein LOC107934939 OS=Gossypium hirsutum GN=LOC107934939	2.672	Up	0.0022638	23.87	3.1476	13	2	2	2	0.987	1.002	1.079	0.66	0.434	0.431	1.358	1.434	1.283	nucleus			GO:0008757 S-adenosylmethionine-dependent methyltransferase activity; GO:0008168 methyltransferase activity; GO:0008276 protein methyltransferase activity; GO:0003824 catalytic activity; GO:0042054 histone methyltransferase activity; GO:0016278 lysine N-methyltransferase activity; GO:0016279 protein-lysine N-methyltransferase activity; GO:0016741 transferase activity, transferring one-carbon grou…				IPR018848;	WIYLD domain;
A0A1U8M8C7	LOC107935053	spermidine coumaroyl-CoA acyltransferase-like OS=Gossypium hirsutum GN=LOC107935053	0.16	Down	0.00020072	50.823	4.3567	5.4	2	2	2	0.304	0.383	0.331	2.476	2.958	2.738	0.388	0.556	0.363	cytoplasm			GO:0016746 transferase activity, transferring acyl groups; GO:0016747 transferase activity, transferring acyl groups other than amino-acyl groups; GO:0003824 catalytic activity; GO:0016740 transferase activity;	K20240			IPR023213;	Chloramphenicol acetyltransferase-like domain;
A0A1U8M980	LOC107935259	phosphoenolpyruvate carboxykinase [ATP]-like OS=Gossypium hirsutum GN=LOC107935259	2.082	Up	1.61526e-05	72.257	323.31	47.7	23	53	4	0.607	0.608	0.624	0.784	0.76	0.756	1.665	1.525	1.598	mitochondria	GO:0016051 carbohydrate biosynthetic process; GO:0019319 hexose biosynthetic process; GO:0044711 single-organism biosynthetic process; GO:0044281 small molecule metabolic process; GO:0044699 single-organism process; GO:0009058 biosynthetic process; GO:0046364 monosaccharide biosynthetic process; GO:0044238 primary metabolic process; GO:0005975 carbohydrate metabolic process; GO:1901576 organic su…		GO:0005524 ATP binding; GO:1901265 nucleoside phosphate binding; GO:0004611 phosphoenolpyruvate carboxykinase activity; GO:0001882 nucleoside binding; GO:0043167 ion binding; GO:0016829 lyase activity; GO:0000166 nucleotide binding; GO:0004612 phosphoenolpyruvate carboxykinase (ATP) activity; GO:0097159 organic cyclic compound binding; GO:1901363 heterocyclic compound binding; GO:0032549 ribonucl…	K01610	E4.1.1.49; phosphoenolpyruvate carboxykinase (ATP) [EC:4.1.1.49]	ghi00010 Glycolysis / Gluconeogenesis - Gossypium hirsutum (upland cotton); ghi00020 Citrate cycle (TCA cycle) - Gossypium hirsutum (upland cotton); ghi00710 Carbon fixation in photosynthetic organisms - Gossypium hirsutum (upland cotton); ghi00620 Pyruvate metabolism - Gossypium hirsutum (upland cotton); ghi01200 Carbon metabolism - Gossypium hirsutum (upland cotton); ghi01110 Biosynthesis of se…	IPR008210; IPR013035;	Phosphoenolpyruvate carboxykinase, N-terminal; Phosphoenolpyruvate carboxykinase, C-terminal;
A0A1U8M9I2	LOC107934321	Carboxypeptidase OS=Gossypium hirsutum GN=LOC107934321	2.912	Up	3.7289e-06	54.468	34.426	27.7	12	23	2	0.647	0.626	0.559	0.621	0.564	0.581	1.677	1.789	1.676	endoplasmic reticulum	GO:0006508 proteolysis; GO:0008152 metabolic process; GO:0043170 macromolecule metabolic process; GO:0019538 protein metabolic process; GO:0044238 primary metabolic process; GO:0071704 organic substance metabolic process;		GO:0004180 carboxypeptidase activity; GO:0008233 peptidase activity; GO:0008238 exopeptidase activity; GO:0003824 catalytic activity; GO:0017171 serine hydrolase activity; GO:0008236 serine-type peptidase activity; GO:0070011 peptidase activity, acting on L-amino acid peptides; GO:0016787 hydrolase activity; GO:0004185 serine-type carboxypeptidase activity; GO:0070008 serine-type exopeptidase act…	K16297			IPR029058;	Alpha/Beta hydrolase fold;
A0A1U8M9N0	LOC107934399	DNA topoisomerase 2 OS=Gossypium hirsutum GN=LOC107934399	2.722	Up	0.00062463	164.84	45.994	3.3	4	4	4	0.831	0.834	0.827	0.537	0.467	0.663	1.574	1.461	1.503	cytoplasm	GO:0016043 cellular component organization; GO:0006725 cellular aromatic compound metabolic process; GO:0006259 DNA metabolic process; GO:1901360 organic cyclic compound metabolic process; GO:0006807 nitrogen compound metabolic process; GO:0044238 primary metabolic process; GO:0044237 cellular metabolic process; GO:0006265 DNA topological change; GO:0071704 organic substance metabolic process; GO…		GO:0003677 DNA binding; GO:0005524 ATP binding; GO:1901265 nucleoside phosphate binding; GO:0001882 nucleoside binding; GO:0043167 ion binding; GO:0016817 hydrolase activity, acting on acid anhydrides; GO:0016787 hydrolase activity; GO:0000166 nucleotide binding; GO:0017111 nucleoside-triphosphatase activity; GO:0016887 ATPase activity; GO:1901363 heterocyclic compound binding; GO:0097159 organic…	K03164			IPR002205; IPR013758; IPR031660; IPR013506; IPR034157; IPR003594; IPR013757; IPR013759; IPR006171; IPR020568; IPR024946; IPR014721; IPR013760;	DNA topoisomerase, type IIA, subunit A/C-terminal; DNA topoisomerase, type IIA, subunit A/ C-terminal, alpha-beta; C-terminal associated domain of TOPRIM; DNA topoisomerase, type IIA, subunit B, domain 2; DNA topoisomerase 2, TOPRIM domain; Histidine kinase-like ATPase, C-terminal domain; Type IIA DNA topoisomerase subunit A, alpha-helical domain; DNA topoisomerase, type IIA, central domain; TOPR…
A0A1U8M9U3	LOC107934453	uncharacterized protein LOC107934453 OS=Gossypium hirsutum GN=LOC107934453	0.221	Down	0.004876	54.174	18.58	14.4	6	7	5	0.468	0.429	0.42	2.616	2.489	2.495	0.538	0.672	0.468	cytoplasm	GO:0044419 interspecies interaction between organisms; GO:0009405 pathogenesis; GO:0051704 multi-organism process;	GO:0005576 extracellular region;					IPR008998; IPR023307;	Agglutinin domain; Aerolysin-like toxin, beta complex domain;
A0A1U8MA15	LOC107934474	Glycosyltransferase OS=Gossypium hirsutum GN=LOC107934474	0.331	Down	2.4301e-05	53.157	4.7787	6.1	3	3	2	0.545	0.643	0.584	1.991	2.193	2.128	0.72	0.732	0.638	chloroplast	GO:0008152 metabolic process;		GO:0016757 transferase activity, transferring glycosyl groups; GO:0016758 transferase activity, transferring hexosyl groups; GO:0003824 catalytic activity; GO:0016740 transferase activity;	K21371
A0A1U8MA21	LOC107935560	transmembrane protein 147-like isoform X2 OS=Gossypium hirsutum GN=LOC107935560	2.23	Up	0.000104692	24.22	1.4541	3.7	1	1	1	1.35	1.405	1.448	0.434	0.487	0.442	1.005	1.085	0.949	chloroplast
A0A1U8MAH5	LOC107935655	probable disease resistance protein At1g58602 OS=Gossypium hirsutum GN=LOC107935655	0.463	Down	0.0030198	112.27	5.1378	2.6	2	2	2	0.473	0.471	0.75	2.085	1.53	2.03	0.767	0.887	0.961	cytoplasm			GO:1901265 nucleoside phosphate binding; GO:0001882 nucleoside binding; GO:0043167 ion binding; GO:0000166 nucleotide binding; GO:0097159 organic cyclic compound binding; GO:1901363 heterocyclic compound binding; GO:0032549 ribonucleoside binding; GO:0097367 carbohydrate derivative binding; GO:0032553 ribonucleotide binding; GO:0005488 binding; GO:0032550 purine ribonucleoside binding; GO:0043531…				IPR002182; IPR027417; IPR032675;	NB-ARC; P-loop containing nucleoside triphosphate hydrolase; Leucine-rich repeat domain, L domain-like;
A0A1U8MAK5	LOC107934626	reticuline oxidase-like protein OS=Gossypium hirsutum GN=LOC107934626	0.218	Down	1.5857e-08	59.281	3.7205	18.1	9	12	2	0.36	0.393	0.423	2.648	2.561	2.56	0.561	0.573	0.563	chloroplast	GO:0044699 single-organism process; GO:0008152 metabolic process; GO:0055114 oxidation-reduction process; GO:0044710 single-organism metabolic process;		GO:0097159 organic cyclic compound binding; GO:1901363 heterocyclic compound binding; GO:0016614 oxidoreductase activity, acting on CH-OH group of donors; GO:1901265 nucleoside phosphate binding; GO:0050660 flavin adenine dinucleotide binding; GO:0003824 catalytic activity; GO:0005488 binding; GO:0043167 ion binding; GO:0043168 anion binding; GO:0000166 nucleotide binding; GO:0048037 cofactor bin…				IPR016166; IPR016169; IPR012951; IPR006094;	FAD-binding, type 2; CO dehydrogenase flavoprotein-like, FAD-binding, subdomain 2; Berberine/berberine-like; FAD linked oxidase, N-terminal;
A0A1U8MB41	LOC107934808	cannabidiolic acid synthase-like 2 OS=Gossypium hirsutum GN=LOC107934808	0.393	Down	4.1712e-05	60.289	70.359	13.8	9	11	4	0.493	0.474	0.562	2.071	1.962	2.152	0.878	0.781	0.774	vacuolar membrane	GO:0044699 single-organism process; GO:0008152 metabolic process; GO:0055114 oxidation-reduction process; GO:0044710 single-organism metabolic process;		GO:0097159 organic cyclic compound binding; GO:1901363 heterocyclic compound binding; GO:0016614 oxidoreductase activity, acting on CH-OH group of donors; GO:1901265 nucleoside phosphate binding; GO:0050660 flavin adenine dinucleotide binding; GO:0003824 catalytic activity; GO:0005488 binding; GO:0043167 ion binding; GO:0043168 anion binding; GO:0000166 nucleotide binding; GO:0048037 cofactor bin…	K22395	cinnamyl-alcohol dehydrogenase [EC:1.1.1.195]	ghi01110 Biosynthesis of secondary metabolites - Gossypium hirsutum (upland cotton); ghi01100 Metabolic pathways - Gossypium hirsutum (upland cotton); ghi00940 Phenylpropanoid biosynthesis - Gossypium hirsutum (upland cotton);	IPR016166; IPR016169; IPR012951; IPR016167; IPR006094;	FAD-binding, type 2; CO dehydrogenase flavoprotein-like, FAD-binding, subdomain 2; Berberine/berberine-like; FAD-binding, type 2, subdomain 1; FAD linked oxidase, N-terminal;
A0A1U8MBS3	LOC107934986	probable aquaporin PIP-type 7a OS=Gossypium hirsutum GN=LOC107934986	0.097	Down	0.000100467	30.798	68.859	21.9	4	9	1	0.378	0.214	0.27	3.518	2.725	3.147	0.266	0.388	0.257	plasma membrane	GO:0006810 transport; GO:0051179 localization; GO:0051234 establishment of localization;	GO:0016020 membrane;	GO:0005215 transporter activity;	K09872			IPR023271;	Aquaporin-like;
A0A1U8MC29	LOC107935094	Peroxidase OS=Gossypium hirsutum GN=LOC107935094	0.104	Down	1.3121e-06	34.569	65.636	53.4	14	34	3	0.22	0.143	0.186	3.392	3.157	3.158	0.34	0.365	0.304	extracellular	GO:0008152 metabolic process; GO:0042743 hydrogen peroxide metabolic process; GO:0006950 response to stress; GO:0072593 reactive oxygen species metabolic process; GO:0055114 oxidation-reduction process; GO:0044710 single-organism metabolic process; GO:0006979 response to oxidative stress; GO:0044699 single-organism process; GO:0044248 cellular catabolic process; GO:0050896 response to stimulus; G…		GO:0097159 organic cyclic compound binding; GO:1901363 heterocyclic compound binding; GO:0020037 heme binding; GO:0003824 catalytic activity; GO:0005488 binding; GO:0016209 antioxidant activity; GO:0004601 peroxidase activity; GO:0046906 tetrapyrrole binding; GO:0016491 oxidoreductase activity; GO:0016684 oxidoreductase activity, acting on peroxide as acceptor;	K00430	E1.11.1.7; peroxidase [EC:1.11.1.7]	ghi01110 Biosynthesis of secondary metabolites - Gossypium hirsutum (upland cotton); ghi01100 Metabolic pathways - Gossypium hirsutum (upland cotton); ghi00940 Phenylpropanoid biosynthesis - Gossypium hirsutum (upland cotton);	IPR033905; IPR002016;	Secretory peroxidase; Haem peroxidase, plant/fungal/bacterial;
A0A1U8MCC9	LOC107936315	Peroxidase OS=Gossypium hirsutum GN=LOC107936315	0.277	Down	1.6425e-05	34.89	236.3	50.5	12	28	11	0.599	0.524	0.529	2.264	2.201	2.256	0.563	0.639	0.66	chloroplast	GO:0008152 metabolic process; GO:0042743 hydrogen peroxide metabolic process; GO:0006950 response to stress; GO:0072593 reactive oxygen species metabolic process; GO:0055114 oxidation-reduction process; GO:0044710 single-organism metabolic process; GO:0006979 response to oxidative stress; GO:0044699 single-organism process; GO:0044248 cellular catabolic process; GO:0050896 response to stimulus; G…		GO:0097159 organic cyclic compound binding; GO:1901363 heterocyclic compound binding; GO:0020037 heme binding; GO:0003824 catalytic activity; GO:0005488 binding; GO:0016209 antioxidant activity; GO:0004601 peroxidase activity; GO:0046906 tetrapyrrole binding; GO:0016491 oxidoreductase activity; GO:0016684 oxidoreductase activity, acting on peroxide as acceptor;	K00430	E1.11.1.7; peroxidase [EC:1.11.1.7]	ghi01110 Biosynthesis of secondary metabolites - Gossypium hirsutum (upland cotton); ghi01100 Metabolic pathways - Gossypium hirsutum (upland cotton); ghi00940 Phenylpropanoid biosynthesis - Gossypium hirsutum (upland cotton);	IPR033905; IPR002016;	Secretory peroxidase; Haem peroxidase, plant/fungal/bacterial;
A0A1U8MCM9	LOC107936393	thaumatin-like protein 1 OS=Gossypium hirsutum GN=LOC107936393	0.347	Down	1.77984e-05	26.43	176.31	49.2	8	32	4	0.292	0.306	0.285	2.265	2.348	2.137	0.782	0.824	0.736	chloroplast
A0A1U8MCQ2	LOC107935273	lysosomal Pro-X carboxypeptidase-like OS=Gossypium hirsutum GN=LOC107935273	0.449	Down	3.3341e-06	57.476	84.2	18.9	9	18	4	0.7	0.768	0.704	1.8	1.792	1.692	0.817	0.775	0.779	extracellular	GO:0006508 proteolysis; GO:0008152 metabolic process; GO:0043170 macromolecule metabolic process; GO:0019538 protein metabolic process; GO:0044238 primary metabolic process; GO:0071704 organic substance metabolic process;		GO:0070011 peptidase activity, acting on L-amino acid peptides; GO:0016787 hydrolase activity; GO:0008233 peptidase activity; GO:0003824 catalytic activity; GO:0017171 serine hydrolase activity; GO:0008236 serine-type peptidase activity;	K01285			IPR029058;	Alpha/Beta hydrolase fold;
A0A1U8MCT1	LOC107936427	Hydroxymethylglutaryl-CoA synthase OS=Gossypium hirsutum GN=LOC107936427	0.366	Down	6.3599e-05	51.418	89.87	24.9	10	17	1	0.739	0.717	0.785	2.078	1.714	1.868	0.678	0.715	0.681	nucleus	GO:0006720 isoprenoid metabolic process; GO:0044711 single-organism biosynthetic process; GO:0044763 single-organism cellular process; GO:0044699 single-organism process; GO:0009058 biosynthetic process; GO:0044255 cellular lipid metabolic process; GO:0044238 primary metabolic process; GO:1901576 organic substance biosynthetic process; GO:0044237 cellular metabolic process; GO:0044249 cellular bi…		GO:0004421 hydroxymethylglutaryl-CoA synthase activity; GO:0016746 transferase activity, transferring acyl groups; GO:0003824 catalytic activity; GO:0016740 transferase activity; GO:0046912 transferase activity, transferring acyl groups, acyl groups converted into alkyl on transfer;	K01641	E2.3.3.10; hydroxymethylglutaryl-CoA synthase [EC:2.3.3.10]	ghi00280 Valine, leucine and isoleucine degradation - Gossypium hirsutum (upland cotton); ghi00072 Synthesis and degradation of ketone bodies - Gossypium hirsutum (upland cotton); ghi00650 Butanoate metabolism - Gossypium hirsutum (upland cotton); ghi01110 Biosynthesis of secondary metabolites - Gossypium hirsutum (upland cotton); ghi01100 Metabolic pathways - Gossypium hirsutum (upland cotton); …	IPR013746; IPR016039; IPR013528;	Hydroxymethylglutaryl-coenzyme A synthase C-terminal domain; Thiolase-like; Hydroxymethylglutaryl-coenzyme A synthase, N-terminal;
A0A1U8MCU9	LOC107936391	protein P21-like OS=Gossypium hirsutum GN=LOC107936391	0.419	Down	0.0066445	26.414	323.31	54.1	9	86	2	0.557	0.578	0.527	2.101	1.297	2.083	0.709	0.805	0.782	chloroplast
A0A1U8MCX4	LOC107936416	"probable sodium/metabolite cotransporter BASS6, chloroplastic isoform X1 OS=Gossypium hirsutum GN=LOC107936416"	2.404	Up	1.291e-06	44.597	7.4184	5.6	2	2	2	0.982	0.926	0.89	0.566	0.58	0.596	1.443	1.373	1.371	chloroplast		GO:0016020 membrane;
A0A1U8MCX5	LOC107936460	protein DAMAGED DNA-BINDING 2-like OS=Gossypium hirsutum GN=LOC107936460	2.292	Up	0.00075817	61.28	3.7859	4.8	3	3	3	1.467	1.471	1.359	0.456	0.367	0.476	0.917	1.009	1.051	nucleus			GO:0005515 protein binding; GO:0005488 binding;	K10140	DDB2; DNA damage-binding protein 2	ghi03420 Nucleotide excision repair - Gossypium hirsutum (upland cotton); ghi04120 Ubiquitin mediated proteolysis - Gossypium hirsutum (upland cotton);	IPR017986; IPR015943;	WD40-repeat-containing domain; WD40/YVTN repeat-like-containing domain;
A0A1U8MDK0	LOC107935544	dynamin-related protein 4C-like OS=Gossypium hirsutum GN=LOC107935544	0.435	Down	0.000115948	77.227	156.36	28.7	15	23	15	0.768	0.803	0.824	1.699	1.789	1.633	0.719	0.815	0.695	cytoplasm			GO:1901265 nucleoside phosphate binding; GO:0001882 nucleoside binding; GO:0043167 ion binding; GO:0016817 hydrolase activity, acting on acid anhydrides; GO:0016787 hydrolase activity; GO:0000166 nucleotide binding; GO:0017111 nucleoside-triphosphatase activity; GO:0097159 organic cyclic compound binding; GO:1901363 heterocyclic compound binding; GO:0032549 ribonucleoside binding; GO:0097367 carb…				IPR030381; IPR003130; IPR001401; IPR020850; IPR027417; IPR000375;	Dynamin-type guanine nucleotide-binding (G) domain; Dynamin GTPase effector; Dynamin, GTPase domain; GTPase effector domain; P-loop containing nucleoside triphosphate hydrolase; Dynamin central domain;
A0A1U8ME69	LOC107936886	basic 7S globulin-like OS=Gossypium hirsutum GN=LOC107936886	0.495	Down	0.0022964	46.283	12.833	28.4	12	42	1	0.965	0.808	0.812	1.477	1.662	1.606	0.853	0.857	0.64	chloroplast							IPR032799; IPR033121; IPR021109; IPR032861; IPR033868;	Xylanase inhibitor, C-terminal; Peptidase family A1 domain; Aspartic peptidase domain; Xylanase inhibitor, N-terminal; Xylanase inhibitor I-like;
A0A1U8MEE4	LOC107935841	Glyceraldehyde-3-phosphate dehydrogenase OS=Gossypium hirsutum GN=LOC107935841	0.397	Down	4.8254e-07	43.162	10.946	24.3	8	20	2	0.696	0.689	0.751	1.844	1.849	1.897	0.725	0.763	0.729	chloroplast	GO:0006006 glucose metabolic process; GO:0044723 single-organism carbohydrate metabolic process; GO:0008152 metabolic process; GO:0055114 oxidation-reduction process; GO:0044710 single-organism metabolic process; GO:0044281 small molecule metabolic process; GO:0005996 monosaccharide metabolic process; GO:0044699 single-organism process; GO:0044238 primary metabolic process; GO:0005975 carbohydrat…		GO:0097159 organic cyclic compound binding; GO:1901363 heterocyclic compound binding; GO:0016620 oxidoreductase activity, acting on the aldehyde or oxo group of donors, NAD or NADP as acceptor; GO:1901265 nucleoside phosphate binding; GO:0051287 NAD binding; GO:0003824 catalytic activity; GO:0005488 binding; GO:0016903 oxidoreductase activity, acting on the aldehyde or oxo group of donors; GO:005…	K05298	GAPA; glyceraldehyde-3-phosphate dehydrogenase (NADP+) (phosphorylating) [EC:1.2.1.13]	ghi00710 Carbon fixation in photosynthetic organisms - Gossypium hirsutum (upland cotton); ghi01200 Carbon metabolism - Gossypium hirsutum (upland cotton); ghi01100 Metabolic pathways - Gossypium hirsutum (upland cotton);	IPR020829; IPR016040; IPR020828;	Glyceraldehyde 3-phosphate dehydrogenase, catalytic domain; NAD(P)-binding domain; Glyceraldehyde 3-phosphate dehydrogenase, NAD(P) binding domain;
A0A1U8MF97	LOC107936093	cell wall / vacuolar inhibitor of fructosidase 1 OS=Gossypium hirsutum GN=LOC107936093	0.256	Down	1.86429e-05	18.831	31.795	23.8	3	6	3	0.537	0.528	0.493	2.555	2.344	2.165	0.568	0.623	0.618	extracellular	GO:0065009 regulation of molecular function; GO:0044092 negative regulation of molecular function; GO:0043086 negative regulation of catalytic activity; GO:0050790 regulation of catalytic activity; GO:0065007 biological regulation;		GO:0004857 enzyme inhibitor activity; GO:0098772 molecular function regulator; GO:0030234 enzyme regulator activity;				IPR006501;	Pectinesterase inhibitor domain;
A0A1U8MGI6	LOC107937569	phosphoprotein ECPP44-like OS=Gossypium hirsutum GN=LOC107937569	2.366	Up	2.1836e-06	23.789	144.58	61.6	14	32	6	0.524	0.593	0.493	0.701	0.67	0.73	1.671	1.657	1.644	nucleus	GO:0001101 response to acid chemical; GO:0042221 response to chemical; GO:0009415 response to water; GO:0006950 response to stress; GO:0009628 response to abiotic stimulus; GO:1901700 response to oxygen-containing compound; GO:0010035 response to inorganic substance; GO:0050896 response to stimulus;
A0A1U8MGJ5	LOC107937574	Plastocyanin OS=Gossypium hirsutum GN=LOC107937574	0.218	Down	0.0054594	16.976	83.253	33.5	5	7	5	0.589	0.598	0.623	2.245	2.334	2.343	0.542	0.568	0.396	chloroplast			GO:0009055 electron carrier activity; GO:0043169 cation binding; GO:0046872 metal ion binding; GO:0005507 copper ion binding; GO:0046914 transition metal ion binding; GO:0005488 binding; GO:0043167 ion binding;	K02638	petE; plastocyanin	ghi00195 Photosynthesis - Gossypium hirsutum (upland cotton);	IPR008972; IPR000923;	Cupredoxin; Blue (type 1) copper domain;
A0A1U8MGW7	LOC107937641	calcium-dependent protein kinase 11-like OS=Gossypium hirsutum GN=LOC107937641	2.249	Up	0.00048306	21.577	89.978	16.4	2	4	2	1.603	1.468	1.556	0.35	0.445	0.41	0.848	0.907	0.955	chloroplast	GO:0016310 phosphorylation; GO:0044267 cellular protein metabolic process; GO:0044238 primary metabolic process; GO:0044237 cellular metabolic process; GO:0006796 phosphate-containing compound metabolic process; GO:0071704 organic substance metabolic process; GO:0008152 metabolic process; GO:0006468 protein phosphorylation; GO:0006793 phosphorus metabolic process; GO:0044260 cellular macromolecul…		GO:0005524 ATP binding; GO:1901265 nucleoside phosphate binding; GO:0016773 phosphotransferase activity, alcohol group as acceptor; GO:0001882 nucleoside binding; GO:0043167 ion binding; GO:0004672 protein kinase activity; GO:0000166 nucleotide binding; GO:0097159 organic cyclic compound binding; GO:1901363 heterocyclic compound binding; GO:0032549 ribonucleoside binding; GO:0097367 carbohydrate …				IPR000719; IPR011009;	Protein kinase domain; Protein kinase-like domain;
A0A1U8MH70	LOC107937743	Alpha-galactosidase OS=Gossypium hirsutum GN=LOC107937743	3.025	Up	0.000103981	39.614	4.8254	11.8	4	4	2	1.143	1.012	0.995	0.397	0.501	0.456	1.422	1.296	1.378	cytoskeleton	GO:0008152 metabolic process; GO:0005975 carbohydrate metabolic process; GO:0044238 primary metabolic process; GO:0071704 organic substance metabolic process;		GO:0004553 hydrolase activity, hydrolyzing O-glycosyl compounds; GO:0016787 hydrolase activity; GO:0003824 catalytic activity; GO:0016798 hydrolase activity, acting on glycosyl bonds;	K07407	E3.2.1.22B; alpha-galactosidase [EC:3.2.1.22]	ghi00600 Sphingolipid metabolism - Gossypium hirsutum (upland cotton); ghi00603 Glycosphingolipid biosynthesis - globo and isoglobo series - Gossypium hirsutum (upland cotton); ghi00561 Glycerolipid metabolism - Gossypium hirsutum (upland cotton); ghi01100 Metabolic pathways - Gossypium hirsutum (upland cotton); ghi00052 Galactose metabolism - Gossypium hirsutum (upland cotton);	IPR013785; IPR013780; IPR017853;	Aldolase-type TIM barrel; Glycosyl hydrolase, all-beta; Glycoside hydrolase superfamily;
A0A1U8MH94	LOC107936677	3'-N-debenzoyl-2'-deoxytaxol N-benzoyltransferase-like OS=Gossypium hirsutum GN=LOC107936677	0.42	Down	0.00036109	49.427	6.8095	22.9	9	14	1	0.715	0.858	0.777	1.886	1.839	1.566	0.687	0.719	0.815	cytoplasm			GO:0016746 transferase activity, transferring acyl groups; GO:0016747 transferase activity, transferring acyl groups other than amino-acyl groups; GO:0003824 catalytic activity; GO:0016740 transferase activity;				IPR023213;	Chloramphenicol acetyltransferase-like domain;
A0A1U8MHP2	LOC107937840	serine/arginine-rich splicing factor SR45a-like OS=Gossypium hirsutum GN=LOC107937840	2.255	Up	0.0031985	26.339	27.348	24	5	9	2	1.185	1.382	1.387	0.579	0.39	0.465	0.951	1.117	1.166	nucleus			GO:0097159 organic cyclic compound binding; GO:1901363 heterocyclic compound binding; GO:1901265 nucleoside phosphate binding; GO:0005488 binding; GO:0003676 nucleic acid binding; GO:0000166 nucleotide binding; GO:0036094 small molecule binding;	K12897	TRA2; transformer-2 protein	ghi03040 Spliceosome - Gossypium hirsutum (upland cotton);	IPR000504; IPR012677;	RNA recognition motif domain; Nucleotide-binding alpha-beta plait domain;
A0A1U8MHX4	LOC107937910	selenoprotein H-like OS=Gossypium hirsutum GN=LOC107937910	3.829	Up	2.656e-06	19.074	159.02	54.1	9	30	9	1.084	1.094	1.071	0.364	0.326	0.369	1.355	1.32	1.38	nucleus
A0A1U8MHY9	LOC107936943	heme-binding protein 2-like OS=Gossypium hirsutum GN=LOC107936943	0.404	Down	0.0021575	25.766	23.379	15.7	3	6	3	0.769	0.869	0.778	1.736	1.751	1.727	0.668	0.676	0.762	chloroplast							IPR011256;	Regulatory factor, effector binding domain;
A0A1U8MIA4	LOC107937018	Histone H2B OS=Gossypium hirsutum GN=LOC107937018	2.015	Up	1.93382e-05	16.56	32.055	47.7	8	42	8	1.294	1.277	1.271	0.562	0.512	0.52	1.072	1.058	1.082	nucleus		GO:0043229 intracellular organelle; GO:0043232 intracellular non-membrane-bounded organelle; GO:0044446 intracellular organelle part; GO:0032991 macromolecular complex; GO:0044424 intracellular part; GO:0005623 cell; GO:0044422 organelle part; GO:0044427 chromosomal part; GO:0043228 non-membrane-bounded organelle; GO:0000786 nucleosome; GO:0043226 organelle; GO:0000785 chromatin; GO:0044464 cell …	GO:0097159 organic cyclic compound binding; GO:1901363 heterocyclic compound binding; GO:0003677 DNA binding; GO:0046982 protein heterodimerization activity; GO:0005488 binding; GO:0046983 protein dimerization activity; GO:0003676 nucleic acid binding; GO:0005515 protein binding;	K11252			IPR009072; IPR007125;	Histone-fold; Histone H2A/H2B/H3;
A0A1U8MII2	LOC107938100	Phosphotransferase OS=Gossypium hirsutum GN=LOC107938100	0.422	Down	4.124e-05	53.077	30.166	21.6	8	8	7	0.845	0.847	0.754	1.646	1.847	1.646	0.702	0.756	0.712	chloroplast	GO:0006757 ATP generation from ADP; GO:0065008 regulation of biological quality; GO:0009116 nucleoside metabolic process; GO:0042278 purine nucleoside metabolic process; GO:0006165 nucleoside diphosphate phosphorylation; GO:0046031 ADP metabolic process; GO:0019362 pyridine nucleotide metabolic process; GO:0006096 glycolytic process; GO:0009167 purine ribonucleoside monophosphate metabolic proces…		GO:0005524 ATP binding; GO:1901265 nucleoside phosphate binding; GO:0016773 phosphotransferase activity, alcohol group as acceptor; GO:0005536 glucose binding; GO:0001882 nucleoside binding; GO:0043167 ion binding; GO:0048029 monosaccharide binding; GO:0000166 nucleotide binding; GO:0097159 organic cyclic compound binding; GO:1901363 heterocyclic compound binding; GO:0032549 ribonucleoside bindin…	K00844	HK; hexokinase [EC:2.7.1.1]	ghi00051 Fructose and mannose metabolism - Gossypium hirsutum (upland cotton); ghi00500 Starch and sucrose metabolism - Gossypium hirsutum (upland cotton); ghi01100 Metabolic pathways - Gossypium hirsutum (upland cotton); ghi00010 Glycolysis / Gluconeogenesis - Gossypium hirsutum (upland cotton); ghi01200 Carbon metabolism - Gossypium hirsutum (upland cotton); ghi00520 Amino sugar and nucleotide …	IPR022672; IPR022673;	Hexokinase, N-terminal; Hexokinase, C-terminal;
A0A1U8MJB5	LOC107938320	pre-mRNA-processing protein 40A-like isoform X2 OS=Gossypium hirsutum GN=LOC107938320	2.147	Up	0.0053424	112.2	14.269	8.1	8	10	1	1.367	1.77	1.734	0.459	0.419	0.29	0.862	0.797	0.849	chloroplast			GO:0005515 protein binding; GO:0005488 binding;	K12821	PRPF40; pre-mRNA-processing factor 40	ghi03040 Spliceosome - Gossypium hirsutum (upland cotton);	IPR002713; IPR001202;	FF domain; WW domain;
A0A1U8MJK1	LOC107938387	SWI/SNF complex component SNF12 homolog OS=Gossypium hirsutum GN=LOC107938387	2.195	Up	2.7012e-06	14.887	27.312	25.2	4	6	4	1.47	1.38	1.556	0.431	0.438	0.406	0.94	0.94	0.919	chloroplast			GO:0005515 protein binding; GO:0005488 binding;				IPR003121; IPR019835;	SWIB/MDM2 domain; SWIB domain;
A0A1U8MJW8	LOC107937480	Sucrose synthase OS=Gossypium hirsutum GN=LOC107937480	0.139	Down	5.7348e-05	100.37	4.074	2	2	2	2	0.408	0.363	0.402	2.85	2.646	3.002	0.319	0.445	0.421	nucleus	GO:0044723 single-organism carbohydrate metabolic process; GO:0008152 metabolic process; GO:0005985 sucrose metabolic process; GO:0044262 cellular carbohydrate metabolic process; GO:0044710 single-organism metabolic process; GO:0044763 single-organism cellular process; GO:0044699 single-organism process; GO:0009311 oligosaccharide metabolic process; GO:0005984 disaccharide metabolic process; GO:0…		GO:0016758 transferase activity, transferring hexosyl groups; GO:0003824 catalytic activity; GO:0035251 UDP-glucosyltransferase activity; GO:0008194 UDP-glycosyltransferase activity; GO:0046527 glucosyltransferase activity; GO:0016757 transferase activity, transferring glycosyl groups; GO:0016157 sucrose synthase activity; GO:0016740 transferase activity;	K00695	E2.4.1.13; sucrose synthase [EC:2.4.1.13]	ghi00500 Starch and sucrose metabolism - Gossypium hirsutum (upland cotton); ghi01100 Metabolic pathways - Gossypium hirsutum (upland cotton);	IPR000368; IPR001296;	Sucrose synthase; Glycosyl transferase, family 1;
A0A1U8MK05	LOC107937548	probable beta-D-xylosidase 7 OS=Gossypium hirsutum GN=LOC107937548	0.445	Down	1.2015e-06	89.147	220.1	35.1	25	49	22	0.554	0.496	0.497	2.041	1.947	1.948	0.9	0.879	0.86	chloroplast	GO:0008152 metabolic process; GO:0005975 carbohydrate metabolic process; GO:0044238 primary metabolic process; GO:0071704 organic substance metabolic process;		GO:0004553 hydrolase activity, hydrolyzing O-glycosyl compounds; GO:0016787 hydrolase activity; GO:0003824 catalytic activity; GO:0016798 hydrolase activity, acting on glycosyl bonds;				IPR002772; IPR001764; IPR026891; IPR017853;	Glycoside hydrolase family 3 C-terminal domain; Glycoside hydrolase, family 3, N-terminal; Fibronectin type III-like domain; Glycoside hydrolase superfamily;
A0A1U8MK28	LOC107937571	probable prolyl 4-hydroxylase 3 OS=Gossypium hirsutum GN=LOC107937571	2.117	Up	0.0026421	32.557	14.908	11.8	4	4	2	1.02	1.067	0.982	0.57	0.6	0.651	1.287	1.281	1.287	cytoplasm	GO:0044699 single-organism process; GO:0008152 metabolic process; GO:0055114 oxidation-reduction process; GO:0044710 single-organism metabolic process;		GO:0019842 vitamin binding; GO:0005506 iron ion binding; GO:0031418 L-ascorbic acid binding; GO:0043167 ion binding; GO:0043177 organic acid binding; GO:0016705 oxidoreductase activity, acting on paired donors, with incorporation or reduction of molecular oxygen; GO:0048029 monosaccharide binding; GO:0016491 oxidoreductase activity; GO:0031406 carboxylic acid binding; GO:0046914 transition metal …	K00472	P4HA; prolyl 4-hydroxylase [EC:1.14.11.2]	ghi00330 Arginine and proline metabolism - Gossypium hirsutum (upland cotton); ghi01100 Metabolic pathways - Gossypium hirsutum (upland cotton);	IPR006620; IPR005123;	Prolyl 4-hydroxylase, alpha subunit; Oxoglutarate/iron-dependent dioxygenase;
A0A1U8MM27	LOC107939119	mechanosensitive ion channel protein 6-like OS=Gossypium hirsutum GN=LOC107939119	2.786	Up	0.00050177	94.03	2.2882	3.9	4	5	1	1.027	1.081	1.113	0.525	0.392	0.509	1.228	1.396	1.349	plasma membrane	GO:0006810 transport; GO:0055085 transmembrane transport; GO:0051179 localization; GO:0051234 establishment of localization;	GO:0016020 membrane;		K22048			IPR010920;	LSM domain;
A0A1U8MMB4	LOC107938107	uncharacterized protein LOC107938107 OS=Gossypium hirsutum GN=LOC107938107	0.464	Down	0.00029618	20.982	9.4139	14.7	3	3	3	0.605	0.636	0.567	1.656	1.876	1.954	0.824	0.92	0.804	nucleus							IPR012336;	Thioredoxin-like fold;
A0A1U8MMC4	LOC107938117	"glucan endo-1,3-beta-glucosidase, basic isoform-like OS=Gossypium hirsutum GN=LOC107938117"	0.3	Down	3.8136e-05	38.053	7.7841	38.1	10	17	1	0.554	0.62	0.561	2.104	2.198	2.248	0.649	0.722	0.593	chloroplast	GO:0008152 metabolic process; GO:0005975 carbohydrate metabolic process; GO:0044238 primary metabolic process; GO:0071704 organic substance metabolic process;		GO:0004553 hydrolase activity, hydrolyzing O-glycosyl compounds; GO:0016787 hydrolase activity; GO:0003824 catalytic activity; GO:0016798 hydrolase activity, acting on glycosyl bonds;				IPR017853; IPR013781;	Glycoside hydrolase superfamily; Glycoside hydrolase, catalytic domain;
A0A1U8MMU6	LOC107939320	amidase 1-like isoform X2 OS=Gossypium hirsutum GN=LOC107939320	0.395	Down	0.00031986	46.22	9.8917	9	4	5	2	0.755	0.757	0.689	1.856	1.626	1.904	0.623	0.763	0.744	cytoplasm				K01426	E3.5.1.4; amidase [EC:3.5.1.4]	ghi00360 Phenylalanine metabolism - Gossypium hirsutum (upland cotton); ghi00330 Arginine and proline metabolism - Gossypium hirsutum (upland cotton); ghi00380 Tryptophan metabolism - Gossypium hirsutum (upland cotton);	IPR023631;	Amidase signature domain;
A0A1U8MPH4	LOC107939851	inactive protein RESTRICTED TEV MOVEMENT 2-like OS=Gossypium hirsutum GN=LOC107939851	0.155	Down	2.5518e-06	23.177	7.4862	16.1	2	2	2	0.414	0.388	0.382	2.753	2.854	2.742	0.41	0.479	0.402	chloroplast			GO:0005515 protein binding; GO:0005488 binding;				IPR007110; IPR002068; IPR008978;	Immunoglobulin-like domain; Alpha crystallin/Hsp20 domain; HSP20-like chaperone;
A0A1U8MRC4	LOC107939279	Carbonic anhydrase OS=Gossypium hirsutum GN=LOC107939279	0.366	Down	1.89268e-05	29.535	6.9654	19.3	5	5	4	1.003	1.046	1.122	1.625	1.67	1.476	0.566	0.579	0.603	cytoplasm	GO:0015976 carbon utilization; GO:0044699 single-organism process;		GO:0046914 transition metal ion binding; GO:0003824 catalytic activity; GO:0005488 binding; GO:0043167 ion binding; GO:0016829 lyase activity; GO:0046872 metal ion binding; GO:0043169 cation binding; GO:0016836 hydro-lyase activity; GO:0008270 zinc ion binding; GO:0004089 carbonate dehydratase activity; GO:0016835 carbon-oxygen lyase activity;	K01673	cynT; carbonic anhydrase [EC:4.2.1.1]	ghi00910 Nitrogen metabolism - Gossypium hirsutum (upland cotton);
A0A1U8MS23	LOC107940715	"glucan endo-1,3-beta-glucosidase, basic isoform-like OS=Gossypium hirsutum GN=LOC107940715"	0.484	Down	0.00024437	38.112	130.12	38.1	10	16	1	0.57	0.867	0.769	1.777	1.69	1.655	0.805	0.915	0.759	chloroplast	GO:0008152 metabolic process; GO:0005975 carbohydrate metabolic process; GO:0044238 primary metabolic process; GO:0071704 organic substance metabolic process;		GO:0004553 hydrolase activity, hydrolyzing O-glycosyl compounds; GO:0016787 hydrolase activity; GO:0003824 catalytic activity; GO:0016798 hydrolase activity, acting on glycosyl bonds;				IPR017853; IPR013781;	Glycoside hydrolase superfamily; Glycoside hydrolase, catalytic domain;
A0A1U8MS53	LOC107940742	beta-xylosidase/alpha-L-arabinofuranosidase 2-like OS=Gossypium hirsutum GN=LOC107940742	0.233	Down	4.2965e-05	84.31	111.4	39.5	24	46	5	0.488	0.483	0.436	2.405	2.584	2.469	0.518	0.664	0.552	chloroplast	GO:0008152 metabolic process; GO:0005975 carbohydrate metabolic process; GO:0044238 primary metabolic process; GO:0071704 organic substance metabolic process;		GO:0004553 hydrolase activity, hydrolyzing O-glycosyl compounds; GO:0016787 hydrolase activity; GO:0003824 catalytic activity; GO:0016798 hydrolase activity, acting on glycosyl bonds;	K15920	XYL4; xylan 1,4-beta-xylosidase [EC:3.2.1.37]	ghi00520 Amino sugar and nucleotide sugar metabolism - Gossypium hirsutum (upland cotton); ghi01100 Metabolic pathways - Gossypium hirsutum (upland cotton);	IPR001764; IPR002772; IPR026891; IPR017853;	Glycoside hydrolase, family 3, N-terminal; Glycoside hydrolase family 3 C-terminal domain; Fibronectin type III-like domain; Glycoside hydrolase superfamily;
A0A1U8MS66	LOC107940730	thaumatin-like protein 1b OS=Gossypium hirsutum GN=LOC107940730	0.347	Down	3.3651e-07	32.65	102.11	18	3	3	3	0.328	0.466	0.36	2.351	2.212	2.257	0.782	0.801	0.786	chloroplast
A0A1U8MSU2	LOC107940948	uncharacterized protein LOC107940948 OS=Gossypium hirsutum GN=LOC107940948	0.255	Down	1.82481e-05	18.706	141.34	49.7	6	16	6	0.404	0.403	0.366	2.53	2.466	2.45	0.616	0.701	0.582	chloroplast			GO:0005515 protein binding; GO:0005488 binding;				IPR001024;	PLAT/LH2 domain;
A0A1U8MT69	LOC107941045	nucleolar protein 56-like OS=Gossypium hirsutum GN=LOC107941045	3.311	Up	2.7535e-07	59.264	3.874	18.9	10	15	2	1.411	1.411	1.512	0.313	0.321	0.325	1.041	1.038	1.096	nucleus				K14564	NOP56; nucleolar protein 56	ghi03008 Ribosome biogenesis in eukaryotes - Gossypium hirsutum (upland cotton);	IPR002687; IPR012974; IPR012976;	Nop domain; NOP5, N-terminal; NOSIC;
A0A1U8MU40	LOC107940158	Malic enzyme OS=Gossypium hirsutum GN=LOC107940158	0.479	Down	0.0035445	65.134	75.97	33	18	32	6	1.15	1.207	1.351	1.385	1.252	1.195	0.613	0.607	0.617	chloroplast	GO:0043648 dicarboxylic acid metabolic process; GO:0008152 metabolic process; GO:0055114 oxidation-reduction process; GO:0044710 single-organism metabolic process; GO:0006108 malate metabolic process; GO:0044281 small molecule metabolic process; GO:0019752 carboxylic acid metabolic process; GO:0044763 single-organism cellular process; GO:0044699 single-organism process; GO:0006082 organic acid me…		GO:0004471 malate dehydrogenase (decarboxylating) (NAD+) activity; GO:1901265 nucleoside phosphate binding; GO:0000166 nucleotide binding; GO:0048037 cofactor binding; GO:0016491 oxidoreductase activity; GO:0016614 oxidoreductase activity, acting on CH-OH group of donors; GO:1901363 heterocyclic compound binding; GO:0097159 organic cyclic compound binding; GO:0016616 oxidoreductase activity, acti…	K00029	E1.1.1.40; malate dehydrogenase (oxaloacetate-decarboxylating)(NADP+) [EC:1.1.1.40]	ghi00710 Carbon fixation in photosynthetic organisms - Gossypium hirsutum (upland cotton); ghi00620 Pyruvate metabolism - Gossypium hirsutum (upland cotton); ghi01200 Carbon metabolism - Gossypium hirsutum (upland cotton); ghi01100 Metabolic pathways - Gossypium hirsutum (upland cotton);	IPR012302; IPR012301; IPR016040;	Malic enzyme, NAD-binding; Malic enzyme, N-terminal domain; NAD(P)-binding domain;
A0A1U8MUD8	LOC107941400	"UPF0603 protein At1g54780, chloroplastic-like OS=Gossypium hirsutum GN=LOC107941400"	0.449	Down	3.5719e-05	32.284	10.562	15.6	4	5	4	0.946	0.935	0.967	1.598	1.475	1.627	0.725	0.715	0.671	chloroplast							IPR007621;	TPM domain;
A0A1U8MUI8	LOC107940303	Patatin OS=Gossypium hirsutum GN=LOC107940303	0.379	Down	2.8206e-06	45.278	90.235	20.6	5	6	5	0.759	0.674	0.66	1.831	1.944	1.944	0.693	0.749	0.728	cytoplasm	GO:0044699 single-organism process; GO:0008152 metabolic process; GO:0044238 primary metabolic process; GO:0044710 single-organism metabolic process; GO:0006629 lipid metabolic process; GO:0071704 organic substance metabolic process;						IPR016035; IPR002641;	Acyl transferase/acyl hydrolase/lysophospholipase; Patatin/Phospholipase A2-related;
A0A1U8MUS2	LOC107941536	subtilisin-like protease SBT1.9 OS=Gossypium hirsutum GN=LOC107941536	0.289	Down	1.6309e-06	82.47	45.712	11.9	6	8	6	0.55	0.587	0.525	2.28	2.191	2.194	0.643	0.675	0.606	chloroplast	GO:0006508 proteolysis; GO:0008152 metabolic process; GO:0043170 macromolecule metabolic process; GO:0019538 protein metabolic process; GO:0044238 primary metabolic process; GO:0071704 organic substance metabolic process;		GO:0004252 serine-type endopeptidase activity; GO:0004175 endopeptidase activity; GO:0008233 peptidase activity; GO:0003824 catalytic activity; GO:0017171 serine hydrolase activity; GO:0008236 serine-type peptidase activity; GO:0070011 peptidase activity, acting on L-amino acid peptides; GO:0016787 hydrolase activity;				IPR034197; IPR000209; IPR010259;	Cucumisin-like catalytic domain; Peptidase S8/S53 domain; Peptidase S8 propeptide/proteinase inhibitor I9;
A0A1U8MVC0	LOC107940545	repetitive proline-rich cell wall protein 2-like OS=Gossypium hirsutum GN=LOC107940545	0.407	Down	0.00015829	55.309	4.5631	20.8	3	4	3	0.487	0.455	0.439	2.188	2.004	2.048	0.95	0.789	0.802	extracellular
[truncated: 266 more rows]

## Sheet: GEvsPEC
Supplementary Table 2. List of DAPs detailed annotation in present work.
[truncated: 296 more rows]

## Sheet: GEvsNEC
Supplementary Table 2. List of DAPs detailed annotation in present work.
[truncated: 1,243 more rows]

## Sheet: Total DAPs
Supplementary Table 2. List of DAPs detailed annotation in present work.
[truncated: 1,419 more rows]
